# Supplementary material for: Pan-cancer prognostic genetic mutations and clinicopathological factors associated with survival outcomes: a systematic review
Source: NPJ Precis Oncol. 2022 Apr 20;6:27. doi: 10.1038/s41698-022-00269-5 (PMC9021198; doi:10.1038/s41698-022-00269-5)
Supplement: Supplementary file 1 — Supplementary Data 1 [file 41698_2022_269_MOESM1_ESM.xlsx]

## Sheet: Screening results
Supplementary Data 1. Title and abstract screening results The table provides a list of all screened studies, including PubMed ID (PMID), title, authors, citation, journal, publication year and source. Column A shows whether a study was included or excluded during title and abstract review, with the reason provided in Column B. Column C shows whether a study was included or excluded during full t…
Include after Title/Abstract screening?	Reason (Title/Abstract)	Include after Full Text review?	Reason (Full Text)	PMID	Title	Authors	Citation	Journal/Book	Publication Year	Source
No	Full text not available	No	N/A	754171	Principal clinical features and prognosis in chronic lymphocytic leukemia	Degos L, Feingold N, Bastin C, Rain JD.	Nouv Rev Fr Hematol. 1978 Nov 25;20(3):359-76.	Nouv Rev Fr Hematol	1978	PubMed
No	Full text not available	No	N/A	462379	A multifactorial analysis of melanoma. II. Prognostic factors in patients with stage I (localized) melanoma	Balch CM, Soong SJ, Murad TM, Ingalls AL, Maddox WA.	Surgery. 1979 Aug;86(2):343-51.	Surgery	1979	PubMed
No	Outcome (recurrence)	No	N/A	7221889	A prognostic model for clinical stage I melanoma of the lower extremity. Location on foot as independent risk factor for recurrent disease	Day CL Jr, Sober AJ, Kopf AW, Lew RA, Mihm MC Jr, Golomb FM, Hennessey P, Harris MN, Gumport SL, Raker JW, Malt RA, Cosimi AB, Wood WC, Roses DF, Gorstein F, Fitzpatrick TB, Postel A.	Surgery. 1981 May;89(5):599-603.	Surgery	1981	PubMed
No	Outcome (recurrence)	No	N/A	3971310	The influence of surgical margins and prognostic factors predicting the risk of local recurrence in 3445 patients with primary cutaneous melanoma	Urist MM, Balch CM, Soong S, Shaw HM, Milton GW, Maddox WA.	Cancer. 1985 Mar 15;55(6):1398-402. doi: 10.1002/1097-0142(19850315)55:6<1398::aid-cncr2820550639>3.0.co;2-a.	Cancer	1985	PubMed
No	Cancer type (children)	No	N/A	4047115	Association of multiple copies of the N-myc oncogene with rapid progression of neuroblastomas	Seeger RC, Brodeur GM, Sather H, Dalton A, Siegel SE, Wong KY, Hammond D.	N Engl J Med. 1985 Oct 31;313(18):1111-6. doi: 10.1056/NEJM198510313131802.	N Engl J Med	1985	PubMed
No	Specialised	No	N/A	3563405	Tumour site: a prognostic factor in colorectal cancer? A multivariate analysis	Halvorsen TB, Seim E.	Scand J Gastroenterol. 1987 Jan;22(1):124-8. doi: 10.3109/00365528708991868.	Scand J Gastroenterol	1987	PubMed
No	Cancer type (children)	No	N/A	3332084	High risk lymphoblastic leukemia in children: prognostic factors and management	Pui CH, Crist WM.	Blood Rev. 1987 Mar;1(1):25-33. doi: 10.1016/0268-960x(87)90016-6.	Blood Rev	1987	PubMed
No	Cancer type	No	N/A	3435010	Clinico-pathological prognostic factors of large bowel cancer in Singapore: a multivariate analysis	Goh HS, Goh CR, Rauff A, Foong WC.	Ann Acad Med Singap. 1987 Jul;16(3):437-40.	Ann Acad Med Singap	1987	PubMed
No	Cancer type (children)	No	N/A	3625259	N-myc amplification in an infant with stage IVS neuroblastoma	Cohn SL, Herst CV, Maurer HS, Rosen ST.	J Clin Oncol. 1987 Sep;5(9):1441-4. doi: 10.1200/JCO.1987.5.9.1441.	J Clin Oncol	1987	PubMed
No	Specialised	No	N/A	3449476	Lymph node invasion in hypopharynx and lateral epilarynx carcinoma: a prognostic factor	Lefebvre JL, Castelain B, De la Torre JC, Delobelle-Deroide A, Vankemmel B.	Head Neck Surg. 1987 Sep-Oct;10(1):14-8. doi: 10.1002/hed.2890100104.	Head Neck Surg	1987	PubMed
No	Cancer type	No	N/A	3427797	Discriminant analysis in predicting survival of patients with cancer of the larynx or hypopharynx	Gavilán J, Gavilán C, Mañós-Pujol M, Herranz J.	Clin Otolaryngol Allied Sci. 1987 Oct;12(5):331-5. doi: 10.1111/j.1365-2273.1987.tb00212.x.	Clin Otolaryngol Allied Sci	1987	PubMed
No	Methodology	No	N/A	3683055	A computerized data management system for head and neck oncology	Fletcher MM, McManus CD.	Laryngoscope. 1987 Dec;97(12):1422-9. doi: 10.1288/00005537-198712000-00009.	Laryngoscope	1987	PubMed
No	Language	No	N/A	3280868	[Hematologic or hemostaseologic "paraneoplastic syndromes" as prognostic factors?]	Schneider W.	Klin Wochenschr. 1988 Feb 1;66(3):103-9. doi: 10.1007/BF01774223.	Klin Wochenschr	1988	PubMed
No	Language	No	N/A	3386367	[Oncogenes in squamous epithelial cancers in the area of the head and neck]	Volling P, Jungehülsing M, Tesch H, Stennert E.	Laryngol Rhinol Otol (Stuttg). 1988 Apr;67(4):160-4.	Laryngol Rhinol Otol (Stuttg)	1988	PubMed
No	Outcome (diagnosis)	No	N/A	2905174	Genetic variability of proto-oncogenes for breast cancer risk and prognosis	Lidereau R, Mathieu-Mahul D, Escot C, Theillet C, Champeme MH, Cole S, Mauchauffe M, Ali I, Amione J, Callahan R, et al.	Biochimie. 1988 Jul;70(7):951-9. doi: 10.1016/0300-9084(88)90237-4.	Biochimie	1988	PubMed
No	Methodology	No	N/A	2842852	Identifying prognostic factors in binary outcome data: an application using liver function tests and age to predict liver metastases	Makuch RW, Rosenberg PS, Mulshine J.	Stat Med. 1988 Aug;7(8):843-56. doi: 10.1002/sim.4780070803.	Stat Med	1988	PubMed
No	Biological tumour development	No	N/A	3052260	Molecular mechanisms involved in DNA repair, in gene rearrangement and in gene amplification may be considered as an integrated system in maintaining cellular homeostasis and cell survival	Tonini GP.	Anticancer Res. 1988 Sep-Oct;8(5A):881-4.	Anticancer Res	1988	PubMed
No	Genetic exclusions (chromosomal aberrations)	No	N/A	3249917	Prognostic significance of hereditary predisposition on the outcome of colorectal cancer as expressed by increased in vitro tetraploidy	Svendsen LB, Bredesen J, Bülow S, Danes BS.	Scand J Gastroenterol. 1988 Dec;23(10):1195-9. doi: 10.3109/00365528809090190.	Scand J Gastroenterol	1988	PubMed
No	Outcome (recurrence)	No	N/A	3056613	Prognostic factors for survival in patients with recurrent or metastatic renal cell carcinoma	Elson PJ, Witte RS, Trump DL.	Cancer Res. 1988 Dec 15;48(24 Pt 1):7310-3.	Cancer Res	1988	PubMed
No	Biological tumour development	No	N/A	2488236	Tumor progression stage: specific losses of heterozygosity	Cavenee WK.	Princess Takamatsu Symp. 1989;20:33-42.	Princess Takamatsu Symp	1989	PubMed
No	Full text not available	No	N/A	2662539	Long-term survival and prognostic factors for 2170 breast cancer patients treated at two cancer centers (Milan and Houston)	Cascinelli N, Singletary E, Greco M, Ames F, Testori A, Baldini M, Morabito A, Bufalino R, Shallenberger R, Guinee V, et al.	Tumori. 1989 Apr 30;75(2):123-31.	Tumori	1989	PubMed
Yes	Article included	Yes	Article included	2757960	Prognostic factors in chronic lymphocytic leukaemia: the importance of age, sex and response to treatment in survival. A report from the MRC CLL 1 trial. MRC Working Party on Leukaemia in Adults	Catovsky D, Fooks J, Richards S.	Br J Haematol. 1989 Jun;72(2):141-9. doi: 10.1111/j.1365-2141.1989.tb07674.x.	Br J Haematol	1989	PubMed
No	Specialised	No	N/A	2546907	Lymphatic vessel invasion is an independent prognostic factor for survival in colorectal cancer	Minsky BD, Mies C, Rich TA, Recht A.	Int J Radiat Oncol Biol Phys. 1989 Aug;17(2):311-8. doi: 10.1016/0360-3016(89)90445-8.	Int J Radiat Oncol Biol Phys	1989	PubMed
No	Specialised	No	N/A	2100366	Is quality of life affecting survival? The study of men born in 1913	Svärdsudd K, Tibblin G.	Scand J Prim Health Care Suppl. 1990;1:55-60.	Scand J Prim Health Care Suppl	1990	PubMed
No	Cancer type	No	N/A	2076146	Squamous cell carcinoma of the penis	Hunter-Mellado R, Rodríguez P.	Bol Asoc Med P R. 1990 Sep;82(9):416-8.	Bol Asoc Med P R	1990	PubMed
No	Data (imaging, biochemical)	No	N/A	2170267	Prognostic factors of hepatocellular carcinoma in the west: a multivariate analysis in 206 patients	Calvet X, Bruix J, Ginés P, Bru C, Solé M, Vilana R, Rodés J.	Hepatology. 1990 Oct;12(4 Pt 1):753-60. doi: 10.1002/hep.1840120422.	Hepatology	1990	PubMed
Yes	Article included	Yes	Article included	2239917	Major prognostic factors of Japanese patients with lymphoma-type adult T-cell leukemia	Shimamoto Y, Suga K, Nishimura J, Nawata H, Yamaguchi M.	Am J Hematol. 1990 Dec;35(4):232-7. doi: 10.1002/ajh.2830350403.	Am J Hematol	1990	PubMed
No	Data (lab test)	No	N/A	1835621	Prognostic factors in multiple myeloma: a new staging system based on clinical and morphological features	Pasqualetti P, Casale R, Collacciani A, Colantonio D.	Eur J Cancer. 1991;27(9):1123-6. doi: 10.1016/0277-5379(91)90308-z.	Eur J Cancer	1991	PubMed
No	Full text not available	No	N/A	1892535	Prognostic factors in colorectal cancer: current status and new trends	Crucitti F, Sofo L, Doglietto GB, Bellantone R, Ratto C, Bossola M, Crucitti A.	J Surg Oncol Suppl. 1991;2:76-82. doi: 10.1002/jso.2930480518.	J Surg Oncol Suppl	1991	PubMed
No	Other diseases	No	N/A	1849878	Patterns of survival with AIDS in the United States	Piette J, Mor V, Fleishman J.	Health Serv Res. 1991 Apr;26(1):75-95.	Health Serv Res	1991	PubMed
No	Outcome (complications)	No	N/A	2056599	Stage T1 bladder cancer: grade is the primary determinant for risk of muscle invasion	Kaubisch S, Lum BL, Reese J, Freiha F, Torti FM.	J Urol. 1991 Jul;146(1):28-31. doi: 10.1016/s0022-5347(17)37706-6.	J Urol	1991	PubMed
No	Specialised	No	N/A	2072703	Prognostic factors in Japanese patients with colorectal cancer: the significance of large bowel obstruction--univariate and multivariate analyses	Korenaga D, Ueo H, Mochida K, Kusumoto T, Baba H, Tamura S, Moriguchi S, Sugimachi K.	J Surg Oncol. 1991 Jul;47(3):188-92. doi: 10.1002/jso.2930470310.	J Surg Oncol	1991	PubMed
No	Specialised	No	N/A	1951881	The prognostic implications of location for scalp melanoma	Shumate CR, Carlson GW, Giacco GG, Guinee VF, Byers RM.	Am J Surg. 1991 Oct;162(4):315-9. doi: 10.1016/0002-9610(91)90139-5.	Am J Surg	1991	PubMed
No	Cancer type	No	N/A	1929458	Prognostic clinicopathologic factors in cutaneous T-cell lymphoma	Martí RM, Estrach T, Reverter JC, Mascaró JM.	Arch Dermatol. 1991 Oct;127(10):1511-6. doi: 10.1001/archderm.1991.01680090075007.	Arch Dermatol	1991	PubMed
No	Cancer type (children)	No	N/A	1669671	Neuroblastoma screening data. An epidemiologic analysis	Goodman SN.	Am J Dis Child. 1991 Dec;145(12):1415-22. doi: 10.1001/archpedi.1991.02160120083024.	Am J Dis Child	1991	PubMed
Yes	Article included	Yes	Article included	1409431	Epidemiology of malignant melanoma in central Europe: risk factors and prognostic predictors. Results of the Central Malignant Melanoma Registry of the German Dermatological Society	Garbe C, Orfanos CE.	Pigment Cell Res. 1992;Suppl 2:285-94. doi: 10.1111/j.1600-0749.1990.tb00387.x.	Pigment Cell Res	1992	PubMed
No	Language	No	N/A	1615747	[Prognosis in chronic myeloid leukemia]	Robak T.	Acta Haematol Pol. 1992;23(1):11-20.	Acta Haematol Pol	1992	PubMed
Yes	Article included	Yes	Article included	1739914	Skin melanoma of the head and neck. Prognostic factors and recurrence-free survival in 512 patients	Andersson AP, Gottlieb J, Drzewiecki KT, Hou-Jensen K, Sondergaard K.	Cancer. 1992 Mar 1;69(5):1153-6. doi: 10.1002/cncr.2820690515.	Cancer	1992	PubMed
Yes	Article included	No	Review article - sample and/or factor info not provided	1540900	Molecular genetic alterations as potential prognostic indicators in colorectal carcinoma	Hamilton SR.	Cancer. 1992 Mar 15;69(6 Suppl):1589-91. doi: 10.1002/1097-0142(19920315)69:6+<1589::aid-cncr2820691314>3.0.co;2-a.	Cancer	1992	PubMed
No	Comparative study	No	N/A	1506268	The effect of breast self-examination on early detection and survival	Kuroishi T, Tominaga S, Ota J, Horino T, Taguchi T, Ishida T, Yokoe T, Izuo M, Ogita M, Itoh S, et al.	Jpn J Cancer Res. 1992 Apr;83(4):344-50. doi: 10.1111/j.1349-7006.1992.tb00113.x.	Jpn J Cancer Res	1992	PubMed
No	Specialised	No	N/A	1635382	Flow cytochemical analysis of peripheral lymphocytes in chronic B-lymphocytic leukemia. Prognostic role of the blast count determined by the H*1 system and its correlation with morphologic features	Lanza F, Moretti S, Latorraca A, Scapoli G, Rigolin F, Castoldi G.	Leuk Res. 1992 Jun-Jul;16(6-7):639-46. doi: 10.1016/0145-2126(92)90014-x.	Leuk Res	1992	PubMed
No	Specialised	No	N/A	1617592	Lung cancer in association with human immunodeficiency virus infection	Fraire AE, Awe RJ.	Cancer. 1992 Jul 15;70(2):432-6. doi: 10.1002/1097-0142(19920715)70:2<432::aid-cncr2820700210>3.0.co;2-2.	Cancer	1992	PubMed
No	Specialised	No	N/A	1636829	HMO membership, treatment, and mortality risk among prostatic cancer patients	Greenwald HP, Henke CJ.	Am J Public Health. 1992 Aug;82(8):1099-104. doi: 10.2105/ajph.82.8.1099.	Am J Public Health	1992	PubMed
No	Data (lab test)	No	N/A	1336513	Hepatocellular carcinoma. Prognostic factors and survival analysis in 135 Italian patients	Rosellini SR, Arienti V, Nanni O, Ugenti F, Tassinari M, Camporesi C, Boriani L, Versari G, Costa PL, Amadori D, et al.	J Hepatol. 1992 Sep;16(1-2):66-72. doi: 10.1016/s0168-8278(05)80096-0.	J Hepatol	1992	PubMed
Yes	Article included	Yes	Article included	1341270	Factors affecting outcome in locally advanced breast cancer	Sanchez-Forgach ER, Mamounas EP, Warneke J, Driscoll D, Blumenson LE, Tsangaris TN.	Surg Oncol. 1992 Oct;1(5):347-55. doi: 10.1016/0960-7404(92)90035-j.	Surg Oncol	1992	PubMed
No	Language	No	N/A	1338914	[The analysis of prognostic factors of primary hepatocellular carcinoma with Cox model]	Chen HN.	Zhonghua Yu Fang Yi Xue Za Zhi. 1992 Nov;26(6):328-30.	Zhonghua Yu Fang Yi Xue Za Zhi	1992	PubMed
No	Clinical summary	No	N/A	8507467	Squamous cell carcinoma of the base of tongue	Weber PC, Myers EN, Johnson JT.	Eur Arch Otorhinolaryngol. 1993;250(2):63-8. doi: 10.1007/BF00179299.	Eur Arch Otorhinolaryngol	1993	PubMed
No	Full text not available	No	N/A	8007693	Molecular aspects of early stages of breast cancer progression	Smith HS, Lu Y, Deng G, Martinez O, Krams S, Ljung BM, Thor A, Lagios M.	J Cell Biochem Suppl. 1993;17G:144-52. doi: 10.1002/jcb.240531128.	J Cell Biochem Suppl	1993	PubMed
No	Specialised	No	N/A	8453635	Somatic p53 mutations in human breast carcinomas in an Icelandic population: a prognostic factor	Thorlacius S, Börresen AL, Eyfjörd JE.	Cancer Res. 1993 Apr 1;53(7):1637-41.	Cancer Res	1993	PubMed
No	Language	No	N/A	8346590	[Significant prognostic factors for recurrence-free survival after surgical treatment of head-neck melanoma]	Andersson AP, Gottlieb J, Søndergaard K, Hou-Jensen K, Drzewiecki KT.	Ugeskr Laeger. 1993 Aug 2;155(31):2397-9.	Ugeskr Laeger	1993	PubMed
Yes	Article included	Yes	Article included	8221564	Race, income, and survival from breast cancer at two public hospitals	Ansell D, Whitman S, Lipton R, Cooper R.	Cancer. 1993 Nov 15;72(10):2974-8. doi: 10.1002/1097-0142(19931115)72:10<2974::aid-cncr2820721019>3.0.co;2-m.	Cancer	1993	PubMed
No	Biological tumour development	No	N/A	8117601	Multistep transformation in low-grade lymphoproliferative diseases	Ludwig CU, Gencik M, Shipman R.	Ann Oncol. 1993 Dec;4(10):825-30. doi: 10.1093/oxfordjournals.annonc.a058387.	Ann Oncol	1993	PubMed
No	Cancer type	No	N/A	7951533	Relatively good prognosis of multiple endocrine neoplasia type 2B in Japanese: review of cases in Japan and analysis of genetic changes in tumors	Yoshimoto K, Iwahana H, Itakura M.	Endocr J. 1993 Dec;40(6):649-57. doi: 10.1507/endocrj.40.649.	Endocr J	1993	PubMed
No	Methodology	No	N/A	7819579	Prognostic factors: rationale and methods of analysis and integration	Clark GM, Hilsenbeck SG, Ravdin PM, De Laurentiis M, Osborne CK.	Breast Cancer Res Treat. 1994;32(1):105-12. doi: 10.1007/BF00666211.	Breast Cancer Res Treat	1994	PubMed
No	Specialised	No	N/A	8275434	High frequency of allelic deletion on chromosome 17p in advanced colorectal cancer	Khine K, Smith DR, Goh HS.	Cancer. 1994 Jan 1;73(1):28-35. doi: 10.1002/1097-0142(19940101)73:1<28::aid-cncr2820730107>3.0.co;2-3.	Cancer	1994	PubMed
No	Cancer type (children)	No	N/A	7974878	Retinoblastoma and p53 genes as prognostic indicators in urological oncology	Wolff JM, Stephenson RN, Jakse G, Habib FK.	Urol Int. 1994;53(1):1-5. doi: 10.1159/000282622.	Urol Int	1994	PubMed
Yes	Article included	Yes	Article included	8134983	Renal cell carcinoma in New Zealand: a national survival study	Delahunt B, Bethwaite P, Nacey JN.	Urology. 1994 Mar;43(3):300-9. doi: 10.1016/0090-4295(94)90070-1.	Urology	1994	PubMed
No	Language	No	N/A	7915416	[Multiple endocrine neoplasia type 1 (MEN 1). Molecular genetics, morphology and prognosis]	Schröder S, Padberg B, Capella C, Frilling A, Klöppel G, Heitz PU.	Pathologe. 1994 Jun;15(3):150-7. doi: 10.1007/s002920050038.	Pathologe	1994	PubMed
No	Specialised	No	N/A	8012953	Type and number of Ki-ras point mutations relate to stage of human colorectal cancer	Moerkerk P, Arends JW, van Driel M, de Bruïne A, de Goeij A, ten Kate J.	Cancer Res. 1994 Jul 1;54(13):3376-8.	Cancer Res	1994	PubMed
No	Cancer type	No	N/A	7812208	Prognostic factors and survival in non-Hodgkin's lymphomas: the experience of the Istituto Oncologico Romagnolo (IOR)	Pasquini E, Nicolini M, Rosti G, Amadori M, Pileri S, Nanni O, Fattori PP, Marangolo M, Amadori D, Ravaioli A.	Leuk Lymphoma. 1994 Aug;14(5-6):475-82. doi: 10.3109/10428199409049707.	Leuk Lymphoma	1994	PubMed
No	Methodology	No	N/A	7981389	Parametric approaches to quality-adjusted survival analysis. International Breast Cancer Study Group	Cole BF, Gelber RD, Anderson KM.	Biometrics. 1994 Sep;50(3):621-31.	Biometrics	1994	PubMed
No	Cancer type	No	N/A	7827594	The natural history of cervical intraepithelial neoplasia: an argument for intermediate endpoint biomarkers	Mitchell MF, Hittelman WN, Hong WK, Lotan R, Schottenfeld D.	Cancer Epidemiol Biomarkers Prev. 1994 Oct-Nov;3(7):619-26.	Cancer Epidemiol Biomarkers Prev	1994	PubMed
No	Full text not available	No	N/A	7992584	Multivariate analysis of prognostic features in malignant pleural effusions from breast cancer patients	Dieterich M, Goodman SN, Rojas-Corona RR, Emralino AB, Jimenez-Joseph D, Sherman ME.	Acta Cytol. 1994 Nov-Dec;38(6):945-52.	Acta Cytol	1994	PubMed
No	Full text not available	No	N/A	10717122	Prognostic Factors in Small Cell Lung Cancer	Feld R, Sagman U.	Semin Radiat Oncol. 1995 Jan;5(1):27-32. doi: 10.1054/SRAO00500027.	Semin Radiat Oncol	1995	PubMed
No	Specialised	No	N/A	7600030	The patient's perception of his own quality of life might have an adjunctive prognostic significance in lung cancer	Buccheri GF, Ferrigno D, Tamburini M, Brunelli C.	Lung Cancer. 1995 Mar;12(1-2):45-58. doi: 10.1016/0169-5002(94)00392-z.	Lung Cancer	1995	PubMed
No	Cancer type (children)	No	N/A	7596498	Medulloblastoma and Collins' law: a critical review of the concept of a period of risk for tumor recurrence and patient survival	Brown WD, Tavaré CJ, Sobel EL, Gilles FH.	Neurosurgery. 1995 Apr;36(4):691-7. doi: 10.1227/00006123-199504000-00008.	Neurosurgery	1995	PubMed
No	Language	No	N/A	7612364	[The incidence, prognostic factors and survival in young adults with colorectal adenocarcinoma]	Hidalgo Pascual M, Moreno Sanz C, Moreno González E, Jiménez Romero C, Rodríguez Romano D, Manzanera Díaz M.	Rev Esp Enferm Dig. 1995 Jun;87(6):431-6.	Rev Esp Enferm Dig	1995	PubMed
No	Other diseases	No	N/A	7797014	A germline substitution in the human MSH2 gene is associated with high-grade dysplasia and cancer in ulcerative colitis	Brentnall TA, Rubin CE, Crispin DA, Stevens A, Batchelor RH, Haggitt RC, Bronner MP, Evans JP, McCahill LE, Bilir N, et al.	Gastroenterology. 1995 Jul;109(1):151-5. doi: 10.1016/0016-5085(95)90280-5.	Gastroenterology	1995	PubMed
No	Specialised	No	N/A	7676519	[Consumption of tobacco and alcohol as prognostic factors in oral cancer]	Bundgaard T, Bentzen SM, Wildt JW.	Ugeskr Laeger. 1995 Aug 28;157(35):4819-22.	Ugeskr Laeger	1995	PubMed
No	Cancer type	No	N/A	8696167	Adenocarcinoma of the gastric cardia: prognostic significance of pathologic and treatment factors	Tsai MK, Jeng JY, Lee WJ, Wang M, Lee PH, Yu SC, Lee YC, Wei TC, Chen KM.	J Formos Med Assoc. 1995 Sep;94(9):535-40.	J Formos Med Assoc	1995	PubMed
No	Cancer type	No	N/A	7547219	Cervical cancer in Kerala: a hospital registry-based study on survival and prognostic factors	Sankaranarayanan R, Nair MK, Jayaprakash PG, Stanley G, Varghese C, Ramadas V, Padmakumary G, Padmanabhan TK.	Br J Cancer. 1995 Oct;72(4):1039-42. doi: 10.1038/bjc.1995.458.	Br J Cancer	1995	PubMed
No	Specialised	No	N/A	8557444	The impact of family history of colon cancer on survival after diagnosis with colon cancer	Slattery ML, Kerber RA.	Int J Epidemiol. 1995 Oct;24(5):888-96. doi: 10.1093/ije/24.5.888.	Int J Epidemiol	1995	PubMed
No	Cancer type	No	N/A	8847206	Prognostic factors in minor salivary gland cancer	Anderson JN Jr, Beenken SW, Crowe R, Soong SJ, Peters G, Maddox WA, Urist MM.	Head Neck. 1995 Nov-Dec;17(6):480-6. doi: 10.1002/hed.2880170605.	Head Neck	1995	PubMed
No	Cancer type	No	N/A	7487210	Clinical behavior and prognostic factors of periampullary adenocarcinoma	Chan C, Herrera MF, de la Garza L, Quintanilla-Martinez L, Vargas-Vorackova F, Richaud-Patín Y, Llorente L, Uscanga L, Robles-Diaz G, Leon E, et al.	Ann Surg. 1995 Nov;222(5):632-7. doi: 10.1097/00000658-199511000-00005.	Ann Surg	1995	PubMed
No	Cancer type	No	N/A	8536876	Genetic markers: the key to early diagnosis and improved survival in pancreatic cancer?	Urrutia R, DiMagno EP.	Gastroenterology. 1996 Jan;110(1):306-10. doi: 10.1053/gast.1996.v110.agast960306.	Gastroenterology	1996	PubMed
No	Biological tumour development	No	N/A	8712069	Genetic basis and clonal evolution of human prostate cancer	Kallioniemi OP, Visakorpi T.	Adv Cancer Res. 1996;68:225-55. doi: 10.1016/s0065-230x(08)60355-3.	Adv Cancer Res	1996	PubMed
No	Other diseases	No	N/A	9636749	[Prognostic factors and predictive signs of malignancy in adult dermatomyositis]	Gallais V, Crickx B, Belaich S.	Ann Dermatol Venereol. 1996;123(11):722-6.	Ann Dermatol Venereol	1996	PubMed
No	Cancer type	No	N/A	8814696	The follicular non-Hodgkin's lymphomas--II. Prognostic factors: what do they mean?	Denham JW, Denham E, Dear KB, Hudson GV.	Eur J Cancer. 1996 Mar;32A(3):480-90. doi: 10.1016/0959-8049(95)00635-4.	Eur J Cancer	1996	PubMed
No	Specialised	No	N/A	8695739	Prognostic model for patients treated for colorectal adenomas with regard to development of recurrent adenomas and carcinoma	Jensen P, Krogsgaard MR, Christiansen J.	Eur J Surg. 1996 Mar;162(3):229-34; discussion 235.	Eur J Surg	1996	PubMed
No	Specialised	No	N/A	8608876	Better survival rates in patients with MLH1-associated hereditary colorectal cancer	Sankila R, Aaltonen LA, Järvinen HJ, Mecklin JP.	Gastroenterology. 1996 Mar;110(3):682-7. doi: 10.1053/gast.1996.v110.pm8608876.	Gastroenterology	1996	PubMed
No	Cancer type	No	N/A	9816227	Human papilloma virus and p53 in head and neck cancer: clinical correlates and survival	Haraf DJ, Nodzenski E, Brachman D, Mick R, Montag A, Graves D, Vokes EE, Weichselbaum RR.	Clin Cancer Res. 1996 Apr;2(4):755-62.	Clin Cancer Res	1996	PubMed
No	Outcome (diagnosis)	No	N/A	8606378	Molecular epidemiology: insights into cancer susceptibility, risk assessment, and prevention	Perera FP.	J Natl Cancer Inst. 1996 Apr 17;88(8):496-509. doi: 10.1093/jnci/88.8.496.	J Natl Cancer Inst	1996	PubMed
No	Specialised	No	N/A	8629725	Tracking community sentinel events: breast cancer mortality and neighborhood risk for advanced-stage tumors in Denver	Andres TL, Baron AE, Wright RA, Marine WM.	Am J Public Health. 1996 May;86(5):717-22. doi: 10.2105/ajph.86.5.717.	Am J Public Health	1996	PubMed
No	Specialised	No	N/A	8682594	A detailed analysis of K-ras point mutations in relation to tumor progression and survival in colorectal cancer patients	Span M, Moerkerk PT, De Goeij AF, Arends JW.	Int J Cancer. 1996 Jun 21;69(3):241-5. doi: 10.1002/(SICI)1097-0215(19960621)69:3<241::AID-IJC15>3.0.CO;2-A.	Int J Cancer	1996	PubMed
No	Specialised	No	N/A	8683265	Prognostic value of flow cytometry and correlation to some conventional prognostic factors: a retrospective study of archival specimens of 134 astrocytomas	Vavruch L, Nordenskjöld B, Carstensen J, Eneström S.	J Neurosurg. 1996 Jul;85(1):146-51. doi: 10.3171/jns.1996.85.1.0146.	J Neurosurg	1996	PubMed
Yes	Article included	Yes	Article included	8683633	Determinants of survival in older cancer patients	Goodwin JS, Samet JM, Hunt WC.	J Natl Cancer Inst. 1996 Aug 7;88(15):1031-8. doi: 10.1093/jnci/88.15.1031.	J Natl Cancer Inst	1996	PubMed
No	Language	No	N/A	8992475	[Comparative genomic hybridization. A screening method in genetic tumor diagnosis]	Petersen I, Schwendel A, Bockmühl U, Dietel M.	Pathologe. 1996 Sep;17(5):333-41. doi: 10.1007/s002920050170.	Pathologe	1996	PubMed
No	Specialised	No	N/A	8909640	Stage of breast and cervical cancer diagnosis in disadvantaged neighborhoods: a prevention policy perspective	Breen N, Figueroa JB.	Am J Prev Med. 1996 Sep-Oct;12(5):319-26.	Am J Prev Med	1996	PubMed
No	Language	No	N/A	8914416	[Prognostic factors of lateral wall oropharyngeal squamous cell carcinoma--retrospective study of 79 patients]	Nigauri T, Kamata SE, Kawabata K, Nakamizo M, Hoki K, Mitani H, Nagahashi T, Yokoshima K, Yoshimoto S.	Nihon Jibiinkoka Gakkai Kaiho. 1996 Sep;99(9):1190-9. doi: 10.3950/jibiinkoka.99.1190.	Nihon Jibiinkoka Gakkai Kaiho	1996	PubMed
No	Specialised	No	N/A	8826946	Breast cancer. Is ethnicity an independent prognostic factor for survival?	Perkins P, Cooksley CD, Cox JD.	Cancer. 1996 Sep 15;78(6):1241-7. doi: 10.1002/(SICI)1097-0142(19960915)78:6<1241::AID-CNCR11>3.0.CO;2-0.	Cancer	1996	PubMed
No	Cancer type (children)	No	N/A	8941016	Overt testicular disease at diagnosis is associated with high risk features and a poor prognosis in patients with childhood acute lymphoblastic leukemia	Gajjar A, Ribeiro RC, Mahmoud HH, Sandlund JT, Liu Q, Furman WL, Santana VM, Crist WM, Rivera GK, Pui CH.	Cancer. 1996 Dec 1;78(11):2437-42.	Cancer	1996	PubMed
No	Specialised	No	N/A	8942828	Racial differences in endometrial cancer survival: the black/white cancer survival study	Hill HA, Eley JW, Harlan LC, Greenberg RS, Barrett RJ 2nd, Chen VW.	Obstet Gynecol. 1996 Dec;88(6):919-26. doi: 10.1016/s0029-7844(96)00341-9.	Obstet Gynecol	1996	PubMed
Yes	Article included	Yes	Article included	9043032	Social class and weight as prognostic factors in early breast cancer	Haybittle J, Houghton J, Baum M.	Br J Cancer. 1997;75(5):729-33. doi: 10.1038/bjc.1997.129.	Br J Cancer	1997	PubMed
No	Outcome (classification)	No	N/A	9021519	Molecular genetic analysis in the pathologic evaluation of solid tumors: theory and practice	Visscher DW, Sarkar FH, Crissman JD.	J Clin Lab Anal. 1997;11(1):10-6. doi: 10.1002/(SICI)1098-2825(1997)11:1&#x0003c;10::AID-JCLA3&#x0003e;3.0.CO;2-O.	J Clin Lab Anal	1997	PubMed
No	Language	No	N/A	9674224	[Prognostic factors and mortality among adult patients with acute leukemia and infection]	Brodsky AL, Melero MJ, Minissale C, Sánchez Avalos JC.	Medicina (B Aires). 1997;57(5):557-65.	Medicina (B Aires)	1997	PubMed
No	Language	No	N/A	9538400	[Prognostic factors of multiple myeloma]	Paule B.	Ann Med Interne (Paris). 1997;148(8):534-41.	Ann Med Interne (Paris)	1997	PubMed
No	Specialised	No	N/A	9353665	Socioeconomic differences in cancer survival: a review of the evidence	Kogevinas M, Porta M.	IARC Sci Publ. 1997;(138):177-206.	IARC Sci Publ	1997	PubMed
Yes	Article included	Yes	Article included	9255661	Prognostic factors for renal cell carcinoma: a multivariate analysis of 320 cases	Masuda H, Kurita Y, Suzuki A, Kanbayashi T, Suzuki K, Fujita K.	Int J Urol. 1997 May;4(3):247-53. doi: 10.1111/j.1442-2042.1997.tb00181.x.	Int J Urol	1997	PubMed
No	Outcome (surgical margins)	No	N/A	9145978	The predictive value of race as a clinical prognostic factor among patients with clinically localized prostate cancer: a multivariate analysis of positive surgical margins	Powell IJ, Heilbrun LK, Sakr W, Grignon D, Montie J, Novallo M, Smith D, Pontes JE.	Urology. 1997 May;49(5):726-31. doi: 10.1016/S0090-4295(96)00618-8.	Urology	1997	PubMed
Yes	Article included	Yes	Article included	9191522	Prolonged survival of 2 years or longer for patients with disseminated melanoma. An analysis of related prognostic factors	Brand CU, Ellwanger U, Stroebel W, Meier F, Schlagenhauff B, Rassner G, Garbe C.	Cancer. 1997 Jun 15;79(12):2345-53.	Cancer	1997	PubMed
No	Outcome (diagnosis)	No	N/A	9815826	Combined analysis of microsatellite instability and K-ras mutation increases detection incidence of normal samples from colorectal cancer patients	Minamoto T, Esumi H, Ochiai A, Belitsky G, Mai M, Sugimura T, Ronai Z.	Clin Cancer Res. 1997 Aug;3(8):1413-7.	Clin Cancer Res	1997	PubMed
No	Specialised	No	N/A	9291442	Microsatellite instability in sporadic-colon-cancer patients with and without liver metastases	Chen WS, Chen JY, Liu JM, Lin WC, King KL, Whang-Peng J, Yang WK.	Int J Cancer. 1997 Aug 22;74(4):470-4. doi: 10.1002/(sici)1097-0215(19970822)74:4<470::aid-ijc20>3.0.co;2-c.	Int J Cancer	1997	PubMed
No	Specialised	No	N/A	9287966	Prognostic value of chromosome 1p allelic loss in colon cancer	Ogunbiyi OA, Goodfellow PJ, Gagliardi G, Swanson PE, Birnbaum EH, Fleshman JW, Kodner IJ, Moley JF.	Gastroenterology. 1997 Sep;113(3):761-6. doi: 10.1016/s0016-5085(97)70169-0.	Gastroenterology	1997	PubMed
No	Cancer type (children)	No	N/A	9307181	Neuroblastoma 4S: a heterogeneous disease with variable risk factors and treatment strategies	van Noesel MM, Hählen K, Hakvoort-Cammel FG, Egeler RM.	Cancer. 1997 Sep 1;80(5):834-43.	Cancer	1997	PubMed
No	Specialised	No	N/A	9383000	BRCA2 mutation in Icelandic prostate cancer patients	Sigurdsson S, Thorlacius S, Tomasson J, Tryggvadottir L, Benediktsdottir K, Eyfjörd JE, Jonsson E.	J Mol Med (Berl). 1997 Oct;75(10):758-61. doi: 10.1007/s001090050162.	J Mol Med (Berl)	1997	PubMed
Yes	Article included	Yes	Article included	9428377	Prognostic factors in metastatic malignant melanoma. An analysis of 236 patients treated on clinical research studies at the Department of Medical Oncology, University of Pretoria, South Africa from 1972-1992	Falkson CI, Falkson HC.	Oncology. 1998 Jan-Feb;55(1):59-64. doi: 10.1159/000011836.	Oncology	1998	PubMed
No	Specialised	No	N/A	9432035	t(14;18) chromosomal translocation in follicular lymphoma: an event occurring with almost equal frequency both at the D to J(H) and at later stages in the rearrangement process of the immunoglobulin heavy chain gene locus	Stamatopoulos K, Kosmas C, Belessi C, Papadaki T, Afendaki S, Anagnostou D, Loukopoulos D.	Br J Haematol. 1997 Dec;99(4):866-72. doi: 10.1046/j.1365-2141.1997.4853290.x.	Br J Haematol	1997	PubMed
No	Specialised	No	N/A	9447393	Ethnic differences and factors related to breast cancer survival in Hawaii	Meng L, Maskarinec G, Wilkens L.	Int J Epidemiol. 1997 Dec;26(6):1151-8. doi: 10.1093/ije/26.6.1151.	Int J Epidemiol	1997	PubMed
No	Cancer type	No	N/A	9475524	Thymic carcinoma: current staging does not predict prognosis	Blumberg D, Burt ME, Bains MS, Downey RJ, Martini N, Rusch V, Ginsberg RJ.	J Thorac Cardiovasc Surg. 1998 Feb;115(2):303-8; discussion 308-9. doi: 10.1016/S0022-5223(98)70273-9.	J Thorac Cardiovasc Surg	1998	PubMed
Yes	Article included	Yes	Article included	9493135	Clinical prognostic factors in surgically treated stage IIIA-N2 non-small cell lung cancer: analysis of the literature	Vansteenkiste JF, De Leyn PR, Deneffe GJ, Lerut TE, Demedts MG.	Lung Cancer. 1998 Jan;19(1):3-13. doi: 10.1016/s0169-5002(97)00072-x.	Lung Cancer	1998	PubMed
No	Genetic exclusions (loss of heterozygosity)	No	N/A	9504605	Inactivation of p53 and amplification of cyclin D1 correlate with clinical outcome in head and neck cancer	Nogueira CP, Dolan RW, Gooey J, Byahatti S, Vaughan CW, Fuleihan NS, Grillone G, Baker E, Domanowski G.	Laryngoscope. 1998 Mar;108(3):345-50. doi: 10.1097/00005537-199803000-00007.	Laryngoscope	1998	PubMed
No	Specialised	No	N/A	9514060	Allelic imbalance at chromosome 17p13.3 (YNZ22) in breast cancer is independent of p53 mutation or p53 overexpression and is associated with poor prognosis at medium-term follow-up	Thompson AM, Crichton DN, Elton RA, Clay MF, Chetty U, Steel CM.	Br J Cancer. 1998 Mar;77(5):797-800. doi: 10.1038/bjc.1998.129.	Br J Cancer	1998	PubMed
No	Comparative study	No	N/A	9529023	Breast carcinoma survival analysis for African American and white women in an equal-access health care system	Wojcik BE, Spinks MK, Optenberg SA.	Cancer. 1998 Apr 1;82(7):1310-8. doi: 10.1002/(sici)1097-0142(19980401)82:7<1310::aid-cncr14>3.0.co;2-9.	Cancer	1998	PubMed
Yes	Article included	No	Review article - sample and/or factor info not provided	9536276	Genetic prognostic markers in colorectal cancer	Houlston RS, Tomlinson IP.	Mol Pathol. 1997 Dec;50(6):281-8. doi: 10.1136/mp.50.6.281.	Mol Pathol	1997	PubMed
No	Specialised	No	N/A	9554518	Tumor thickness predicts cervical metastasis in patients with stage I/II carcinoma of the tongue	Asakage T, Yokose T, Mukai K, Tsugane S, Tsubono Y, Asai M, Ebihara S.	Cancer. 1998 Apr 15;82(8):1443-8. doi: 10.1002/(sici)1097-0142(19980415)82:8<1443::aid-cncr2>3.0.co;2-a.	Cancer	1998	PubMed
No	Specialised	No	N/A	9645349	Prognostic value of loss of heterozygosity and KRAS2 mutations in lung adenocarcinoma	De Gregorio L, Manenti G, Incarbone M, Pilotti S, Pastorino U, Pierotti MA, Dragani TA.	Int J Cancer. 1998 Jun 19;79(3):269-72. doi: 10.1002/(sici)1097-0215(19980619)79:3<269::aid-ijc10>3.0.co;2-3.	Int J Cancer	1998	PubMed
No	Language	No	N/A	9674215	[Male breast carcinoma: prognostic and predictive factors related to biological behavior]	Luque EH, Muñoz de Toro M.	Medicina (B Aires). 1998;58(1):95-105.	Medicina (B Aires)	1998	PubMed
No	Genetic exclusions (chromosomal aberrations)	No	N/A	9677450	The role of multiploidy as unfavorable prognostic variable in colorectal cancer	Cosimelli M, D'Agnano I, Tedesco M, D'Angelo C, Botti C, Giannarelli D, Vasselli S, Cavaliere F, Zupi G, Cavaliere R.	Anticancer Res. 1998 May-Jun;18(3B):1957-65.	Anticancer Res	1998	PubMed
Yes	Article included	Yes	Article included	9715162	Prognostic factors in colorectal cancer. Literature review for clinical application	Ratto C, Sofo L, Ippoliti M, Merico M, Doglietto GB, Crucitti F.	Dis Colon Rectum. 1998 Aug;41(8):1033-49. doi: 10.1007/BF02237397.	Dis Colon Rectum	1998	PubMed
No	Cancer type (children)	No	N/A	9732252	Prognostic factors in infants and very young children with intracranial ependymomas	Duffner PK, Krischer JP, Sanford RA, Horowitz ME, Burger PC, Cohen ME, Friedman HS, Kun LE.	Pediatr Neurosurg. 1998 Apr;28(4):215-22. doi: 10.1159/000028654.	Pediatr Neurosurg	1998	PubMed
No	Cancer type	No	N/A	9862048	Thoracic metastasectomy for germ cell tumours: long term survival and prognostic factors	Cagini L, Nicholson AG, Horwich A, Goldstraw P, Pastorino U.	Ann Oncol. 1998 Nov;9(11):1185-91. doi: 10.1023/a:1008491807858.	Ann Oncol	1998	PubMed
No	Cancer type	No	N/A	9922308	Prognostic factors in patients with Zollinger-Ellison syndrome and multiple endocrine neoplasia type 1. Groupe d'Etude des Néoplasies Endocriniennes Multiples (GENEM and groupe de Recherche et d'Etude du Syndrome de Zollinger-Ellison (GRESZE)	Cadiot G, Vuagnat A, Doukhan I, Murat A, Bonnaud G, Delemer B, Thiéfin G, Beckers A, Veyrac M, Proye C, Ruszniewski P, Mignon M.	Gastroenterology. 1999 Feb;116(2):286-93. doi: 10.1016/s0016-5085(99)70124-1.	Gastroenterology	1999	PubMed
No	Full text not available	No	N/A	10023012	Prognostic factors in colorectal cancer	Cerottini JP, Caplin S, Pampallona S, Givel JC.	Oncol Rep. 1999 Mar-Apr;6(2):409-14. doi: 10.3892/or.6.2.409.	Oncol Rep	1999	PubMed
No	Cancer type	No	N/A	10053109	Carcinoma of the fallopian tube: a clinicopathological study of 105 cases with observations on staging and prognostic factors	Alvarado-Cabrero I, Young RH, Vamvakas EC, Scully RE.	Gynecol Oncol. 1999 Mar;72(3):367-79. doi: 10.1006/gyno.1998.5267.	Gynecol Oncol	1999	PubMed
No	Methodology	No	N/A	10206288	Modelling the effects of standard prognostic factors in node-positive breast cancer. German Breast Cancer Study Group (GBSG)	Sauerbrei W, Royston P, Bojar H, Schmoor C, Schumacher M.	Br J Cancer. 1999 Apr;79(11-12):1752-60. doi: 10.1038/sj.bjc.6690279.	Br J Cancer	1999	PubMed
No	Genetic exclusions (chromosomal aberrations)	No	N/A	10221339	Chromosome abnormalities in ovarian adenocarcinoma: II. Prognostic impact of nonrandom chromosome abnormalities in 244 cases	Taetle R, Aickin M, Panda L, Emerson J, Roe D, Thompson F, Davis J, Trent J, Alberts D.	Genes Chromosomes Cancer. 1999 May;25(1):46-52.	Genes Chromosomes Cancer	1999	PubMed
Yes	Article included	Yes	Article included	10225003	Prognostic factors affecting survival in patients with colorectal carcinomatosis	Marcus EA, Weber TK, Rodriguez-Bigas MA, Driscoll D, Meropol NJ, Petrelli NJ.	Cancer Invest. 1999;17(4):249-52. doi: 10.3109/07357909909040593.	Cancer Invest	1999	PubMed
No	Other diseases	No	N/A	10363237	[Clinical course of idiopathic inflammatory myopathies: complications, survival and prognostic factors]	Miró O, Laguno M, Alonso JR, Casademont J, Herrero C, Selva A, Urbano-Márquez A, Grau JM.	Med Clin (Barc). 1999 Apr 24;112(14):521-6.	Med Clin (Barc)	1999	PubMed
Yes	Article included	Yes	Article included	10386572	A comprehensive prognostic index to predict survival based on multiple comorbidities: a focus on breast cancer	Fleming ST, Rastogi A, Dmitrienko A, Johnson KD.	Med Care. 1999 Jun;37(6):601-14. doi: 10.1097/00005650-199906000-00009.	Med Care	1999	PubMed
No	Clinical summary	No	N/A	10392100	Women and cancer	Brogdon CF.	J Intraven Nurs. 1998 Nov-Dec;21(6):344-55.	J Intraven Nurs	1998	PubMed
No	Cancer type	No	N/A	10420698	Treatment, outcomes, and prognostic factors of ear cancer	Chao CK, Sheen TS, Shau WY, Ting LL, Hsu MM.	J Formos Med Assoc. 1999 May;98(5):314-8.	J Formos Med Assoc	1999	PubMed
No	Biological tumour development	No	N/A	10485158	Subglottic carcinoma: review of a series and characterization of its patterns of spread	Strome SE, Robey TC, Devaney KO, Krause CJ, Hogikyan ND.	Ear Nose Throat J. 1999 Aug;78(8):622-4, 626, 628, passim.	Ear Nose Throat J	1999	PubMed
No	Outcome (classification)	No	N/A	10494287	Diagnosis and grading of bladder cancer and associated lesions	Bostwick DG, Ramnani D, Cheng L.	Urol Clin North Am. 1999 Aug;26(3):493-507. doi: 10.1016/s0094-0143(05)70197-x.	Urol Clin North Am	1999	PubMed
No	Language	No	N/A	10532138	[Prognostic factors in 793 cases of gastric cancer in an oncologic referral center]	Oñate-Ocaña LF, Aiello-Crocifoglio V, Mondragón Sánchez R, Ruiz Molina JM, Gallardo-Rincón D.	Rev Gastroenterol Mex. 1999 Jul-Sep;64(3):114-21.	Rev Gastroenterol Mex	1999	PubMed
No	Genetic exclusions (chromosomal aberrations)	No	N/A	10604735	Loss of chromosome 10 is an independent prognostic factor in high-grade gliomas	Balesaria S, Brock C, Bower M, Clark J, Nicholson SK, Lewis P, de Sanctis S, Evans H, Peterson D, Mendoza N, Glaser MG, Newlands ES, Fisher RA.	Br J Cancer. 1999 Dec;81(8):1371-7. doi: 10.1038/sj.bjc.6693403.	Br J Cancer	1999	PubMed
Yes	Article included	Yes	Article included	10636514	Prognostic factors in early-onset epithelial ovarian cancer: a population-based study	Schildkraut JM, Halabi S, Bastos E, Marchbanks PA, McDonald JA, Berchuck A.	Obstet Gynecol. 2000 Jan;95(1):119-27. doi: 10.1016/s0029-7844(99)00535-9.	Obstet Gynecol	2000	PubMed
No	Specialised	No	N/A	10644313	Replication error phenotype, clinicopathological variables, and patient outcome in Dukes' B stage II (T3,N0,M0) colorectal cancer	Curran B, Lenehan K, Mulcahy H, Tighe O, Bennett MA, Kay EW, O'Donoghue DP, Leader M, Croke DT.	Gut. 2000 Feb;46(2):200-4. doi: 10.1136/gut.46.2.200.	Gut	2000	PubMed
No	Full text not available	No	N/A	10661819	Prognostic factors in invasive lobular carcinoma of the breast: a multivariate analysis. A multicentre study after seventeen years of follow-up	Moreno-Elola A, Aguilar A, Roman JM, Hernandez A, Martin M, Diaz Rubio E, Furio V, Fernandez C, De La Fuente P, San Roman JM, Escudero M.	Ann Chir Gynaecol. 1999;88(4):252-8.	Ann Chir Gynaecol	1999	PubMed
No	Clinical summary	No	N/A	10705354	Epidemiology, stage at diagnosis, and tumor biology of breast carcinoma in multiracial and multiethnic populations	Hunter CP.	Cancer. 2000 Mar 1;88(5 Suppl):1193-202. doi: 10.1002/(sici)1097-0142(20000301)88:5+<1193::aid-cncr3>3.3.co;2-4.	Cancer	2000	PubMed
No	Specialised	No	N/A	10705364	Socioeconomic factors and breast carcinoma in multicultural women	Baquet CR, Commiskey P.	Cancer. 2000 Mar 1;88(5 Suppl):1256-64. doi: 10.1002/(sici)1097-0142(20000301)88:5+<1256::aid-cncr13>3.0.co;2-3.	Cancer	2000	PubMed
No	Specialised	No	N/A	10717624	Allelic loss at the 8p22 region as a prognostic factor in large and estrogen receptor negative breast carcinomas	Utada Y, Haga S, Kajiwara T, Kasumi F, Sakamoto G, Nakamura Y, Emi M.	Cancer. 2000 Mar 15;88(6):1410-6.	Cancer	2000	PubMed
No	Outcome (recurrence)	No	N/A	10717618	Basosquamous carcinoma: analysis of prognostic factors influencing recurrence	Martin RC 2nd, Edwards MJ, Cawte TG, Sewell CL, McMasters KM.	Cancer. 2000 Mar 15;88(6):1365-9. doi: 10.1002/(sici)1097-0142(20000315)88:6<1365::aid-cncr13>3.0.co;2-y.	Cancer	2000	PubMed
Yes	Article included	Yes	Article included	10737287	Clinical survival predictors in patients with advanced cancer	Viganó A, Bruera E, Jhangri GS, Newman SC, Fields AL, Suarez-Almazor ME.	Arch Intern Med. 2000 Mar 27;160(6):861-8. doi: 10.1001/archinte.160.6.861.	Arch Intern Med	2000	PubMed
No	Cancer type (children)	No	N/A	10738081	Are clinical parameters valuable prognostic factors in childhood primitive neuroectodermal tumors? A multivariate analysis of 105 cases	Michiels EM, Heikens J, Jansen MJ, Oldenburger F, Voûte T.	Radiother Oncol. 2000 Mar;54(3):229-38. doi: 10.1016/s0167-8140(00)00155-9.	Radiother Oncol	2000	PubMed
No	Outcome (intensive care unit mortality)	No	N/A	10834673	Outcome and prognostic factors in critically ill cancer patients admitted to the intensive care unit	Staudinger T, Stoiser B, Müllner M, Locker GJ, Laczika K, Knapp S, Burgmann H, Wilfing A, Kofler J, Thalhammer F, Frass M.	Crit Care Med. 2000 May;28(5):1322-8. doi: 10.1097/00003246-200005000-00011.	Crit Care Med	2000	PubMed
No	Clinical practice	No	N/A	10844946	Today's approach to esophageal cancer. What is the role of the primary care physician?	Fox JR, Kuwada SK.	Postgrad Med. 2000 May 1;107(5):109-14. doi: 10.3810/pgm.2000.5.1.1061.	Postgrad Med	2000	PubMed
No	Clinical practice	No	N/A	10844945	Colorectal cancer 2000. Education and screening are essential if outcomes are to improve	Kuwada SK.	Postgrad Med. 2000 May 1;107(5):96-8, 101-4, 107. doi: 10.3810/pgm.2000.5.1.1059.	Postgrad Med	2000	PubMed
No	Specialised	No	N/A	10857499	Suicidal ideation in cancer patients with major depression	Akechi T, Okamura H, Kugaya A, Nakano T, Nakanishi T, Akizuki N, Yamawaki S, Uchitomi Y.	Jpn J Clin Oncol. 2000 May;30(5):221-4. doi: 10.1093/jjco/hyd057.	Jpn J Clin Oncol	2000	PubMed
No	Cancer type	No	N/A	10864341	Gastric cancer in young patients: demographic, clinicopathological, and prognostic factors in 92 patients	Koea JB, Karpeh MS, Brennan MF.	Ann Surg Oncol. 2000 Jun;7(5):346-51. doi: 10.1007/s10434-000-0346-9.	Ann Surg Oncol	2000	PubMed
No	Language	No	N/A	10876726	[Anatomical-clinical presentation and prognostic factors in cancers of the cervix at the General Hospital of Yaounde]	Yomi J, Monkam G, Tagni D, Doh AS.	West Afr J Med. 1999 Jan-Mar;18(1):20-3.	West Afr J Med	1999	PubMed
No	Specialised	No	N/A	10907959	Is the international prognostic score for advanced stage Hodgkin's disease applicable to early stage patients? German Hodgkin Lymphoma Study Group	Franklin J, Paulus U, Lieberz D, Breuer K, Tesch H, Diehl V.	Ann Oncol. 2000 May;11(5):617-23. doi: 10.1023/a:1008325627670.	Ann Oncol	2000	PubMed
No	Language	No	N/A	10929226	[Improved prognostic assessment of head-neck carcinomas by new genetic markers]	Bockmühl U, Küchler I, Petersen I.	HNO. 2000 Jun;48(6):451-6. doi: 10.1007/s001060050596.	HNO	2000	PubMed
No	Specialised	No	N/A	10948316	Prognostic significance of mutations in the p53 gene in superficial bladder cancer	Dahse R, Utting M, Werner W, Schubert J, Claussen U, Junker K.	Oncol Rep. 2000 Sep-Oct;7(5):931-6. doi: 10.3892/or.7.5.931.	Oncol Rep	2000	PubMed
No	Specialised	No	N/A	10950889	Prognostic factors for malignant mesothelioma in 142 patients: validation of CALGB and EORTC prognostic scoring systems	Edwards JG, Abrams KR, Leverment JN, Spyt TJ, Waller DA, O'Byrne KJ.	Thorax. 2000 Sep;55(9):731-5. doi: 10.1136/thorax.55.9.731.	Thorax	2000	PubMed
No	Specialised	No	N/A	11104567	C-myc amplification in breast cancer: a meta-analysis of its occurrence and prognostic relevance	Deming SL, Nass SJ, Dickson RB, Trock BJ.	Br J Cancer. 2000 Dec;83(12):1688-95. doi: 10.1054/bjoc.2000.1522.	Br J Cancer	2000	PubMed
No	Cancer type	No	N/A	11117578	Combination analysis of genetic alterations and cell proliferation in small intestinal carcinomas	Muneyuki T, Watanabe M, Yamanaka M, Isaji S, Kawarada Y, Yatani R.	Dig Dis Sci. 2000 Oct;45(10):2022-8. doi: 10.1023/a:1005560428937.	Dig Dis Sci	2000	PubMed
No	Specialised	No	N/A	11118466	Familial invasive breast cancers: worse outcome related to BRCA1 mutations	Stoppa-Lyonnet D, Ansquer Y, Dreyfus H, Gautier C, Gauthier-Villars M, Bourstyn E, Clough KB, Magdelénat H, Pouillart P, Vincent-Salomon A, Fourquet A, Asselain B.	J Clin Oncol. 2000 Dec 15;18(24):4053-9. doi: 10.1200/JCO.2000.18.24.4053.	J Clin Oncol	2000	PubMed
No	Specialised	No	N/A	11165402	Quality of life in lung cancer patients: as an important prognostic factor	Montazeri A, Milroy R, Hole D, McEwen J, Gillis CR.	Lung Cancer. 2001 Feb-Mar;31(2-3):233-40. doi: 10.1016/s0169-5002(00)00179-3.	Lung Cancer	2001	PubMed
No	Methodology	No	N/A	11173148	Prognostic factor studies in oncology: osteosarcoma as a clinical example	Bentzen SM.	Int J Radiat Oncol Biol Phys. 2001 Feb 1;49(2):513-8. doi: 10.1016/s0360-3016(00)01507-8.	Int J Radiat Oncol Biol Phys	2001	PubMed
No	Full text not available	No	N/A	11234652	Breast cancer incidence and determinants of cancer stage in the Western Cape	Hoffman M, de Pinho H, Cooper D, Sayed R, Dent DM, Gudgeon A, van Zyl J, Rosenberg L, Shapiro S.	S Afr Med J. 2000 Dec;90(12):1212-6.	S Afr Med J	2000	PubMed
No	Specialised	No	N/A	11238701	Racial and ethnic differences in advanced-stage prostate cancer: the Prostate Cancer Outcomes Study	Hoffman RM, Gilliland FD, Eley JW, Harlan LC, Stephenson RA, Stanford JL, Albertson PC, Hamilton AS, Hunt WC, Potosky AL.	J Natl Cancer Inst. 2001 Mar 7;93(5):388-95. doi: 10.1093/jnci/93.5.388.	J Natl Cancer Inst	2001	PubMed
Yes	Article included	Yes	Article included	11286469	Brain metastases at the time of presentation of non-small cell lung cancer: a multi-centric AERIO analysis of prognostic factors	Jacot W, Quantin X, Boher JM, Andre F, Moreau L, Gainet M, Depierre A, Quoix E, Chevalier TL, Pujol JL; Association d'Enseignement et de Recherche des Internes en Oncologie.	Br J Cancer. 2001 Apr 6;84(7):903-9. doi: 10.1054/bjoc.2000.1706.	Br J Cancer	2001	PubMed
Yes	Article included	Yes	Article included	11338696	Ovarian cancer in Alexandria from 1988 to 1997: trends and survival	Mahdy NH, Abdel-Fattah M, Ghanem H.	East Mediterr Health J. 1999 Jul;5(4):727-39.	East Mediterr Health J	1999	PubMed
No	Outcome (recurrence)	No	N/A	11400240	Prognosis of patients with recurrent laryngeal carcinoma	Brenner B, Marshak G, Sulkes A, Rakowsky E.	Head Neck. 2001 Jul;23(7):531-5. doi: 10.1002/hed.1074.	Head Neck	2001	PubMed
No	Cancer type	No	N/A	11443619	beta-Catenin mutation and overexpression in hepatocellular carcinoma: clinicopathologic and prognostic significance	Wong CM, Fan ST, Ng IO.	Cancer. 2001 Jul 1;92(1):136-45. doi: 10.1002/1097-0142(20010701)92:1<136::aid-cncr1301>3.0.co;2-r.	Cancer	2001	PubMed
No	Specialised	No	N/A	11475318	Physical fitness and changes in mortality: the survival of the fittest	Erikssen G.	Sports Med. 2001;31(8):571-6. doi: 10.2165/00007256-200131080-00001.	Sports Med	2001	PubMed
No	Specialised	No	N/A	11485247	Is exon 5 of the PTEN/MMAC1 gene a prognostic marker in anaplastic glioma?	Rustia A, Wierzbicki V, Marrocco L, Tossini A, Zamponi C, Lista F.	Neurosurg Rev. 2001 Jul;24(2-3):97-102. doi: 10.1007/pl00014589.	Neurosurg Rev	2001	PubMed
Yes	Article included	Yes	Article included	11504744	Prognostic factors analysis of 17,600 melanoma patients: validation of the American Joint Committee on Cancer melanoma staging system	Balch CM, Soong SJ, Gershenwald JE, Thompson JF, Reintgen DS, Cascinelli N, Urist M, McMasters KM, Ross MI, Kirkwood JM, Atkins MB, Thompson JA, Coit DG, Byrd D, Desmond R, Zhang Y, Liu PY, Lyman GH, Morabito A.	J Clin Oncol. 2001 Aug 15;19(16):3622-34. doi: 10.1200/JCO.2001.19.16.3622.	J Clin Oncol	2001	PubMed
No	Methodology	No	N/A	11604799	A new prognosis factor analysis based on nonhomogeneous Markov description	Shibata T, Tanaka H, Tsujimoto Y, Yoshimura K, Fukutomi T, Nanasawa T, Yamaguchi N.	Stud Health Technol Inform. 2001;84(Pt 1):543-6.	Stud Health Technol Inform	2001	PubMed
No	Cancer type	No	N/A	11692061	The clinical features and prognostic factors of hepatocellular carcinoma patients with spinal metastasis	Chang SS, Luo JC, Chao Y, Chao JY, Chi KH, Wang SS, Chang FY, Lee SD, Yen SH.	Eur J Gastroenterol Hepatol. 2001 Nov;13(11):1341-5. doi: 10.1097/00042737-200111000-00013.	Eur J Gastroenterol Hepatol	2001	PubMed
No	Specialised	No	N/A	11714541	Importance of weight loss definition in the prognostic evaluation of non-small-cell lung cancer	Buccheri G, Ferrigno D.	Lung Cancer. 2001 Dec;34(3):433-40. doi: 10.1016/s0169-5002(01)00273-2.	Lung Cancer	2001	PubMed
No	Language	No	N/A	11866974	[Relationship between genetic alterations and clinicopathological features in intrahepatic cholangiocarcinoma]	Cong W, Finkelstein SD, Wu M.	Zhonghua Bing Li Xue Za Zhi. 2001 Jun;30(3):183-7.	Zhonghua Bing Li Xue Za Zhi	2001	PubMed
No	Comparative study	No	N/A	11961471	Health care factors related to stage at diagnosis and survival among Medicare patients with colorectal cancer	Lee-Feldstein A, Feldstein PJ, Buchmueller T.	Med Care. 2002 May;40(5):362-74. doi: 10.1097/00005650-200205000-00002.	Med Care	2002	PubMed
No	Cancer type	No	N/A	11981219	Preoperative predictors of survival after resection of small hepatocellular carcinomas	Wayne JD, Lauwers GY, Ikai I, Doherty DA, Belghiti J, Yamaoka Y, Regimbeau JM, Nagorney DM, Do KA, Ellis LM, Curley SA, Pollock RE, Vauthey JN.	Ann Surg. 2002 May;235(5):722-30; discussion 730-1. doi: 10.1097/00000658-200205000-00015.	Ann Surg	2002	PubMed
No	Full text not available	No	N/A	12017316	Prognostic factors in non-small cell lung carcinoma	Koutsami MK, Gorgoulis VG, Kastrinakis NG, Asimacopoulos PJ, Kittas C.	Anticancer Res. 2002 Jan-Feb;22(1A):347-74.	Anticancer Res	2002	PubMed
No	Specialised	No	N/A	12023496	Survival of breast cancer patients in Connecticut in relation to socioeconomic and health care access indicators	Polednak AP.	J Urban Health. 2002 Jun;79(2):211-8. doi: 10.1093/jurban/79.2.211.	J Urban Health	2002	PubMed
No	Specialised	No	N/A	12023271	Geographic variations in breast cancer survival among older women: implications for quality of breast cancer care	Goodwin JS, Freeman JL, Mahnken JD, Freeman DH, Nattinger AB.	J Gerontol A Biol Sci Med Sci. 2002 Jun;57(6):M401-6. doi: 10.1093/gerona/57.6.m401.	J Gerontol A Biol Sci Med Sci	2002	PubMed
No	Cancer type	No	N/A	12071403	Survival analysis with time-varying regression effects using a tree-based approach	Xu R, Adak S.	Biometrics. 2002 Jun;58(2):305-15. doi: 10.1111/j.0006-341x.2002.00305.x.	Biometrics	2002	PubMed
No	Full text not available	No	N/A	12099211	Prognostic factors for the survival of Taiwanese breast cancer patients	Chie WC, Chang SH, Huang CS, Tzeng SJ, Chen JH, Fan BY, Chang KJ.	J Formos Med Assoc. 2002 Feb;101(2):98-103.	J Formos Med Assoc	2002	PubMed
No	Cancer type	No	N/A	12110043	Infrequent genetic alterations of the tumor suppressor gene PTEN/MMAC1 in squamous cell carcinoma of the oral cavity	Mavros A, Hahn M, Wieland I, Koy S, Koufaki ON, Strelocke K, Koch R, Haroske G, Schackert HK, Eckelt U.	J Oral Pathol Med. 2002 May;31(5):270-6. doi: 10.1034/j.1600-0714.2002.310504.x.	J Oral Pathol Med	2002	PubMed
Yes	Article included	Yes	Article included	12144823	Micropapillary serous ovarian carcinoma: surgical management and clinical outcome	Bristow RE, Gossett DR, Shook DR, Zahurak ML, Tomacruz RS, Armstrong DK, Montz FJ.	Gynecol Oncol. 2002 Aug;86(2):163-70. doi: 10.1006/gyno.2002.6736.	Gynecol Oncol	2002	PubMed
No	Cancer type	No	N/A	12176884	Splenic marginal zone lymphoma: clinical characteristics and prognostic factors in a series of 60 patients	Chacón JI, Mollejo M, Muñoz E, Algara P, Mateo M, Lopez L, Andrade J, Carbonero IG, Martínez B, Piris MA, Cruz MA.	Blood. 2002 Sep 1;100(5):1648-54.	Blood	2002	PubMed
No	Outcome (recurrence)	No	N/A	12209744	Late recurrence in 1263 men with testicular germ cell tumors. Multivariate analysis of risk factors and implications for management	Shahidi M, Norman AR, Dearnaley DP, Nicholls J, Horwich A, Huddart RA.	Cancer. 2002 Aug 1;95(3):520-30. doi: 10.1002/cncr.10691.	Cancer	2002	PubMed
No	Specialised	No	N/A	12229984	Analysis of survival data from case-control family studies	Shih JH, Chatterjee N.	Biometrics. 2002 Sep;58(3):502-9. doi: 10.1111/j.0006-341x.2002.00502.x.	Biometrics	2002	PubMed
No	Cancer type	No	N/A	12368634	Nasopharyngectomy for recurrent nasopharyngeal carcinoma: a review of 31 patients and prognostic factors	To EW, Lai EC, Cheng JH, Pang PC, Williams MD, Teo PM.	Laryngoscope. 2002 Oct;112(10):1877-82. doi: 10.1097/00005537-200210000-00033.	Laryngoscope	2002	PubMed
No	Outcome (intensive care unit mortality)	No	N/A	12394954	Prognosis of hematologic malignancies does not predict intensive care unit mortality	Massion PB, Dive AM, Doyen C, Bulpa P, Jamart J, Bosly A, Installé E.	Crit Care Med. 2002 Oct;30(10):2260-70. doi: 10.1097/00003246-200210000-00014.	Crit Care Med	2002	PubMed
No	Cancer type	No	N/A	12404293	Classical Kaposi sarcoma: prognostic factor analysis of 248 patients	Brenner B, Weissmann-Brenner A, Rakowsky E, Weltfriend S, Fenig E, Friedman-Birnbaum R, Sulkes A, Linn S.	Cancer. 2002 Nov 1;95(9):1982-7. doi: 10.1002/cncr.10907.	Cancer	2002	PubMed
No	Language	No	N/A	12426866	[Molecular genetic changes in renal cell carcinomas]	Buentig N, Störkel S, Atzpodien J.	Urologe A. 2002 Sep;41(5):475-81. doi: 10.1007/s00120-001-0162-2.	Urologe A	2002	PubMed
No	Biological tumour development	No	N/A	12439111	Analysis of the premalignant stages of Barrett's oesophagus through to adenocarcinoma by comparative genomic hybridization	Croft J, Parry EM, Jenkins GJ, Doak SH, Baxter JN, Griffiths AP, Brown TH, Parry JM.	Eur J Gastroenterol Hepatol. 2002 Nov;14(11):1179-86. doi: 10.1097/00042737-200211000-00004.	Eur J Gastroenterol Hepatol	2002	PubMed
No	Genetic exclusions (chromosomal aberrations)	No	N/A	12447941	Association of chromosome 10 losses and negative prognosis in oligoastrocytomas	Bissola L, Eoli M, Pollo B, Merciai BM, Silvani A, Salsano E, Maccagnano C, Bruzzone MG, Fuhrman Conti AM, Solero CL, Giombini S, Broggi G, Boiardi A, Finocchiaro G.	Ann Neurol. 2002 Dec;52(6):842-5. doi: 10.1002/ana.10405.	Ann Neurol	2002	PubMed
No	Outcome (recurrence)	No	N/A	12473391	A combined neural network and decision trees model for prognosis of breast cancer relapse	Jerez-Aragonés JM, Gómez-Ruiz JA, Ramos-Jiménez G, Muñoz-Pérez J, Alba-Conejo E.	Artif Intell Med. 2003 Jan;27(1):45-63. doi: 10.1016/s0933-3657(02)00086-6.	Artif Intell Med	2003	PubMed
No	Specialised	No	N/A	12515834	Depression as a prognostic factor for breast cancer mortality	Hjerl K, Andersen EW, Keiding N, Mouridsen HT, Mortensen PB, Jørgensen T.	Psychosomatics. 2003 Jan-Feb;44(1):24-30. doi: 10.1176/appi.psy.44.1.24.	Psychosomatics	2003	PubMed
No	Specialised	No	N/A	12530066	Loss of heterozygosity at the FHIT gene in different solid human tumours and its association with survival in colorectal cancer patients	Petursdottir TE, Hafsteinsdottir SH, Jonasson JG, Moller PH, Thorsteinsdottir U, Huiping C, Egilsson V, Ingvarsson S.	Anticancer Res. 2002 Nov-Dec;22(6A):3205-12.	Anticancer Res	2002	PubMed
No	Specialised	No	N/A	12544295	Prognostic implications of p53 gene mutations in bladder tumors	Lorenzo-Romero JG, Salinas-Sánchez AS, Giménez-Bachs JM, Sánchez-Sánchez F, Escribano-Martínez J, Segura-Martín M, Hernandez-Millán IR, Virseda-Rodríguez JA.	J Urol. 2003 Feb;169(2):492-9. doi: 10.1097/01.ju.0000046224.57330.70.	J Urol	2003	PubMed
No	Cancer type	No	N/A	12577522	Survival to oral cancer. A study of clinical risk markers with independent prognostic value	Varela-Centelles PI, Seoane J, Vázquez Fernández E, De La Cruz A, García Asenjo JA.	Bull Group Int Rech Sci Stomatol Odontol. 2002 May-Sep;44(2):46-51.	Bull Group Int Rech Sci Stomatol Odontol	2002	PubMed
No	Language	No	N/A	12600302	[Multivariate analysis for prognostic predictors in the cN0 squamous cell carcinoma of the tongue]	Zhao H, Zeng ZY, Chen FJ, Xu GP, Wu GH, Guo ZM, Zhang Q.	Ai Zheng. 2003 Feb;22(2):206-9.	Ai Zheng	2003	PubMed
No	Language	No	N/A	12601478	[Clinical, pathological and molecular prognostic factors in colorectal carcinomas]	Baldus SE.	Pathologe. 2003 Feb;24(1):49-60. doi: 10.1007/s00292-002-0592-7. Epub 2003 Jan 21.	Pathologe	2003	PubMed
No	Genetic exclusions (chromosomal aberrations)	No	N/A	12610180	Genetic tumor markers with prognostic impact in Dukes' stages B and C colorectal cancer patients	Diep CB, Thorstensen L, Meling GI, Skovlund E, Rognum TO, Lothe RA.	J Clin Oncol. 2003 Mar 1;21(5):820-9. doi: 10.1200/JCO.2003.05.190.	J Clin Oncol	2003	PubMed
No	Cancer type (children)	No	N/A	12645655	MYCN gain and MYCN amplification in a stage 4S neuroblastoma	Noguera R, Cañete A, Pellín A, Ruiz A, Tasso M, Navarro S, Castel V, Llombart-Bosch A.	Cancer Genet Cytogenet. 2003 Jan 15;140(2):157-61. doi: 10.1016/s0165-4608(02)00677-5.	Cancer Genet Cytogenet	2003	PubMed
Yes	Article included	Yes	Article included	12657124	Multivariate independent prognostic factors in endometrial carcinoma: a clinicopathologic study in 181 patients: 10 years experience at the Department of Obstetrics and Gynecology of the Mainz University	Steiner E, Eicher O, Sagemüller J, Schmidt M, Pilch H, Tanner B, Hengstler JG, Hofmann M, Knapstein PG.	Int J Gynecol Cancer. 2003 Mar-Apr;13(2):197-203. doi: 10.1046/j.1525-1438.2003.13021.x.	Int J Gynecol Cancer	2003	PubMed
No	Outcome (metastasis)	No	N/A	12657111	Distant metastases in ovarian carcinoma	Cormio G, Rossi C, Cazzolla A, Resta L, Loverro G, Greco P, Selvaggi L.	Int J Gynecol Cancer. 2003 Mar-Apr;13(2):125-9. doi: 10.1046/j.1525-1438.2003.13054.x.	Int J Gynecol Cancer	2003	PubMed
No	Clinical summary	No	N/A	12668283	Genetic alterations detected on chromosomes 13 and 14 in Chinese non-small cell lung carcinomas	Kwong FM, Wong PS, Lung ML.	Cancer Lett. 2003 Mar 31;192(2):189-98. doi: 10.1016/s0304-3835(02)00698-5.	Cancer Lett	2003	PubMed
No	Specialised	No	N/A	12702523	Prognostic value of p53 molecular status in high-risk primary breast cancer	Marchetti P, Cannita K, Ricevuto E, De Galitiis F, Di Rocco ZC, Tessitore A, Bisegna R, Porzio G, De Rubeis GP, Ventura T, Martinotti S, Ficorella C.	Ann Oncol. 2003 May;14(5):704-8. doi: 10.1093/annonc/mdg197.	Ann Oncol	2003	PubMed
No	Cancer type	No	N/A	12738948	Disparities in risk of and survival from oropharyngeal squamous cell carcinoma	Miller CS, Henry RG, Rayens MK.	Oral Surg Oral Med Oral Pathol Oral Radiol Endod. 2003 May;95(5):570-5. doi: 10.1067/moe.2003.108.	Oral Surg Oral Med Oral Pathol Oral Radiol Endod	2003	PubMed
Yes	Article included	Yes	Article included	12767368	Incidental detection beyond pathological factors as prognostic predictor of renal cell carcinoma	Ficarra V, Prayer-Galetti T, Novella G, Bratti E, Maffei N, Dal Bianco M, Artibani W, Pagano F.	Eur Urol. 2003 Jun;43(6):663-9. doi: 10.1016/s0302-2838(03)00142-8.	Eur Urol	2003	PubMed
No	Language	No	N/A	12839691	[Prognostic factors of epithelial ovarian cancer in young women]	Zhang R, Wu LY, Zhang WH, Li HJ, Li SM, Liu LY.	Zhonghua Zhong Liu Za Zhi. 2003 May;25(3):264-7.	Zhonghua Zhong Liu Za Zhi	2003	PubMed
Yes	Article included	No	Review article - sample and/or factor info not provided	12910365	Molecular and genetic prognostic factors of prostate cancer	Chakravarti A, Zhai GG.	World J Urol. 2003 Sep;21(4):265-74. doi: 10.1007/s00345-003-0362-z. Epub 2003 Aug 9.	World J Urol	2003	PubMed
No	Cancer type (children)	No	N/A	12909231	Brain metastasis in children with sarcoma, neuroblastoma, and Wilms' tumor	Paulino AC, Nguyen TX, Barker JL Jr.	Int J Radiat Oncol Biol Phys. 2003 Sep 1;57(1):177-83. doi: 10.1016/s0360-3016(03)00502-9.	Int J Radiat Oncol Biol Phys	2003	PubMed
No	Other diseases	No	N/A	12917160	Glaucoma and survival: the National Health Interview Survey 1986-1994	Lee DJ, Gómez-Marín O, Lam BL, Zheng DD.	Ophthalmology. 2003 Aug;110(8):1476-83. doi: 10.1016/S0161-6420(03)00408-1.	Ophthalmology	2003	PubMed
No	Genetic exclusions (chromosomal aberrations)	No	N/A	14501776	Allelic losses in localized prostate cancer: association with prognostic factors	Fromont G, Joulin V, Chantrel-Groussard K, Vallancien G, Guillonneau B, Validire P, Latil A, Cussenot O.	J Urol. 2003 Oct;170(4 Pt 1):1394-7. doi: 10.1097/01.ju.0000083329.89215.91.	J Urol	2003	PubMed
No	Cancer type	No	N/A	14528242	Clinical features associated with survival of patients with lymphoma of the ocular adnexa	Jenkins C, Rose GE, Bunce C, Cree I, Norton A, Plowman PN, Moseley I, Wright JE.	Eye (Lond). 2003 Oct;17(7):809-20. doi: 10.1038/sj.eye.6700379.	Eye (Lond)	2003	PubMed
Yes	Article included	Yes	Article included	14530724	Thin melanomas: predictive lethal characteristics from a 30-year clinical experience	Kalady MF, White RR, Johnson JL, Tyler DS, Seigler HF.	Ann Surg. 2003 Oct;238(4):528-35; discussion 535-7. doi: 10.1097/01.sla.0000090446.63327.40.	Ann Surg	2003	PubMed
No	Full text not available	No	N/A	14534742	Older age and second skin cancer as prognostic factors in localized malignant melanomas	Brenner B, Borok S, Rakowsky E, Fenig E, Gutman H, Sulkes J, Sulkes A, Schachter J.	Oncol Rep. 2003 Nov-Dec;10(6):2051-7.	Oncol Rep	2003	PubMed
No	Specialised	No	N/A	14564091	Microsatellite instability as a predictor of survival in head and neck cancer -- is there a link with colon cancer?	Gleich LL, Wang J, Gluckman JL, Fenoglio-Preiser CM.	ORL J Otorhinolaryngol Relat Spec. 2003 Jul-Aug;65(4):193-8. doi: 10.1159/000073113.	ORL J Otorhinolaryngol Relat Spec	2003	PubMed
No	Cancer type	No	N/A	14614598	Gastric low-grade B-cell MALT lymphoma: treatment, response, and genetic alteration	Nakamura T, Inagaki H, Seto M, Nakamura S.	J Gastroenterol. 2003;38(10):921-9. doi: 10.1007/s00535-003-1234-4.	J Gastroenterol	2003	PubMed
No	Specialised	No	N/A	14633957	Prognostic significance of the allelic loss of the BRCA1 gene in colorectal cancer	Garcia JM, Rodriguez R, Dominguez G, Silva JM, Provencio M, Silva J, Colmenarejo A, Millan I, Muñoz C, Salas C, Coca S, España P, Bonilla F.	Gut. 2003 Dec;52(12):1756-63. doi: 10.1136/gut.52.12.1756.	Gut	2003	PubMed
No	Other diseases	No	N/A	14746562	Microalbuminuria and stroke in a British population: the European Prospective Investigation into Cancer in Norfolk (EPIC-Norfolk) population study	Yuyun MF, Khaw KT, Luben R, Welch A, Bingham S, Day NE, Wareham NJ.	J Intern Med. 2004 Feb;255(2):247-56. doi: 10.1046/j.1365-2796.2003.01264.x.	J Intern Med	2004	PubMed
No	Comparative study	No	N/A	14761918	Survival and recurrence after breast cancer in BRCA1/2 mutation carriers	El-Tamer M, Russo D, Troxel A, Bernardino LP, Mazziotta R, Estabrook A, Ditkoff BA, Schnabel F, Mansukhani M.	Ann Surg Oncol. 2004 Feb;11(2):157-64. doi: 10.1245/aso.2004.05.018.	Ann Surg Oncol	2004	PubMed
No	Comparative study	No	N/A	14770426	Breast carcinoma survival in Europe and the United States	Sant M, Allemani C, Berrino F, Coleman MP, Aareleid T, Chaplain G, Coebergh JW, Colonna M, Crosignani P, Danzon A, Federico M, Gafà L, Grosclaude P, Hédelin G, Macè-Lesech J, Garcia CM, Møller H, Paci E, Raverdy N, Tretarre B, Williams EM; European Concerted Action on Survival and Care of Cancer Patients (EUROCARE) Working Group.	Cancer. 2004 Feb 15;100(4):715-22. doi: 10.1002/cncr.20038.	Cancer	2004	PubMed
No	Cancer type	No	N/A	14965580	Evaluation of prognostic factors in male breast cancer	Temmim L, Luqmani YA, Jarallah M, Juma I, Mathew M.	Breast. 2001 Apr;10(2):166-75. doi: 10.1054/brst.2000.0223.	Breast	2001	PubMed
No	Specialised	No	N/A	15015609	Loss of BRCA2 correlates with reduced long-term survival of sporadic breast cancer patients	Hampl JA, Hampl M, Reiss G, Koch R, Saeger HD, Schackert HK.	Anticancer Res. 2004 Jan-Feb;24(1):281-90.	Anticancer Res	2004	PubMed
No	Cancer type	No	N/A	15028948	Onset symptoms and tumor locations as prognostic factors of pancreatic cancer	Watanabe I, Sasaki S, Konishi M, Nakagohri T, Inoue K, Oda T, Kinoshita T.	Pancreas. 2004 Mar;28(2):160-5. doi: 10.1097/00006676-200403000-00007.	Pancreas	2004	PubMed
No	Language	No	N/A	15029391	[Prognostic factors following liver resection for hepatic metastases from colorectal cancer]	Chedid AD, Villwock Mde M, Chedid MF, Rohde L.	Arq Gastroenterol. 2003 Jul-Sep;40(3):159-65. doi: 10.1590/s0004-28032003000300005. Epub 2004 Mar 15.	Arq Gastroenterol	2003	PubMed
No	Specialised	No	N/A	15075794	A new polymorphism (Ser362Thr) of the L-myc gene is not associated with lung adenocarcinoma risk and prognosis	Spinola M, Conti B, Ravagnani F, Fabbri A, Incarbone M, Cataldo I, Pira E, Pelucchi C, La Vecchia C, Dragani TA.	Eur J Cancer Prev. 2004 Feb;13(1):87-9. doi: 10.1097/00008469-200402000-00014.	Eur J Cancer Prev	2004	PubMed
No	Genetic exclusions (chromosomal aberrations)	No	N/A	15086538	Genomic aberrations and survival in cutaneous T cell lymphomas	Fischer TC, Gellrich S, Muche JM, Sherev T, Audring H, Neitzel H, Walden P, Sterry W, Tönnies H.	J Invest Dermatol. 2004 Mar;122(3):579-86. doi: 10.1111/j.0022-202X.2004.22301.x.	J Invest Dermatol	2004	PubMed
Yes	Article included	No	Review article - sample and/or factor info not provided	15105042	Common gene polymorphisms, cancer progression and prognosis	Loktionov A.	Cancer Lett. 2004 May 10;208(1):1-33. doi: 10.1016/j.canlet.2004.02.009.	Cancer Lett	2004	PubMed
No	Specialised	No	N/A	15128610	History of diabetes mellitus and risk of prostate cancer in physicians	Zhu K, Lee IM, Sesso HD, Buring JE, Levine RS, Gaziano JM.	Am J Epidemiol. 2004 May 15;159(10):978-82. doi: 10.1093/aje/kwh139.	Am J Epidemiol	2004	PubMed
No	Cancer type	No	N/A	15143904	Prognostic factors in esophageal cancer	Kunisaki C, Shimada H, Akiyama H, Nomura M, Matsuda G, Ono H.	Hepatogastroenterology. 2004 May-Jun;51(57):736-40.	Hepatogastroenterology	2004	PubMed
No	Specialised	No	N/A	15159307	A gain of function TGFB1 polymorphism may be associated with late stage prostate cancer	Ewart-Toland A, Chan JM, Yuan J, Balmain A, Ma J.	Cancer Epidemiol Biomarkers Prev. 2004 May;13(5):759-64.	Cancer Epidemiol Biomarkers Prev	2004	PubMed
No	Clinical practice	No	N/A	15159183	Cancers of the prostate, penis, and testicles: epidemiology, prevention, and treatment	Stotts RC.	Nurs Clin North Am. 2004 Jun;39(2):327-40. doi: 10.1016/j.cnur.2004.03.002.	Nurs Clin North Am	2004	PubMed
No	Cancer type	No	N/A	15160346	Changes in the characteristics and survival rate of hepatocellular carcinoma from 1976 to 2000: analysis of 1365 patients in a single institution in Japan	Toyoda H, Kumada T, Kiriyama S, Sone Y, Tanikawa M, Hisanaga Y, Hayashi K, Honda T, Kitabatake S, Kuzuya T, Nonogaki K, Kasugai T, Shimizu J.	Cancer. 2004 Jun 1;100(11):2415-21. doi: 10.1002/cncr.20289.	Cancer	2004	PubMed
No	Cancer type	No	N/A	15162522	Gender difference in clinicopathologic features and survival of patients with hepatocellular carcinoma	Tangkijvanich P, Mahachai V, Suwangool P, Poovorawan Y.	World J Gastroenterol. 2004 Jun 1;10(11):1547-50. doi: 10.3748/wjg.v10.i11.1547.	World J Gastroenterol	2004	PubMed
Yes	Article included	Yes	Article included	15199605	Merging claims databases with a tumor registry to evaluate variations in cancer mortality: results from a pilot study of 698 colorectal cancer patients treated at one hospital in the 1990s	Kim SP, Feinglass J, Bennett CL, Lyons T, Simon C, Weinberg MN, Talamonti MS.	Cancer Invest. 2004;22(2):225-33. doi: 10.1081/cnv-120030211.	Cancer Invest	2004	PubMed
No	Language	No	N/A	15230106	[Prognostic factors in colorectal cancer]	Grzebieniak Z, Szynglarewicz B.	Przegl Lek. 2004;61(1):43-53.	Przegl Lek	2004	PubMed
No	Cancer type	No	N/A	15234219	Alterations of APC, c-met, and p53 genes in tumor tissue and serum of patients with gastric cancers	Wang JY, Hsieh JS, Chen CC, Tzou WS, Cheng TL, Chen FM, Huang TJ, Huang YS, Huang SY, Yang T, Lin SR.	J Surg Res. 2004 Aug;120(2):242-8. doi: 10.1016/j.jss.2003.12.018.	J Surg Res	2004	PubMed
No	Comparative study	No	N/A	15244521	Population-based survival from cancers having a poor prognosis in Mumbai (Bombay), India	Yeole BB, Kumar AV.	Asian Pac J Cancer Prev. 2004 Apr-Jun;5(2):175-82.	Asian Pac J Cancer Prev	2004	PubMed
No	Specialised	No	N/A	15274363	Presence of human papillomavirus in tonsillar cancer is a favourable prognostic factor for clinical outcome	Dahlstrand H, Dahlgren L, Lindquist D, Munck-Wikland E, Dalianis T.	Anticancer Res. 2004 May-Jun;24(3b):1829-35.	Anticancer Res	2004	PubMed
No	Methodology	No	N/A	15305188	A note on competing risks in survival data analysis	Satagopan JM, Ben-Porat L, Berwick M, Robson M, Kutler D, Auerbach AD.	Br J Cancer. 2004 Oct 4;91(7):1229-35. doi: 10.1038/sj.bjc.6602102.	Br J Cancer	2004	PubMed
Yes	Article included	Yes	Article included	15372475	Invasive cutaneous malignant melanoma in Sweden, 1990-1999. A prospective, population-based study of survival and prognostic factors	Lindholm C, Andersson R, Dufmats M, Hansson J, Ingvar C, Möller T, Sjödin H, Stierner U, Wagenius G; Swedish Melanoma Study Group.	Cancer. 2004 Nov 1;101(9):2067-78. doi: 10.1002/cncr.20602.	Cancer	2004	PubMed
No	Biological tumour development	No	N/A	15371943	Genetic profile of cumulative mutational damage associated with early pulmonary adenocarcinoma: bronchioloalveolar carcinoma vs. stage I invasive adenocarcinoma	Sasatomi E, Johnson LR, Aldeeb DN, Lomago DM, Thompson JW Jr, Swalsky PA, Luketich JD, Fernando HC, Finkelstein SD, Yousem SA.	Am J Surg Pathol. 2004 Oct;28(10):1280-8. doi: 10.1097/01.pas.0000138001.69521.0e.	Am J Surg Pathol	2004	PubMed
Yes	Article included	Yes	Article included	15373712	Population-based survival from cancers of breast, cervix and ovary in women in Mumbai, India	Yeole BB, Kumar AV, Kurkure A, Sunny L.	Asian Pac J Cancer Prev. 2004 Jul-Sep;5(3):308-15.	Asian Pac J Cancer Prev	2004	PubMed
No	Specialised	No	N/A	15381619	Racial discrepancies in the outcome of patients with hepatocellular carcinoma	Harrison LE, Reichman T, Koneru B, Fisher A, Wilson D, Dela Torre A, Samanta A, Korogodsky M.	Arch Surg. 2004 Sep;139(9):992-6. doi: 10.1001/archsurg.139.9.992.	Arch Surg	2004	PubMed
No	Language	No	N/A	15457821	[Occurrence of human papillomavirus is a positive factor in tonsillar cancer. Reduced risk of recurrence and longer survival]	Mellin HD, Munck-Wikland E, Dahlgren L, Dalianis T.	Lakartidningen. 2004 Sep 9;101(37):2794-6, 2798.	Lakartidningen	2004	PubMed
No	Outcome (recurrence)	No	N/A	15486743	Association between recurrence of sporadic colorectal cancer, high level of microsatellite instability, and loss of heterozygosity at chromosome 18q	Sarli L, Bottarelli L, Bader G, Iusco D, Pizzi S, Costi R, D'Adda T, Bertolani M, Roncoroni L, Bordi C.	Dis Colon Rectum. 2004 Sep;47(9):1467-82. doi: 10.1007/s10350-004-0628-6. Epub 2004 Aug 12.	Dis Colon Rectum	2004	PubMed
No	Other diseases	No	N/A	15484312	Clinical characteristics and prognostic factors of severe acute pancreatitis	Kong L, Santiago N, Han TQ, Zhang SD.	World J Gastroenterol. 2004 Nov 15;10(22):3336-8. doi: 10.3748/wjg.v10.i22.3336.	World J Gastroenterol	2004	PubMed
No	Genetic exclusions (chaotic mutations)	No	N/A	15493353	Chaotic genomes make chaotic cells: the mutator phenotype theory of carcinogenesis applied to clinicopathological relationships of solid tumors	Bignold LP.	Cancer Invest. 2004;22(3):338-43. doi: 10.1081/cnv-200029056.	Cancer Invest	2004	PubMed
No	Specialised	No	N/A	15540296	APC genotype is not a prognostic factor in familial adenomatous polyposis patients with colorectal cancer	Bertario L, Russo A, Sala P, Varesco L, Crucianelli R, Frattini M, Pierotti MA, Radice P; Hereditary Colorectal Tumors Registry.	Dis Colon Rectum. 2004 Oct;47(10):1662-9. doi: 10.1007/s10350-004-0652-6.	Dis Colon Rectum	2004	PubMed
No	Specialised	No	N/A	15538226	Bladder cancer as a prognostic factor for upper tract transitional cell carcinoma	Mullerad M, Russo P, Golijanin D, Chen HN, Tsai HH, Donat SM, Bochner BH, Herr HW, Sheinfeld J, Sogani PC, Kattan MW, Dalbagni G.	J Urol. 2004 Dec;172(6 Pt 1):2177-81. doi: 10.1097/01.ju.0000144505.40915.98.	J Urol	2004	PubMed
No	Full text not available	No	N/A	15558354	Effects of prognostic factors and treatment on survival in advanced non-small cell lung cancer	Cağlayan B, Fidan A, Salepçi B, Kiral N, Torun E, Salepçi T, Mayadağli A.	Tuberk Toraks. 2004;52(4):323-32.	Tuberk Toraks	2004	PubMed
Yes	Article included	Yes	Article included	15589602	Prognostic factors responsible for survival in sex cord stromal tumors of the ovary--a multivariate analysis	Chan JK, Zhang M, Kaleb V, Loizzi V, Benjamin J, Vasilev S, Osann K, Disaia PJ.	Gynecol Oncol. 2005 Jan;96(1):204-9. doi: 10.1016/j.ygyno.2004.09.019.	Gynecol Oncol	2005	PubMed
No	Specialised	No	N/A	15596917	Prognostic features and survival of inoperable hepatocellular carcinoma in Turkish patients with cirrhosis	Sakar B, Ustuner Z, Karagol H, Aksu G, Camlica H, Aykan NF.	Am J Clin Oncol. 2004 Oct;27(5):489-93. doi: 10.1097/01.coc.0000136019.94333.09.	Am J Clin Oncol	2004	PubMed
No	Cancer type	No	N/A	15600296	[Analysis of treatment results of vulvar cancer]	Matkowski R, Dryl J, Kornafel J.	Ginekol Pol. 2004 Sep;75(9):720-8.	Ginekol Pol	2004	PubMed
No	Language	No	N/A	15611825	[Thyroid cancer: prognostic factors and treatment]	Ward LS, Assumpção LV.	Arq Bras Endocrinol Metabol. 2004 Feb;48(1):126-36. doi: 10.1590/s0004-27302004000100014. Epub 2004 Jun 1.	Arq Bras Endocrinol Metabol	2004	PubMed
No	Clinical summary	No	N/A	15630700	Development of prognostic factors and survival in cutaneous melanoma over 25 years: An analysis of the Central Malignant Melanoma Registry of the German Dermatological Society	Buettner PG, Leiter U, Eigentler TK, Garbe C.	Cancer. 2005 Feb 1;103(3):616-24. doi: 10.1002/cncr.20816.	Cancer	2005	PubMed
No	Outcome (diagnosis)	No	N/A	15651072	Role of community risk factors and resources on breast carcinoma stage at diagnosis	Davidson PL, Bastani R, Nakazono TT, Carreon DC.	Cancer. 2005 Mar 1;103(5):922-30. doi: 10.1002/cncr.20852.	Cancer	2005	PubMed
No	Full text not available	No	N/A	15654490	Prognostic factors in locally advanced colon cancer treated by extended resection	Vieira RA, Lopes A, Almeida PA, Rossi BM, Nakagawa WT, Ferreira FO, Melo CA.	Rev Hosp Clin Fac Med Sao Paulo. 2004 Dec;59(6):361-8. doi: 10.1590/s0041-87812004000600009. Epub 2005 Jan 11.	Rev Hosp Clin Fac Med Sao Paulo	2004	PubMed
No	Outcome (complications)	No	N/A	15716598	Prognostic factors influencing infection-related mortality in patients with acute leukemia in Korea	Yoo JH, Choi SM, Lee DG, Choi JH, Shin WS, Min WS, Kim CC.	J Korean Med Sci. 2005 Feb;20(1):31-5. doi: 10.3346/jkms.2005.20.1.31.	J Korean Med Sci	2005	PubMed
No	Specialised	No	N/A	15730458	Race is a fundamental prognostic indicator for 2325 northeastern Ohio women with infiltrating breast cancer	Crowe JP Jr, Patrick RJ, Rybicki LA, Grundfest-Broniatowski S, Kim JA, Lee KB.	Breast J. 2005 Mar-Apr;11(2):124-8. doi: 10.1111/j.1075-122X.2005.21564.x.	Breast J	2005	PubMed
No	Language	No	N/A	15789918	[Differentiated thyroid cancers. Etiopathogenic and clinical data, prognostic factors and surgical treatment]	Cichón S, Konturek A, Cichón W.	Przegl Lek. 2004;61(8):860-3.	Przegl Lek	2004	PubMed
No	Cancer type (children)	No	N/A	15800319	Unequivocal delineation of clinicogenetic subgroups and development of a new model for improved outcome prediction in neuroblastoma	Vandesompele J, Baudis M, De Preter K, Van Roy N, Ambros P, Bown N, Brinkschmidt C, Christiansen H, Combaret V, Lastowska M, Nicholson J, O'Meara A, Plantaz D, Stallings R, Brichard B, Van den Broecke C, De Bie S, De Paepe A, Laureys G, Speleman F.	J Clin Oncol. 2005 Apr 1;23(10):2280-99. doi: 10.1200/JCO.2005.06.104.	J Clin Oncol	2005	PubMed
No	Genetic exclusions (loss of heterozygosity)	No	N/A	15810068	Loss of heterozygosity in multistage carcinogenesis of esophageal carcinoma at high-incidence area in Henan Province, China	An JY, Fan ZM, Gao SS, Zhuang ZH, Qin YR, Li JL, He X, Tsao GS, Wang LD.	World J Gastroenterol. 2005 Apr 14;11(14):2055-60. doi: 10.3748/wjg.v11.i14.2055.	World J Gastroenterol	2005	PubMed
No	Other diseases	No	N/A	15813715	Predictive survival model with time-dependent prognostic factors: development of computer-aided SAS Macro program	Chen LS, Yen MF, Wu HM, Liao CS, Liou DM, Kuo HS, Chen TH.	J Eval Clin Pract. 2005 Apr;11(2):181-93. doi: 10.1111/j.1365-2753.2005.00519.x.	J Eval Clin Pract	2005	PubMed
No	Other diseases	No	N/A	15883068	Brain abscess: clinical experience and analysis of prognostic factors	Xiao F, Tseng MY, Teng LJ, Tseng HM, Tsai JC.	Surg Neurol. 2005 May;63(5):442-9; discussion 449-50. doi: 10.1016/j.surneu.2004.08.093.	Surg Neurol	2005	PubMed
No	Clinical summary	No	N/A	15889636	Clinical follow up of mexican women with early onset of breast cancer and mutations in the BRCA1 and BRCA2 genes	Calderón-Garcidueñas AL, Ruiz-Flores P, Cerda-Flores RM, Barrera-Saldaña HA.	Salud Publica Mex. 2005 Mar-Apr;47(2):110-5. doi: 10.1590/s0036-36342005000200004.	Salud Publica Mex	2005	PubMed
No	Language	No	N/A	15950919	[The genetics of colorectal cancer]	Ferron M, Praz F, Pocard M.	Ann Chir. 2005 Dec;130(10):602-7. doi: 10.1016/j.anchir.2005.02.014. Epub 2005 Mar 11.	Ann Chir	2005	PubMed
Yes	Article included	Yes	Article included	15970925	Mutations in Rb1 pathway-related genes are associated with poor prognosis in anaplastic astrocytomas	Bäcklund LM, Nilsson BR, Liu L, Ichimura K, Collins VP.	Br J Cancer. 2005 Jul 11;93(1):124-30. doi: 10.1038/sj.bjc.6602661.	Br J Cancer	2005	PubMed
No	Specialised	No	N/A	15969981	Pregnancy-associated breast cancer	Psyrri A, Burtness B.	Cancer J. 2005 Mar-Apr;11(2):83-95. doi: 10.1097/00130404-200503000-00001.	Cancer J	2005	PubMed
No	Outcome (treatment response)	No	N/A	15978739	Genetic analyses for predictors of radiation response in glioblastoma	Shih HA, Betensky RA, Dorfman MV, Louis DN, Loeffler JS, Batchelor TT.	Int J Radiat Oncol Biol Phys. 2005 Nov 1;63(3):704-10. doi: 10.1016/j.ijrobp.2005.03.059. Epub 2005 Jun 22.	Int J Radiat Oncol Biol Phys	2005	PubMed
No	Specialised	No	N/A	16000570	Association of GSTP1 polymorphism and survival for esophageal cancer	Lee JM, Wu MT, Lee YC, Yang SY, Chen JS, Hsu HH, Huang PM, Kuo SW, Lee CJ, Chen CJ.	Clin Cancer Res. 2005 Jul 1;11(13):4749-53. doi: 10.1158/1078-0432.CCR-04-2333.	Clin Cancer Res	2005	PubMed
No	Specialised	No	N/A	16047333	Prognostic impact of BRCA1 pathogenic and BRCA1/BRCA2 unclassified variant mutations in patients with ovarian carcinoma	Majdak EJ, Debniak J, Milczek T, Cornelisse CJ, Devilee P, Emerich J, Jassem J, De Bock GH.	Cancer. 2005 Sep 1;104(5):1004-12. doi: 10.1002/cncr.21276.	Cancer	2005	PubMed
No	Specialised	No	N/A	16051955	Serum proteomic fingerprinting discriminates between clinical stages and predicts disease progression in melanoma patients	Mian S, Ugurel S, Parkinson E, Schlenzka I, Dryden I, Lancashire L, Ball G, Creaser C, Rees R, Schadendorf D.	J Clin Oncol. 2005 Aug 1;23(22):5088-93. doi: 10.1200/JCO.2005.03.164.	J Clin Oncol	2005	PubMed
No	Language	No	N/A	16053766	[Study on independent factors on the prognosis of colorectal carcinoma: TNM stage, tumor budding, perineural invasion, peritumoral-lymphocytic infiltration and urine glucose]	Xu FY, Dong JK, Zhu YM, Qu MJ, Wang FJ, Jin YS, Ren GP, Lai MD.	Zhonghua Liu Xing Bing Xue Za Zhi. 2005 May;26(5):366-9.	Zhonghua Liu Xing Bing Xue Za Zhi	2005	PubMed
No	Biological tumour development	No	N/A	16056260	Tissue, cell and stage specificity of (epi)mutations in cancers	Sieber OM, Tomlinson SR, Tomlinson IP.	Nat Rev Cancer. 2005 Aug;5(8):649-55. doi: 10.1038/nrc1674.	Nat Rev Cancer	2005	PubMed
No	Specialised	No	N/A	16119435	Multiple births and breast cancer prognosis: a population based study	Thalib L, Doi SA, Hall P.	Eur J Epidemiol. 2005;20(7):613-7. doi: 10.1007/s10654-005-5530-6.	Eur J Epidemiol	2005	PubMed
No	Biological tumour development	No	N/A	16145679	The order of genetic events associated with colorectal cancer progression inferred from meta-analysis of copy number changes	Diep CB, Kleivi K, Ribeiro FR, Teixeira MR, Lindgjaerde OC, Lothe RA.	Genes Chromosomes Cancer. 2006 Jan;45(1):31-41. doi: 10.1002/gcc.20261.	Genes Chromosomes Cancer	2006	PubMed
No	Language	No	N/A	16201496	[Molecular biology of brain tumors]	Tamiya T, Morisaki K, Miyake K, Matsumoto Y, Nagao S, Daido S, Ichikawa T.	Nihon Rinsho. 2005 Sep;63 Suppl 9:30-4.	Nihon Rinsho	2005	PubMed
No	Specialised	No	N/A	16213358	Alterations of 9p in squamous cell carcinoma and adenocarcinoma of the lung: association with smoking, TP53, and survival	Marsit CJ, Wiencke JK, Nelson HH, Kim DH, Hinds PW, Aldape K, Kelsey KT.	Cancer Genet Cytogenet. 2005 Oct 15;162(2):115-21. doi: 10.1016/j.cancergencyto.2005.04.001.	Cancer Genet Cytogenet	2005	PubMed
Yes	Article included	No	No significant individual factor associations with overal survival were reported	16229746	TP53 mutations in ovarian carcinomas from sporadic cases and carriers of two distinct BRCA1 founder mutations; relation to age at diagnosis and survival	Kringen P, Wang Y, Dumeaux V, Nesland JM, Kristensen G, Borresen-Dale AL, Dorum A.	BMC Cancer. 2005 Oct 17;5:134. doi: 10.1186/1471-2407-5-134.	BMC Cancer	2005	PubMed
Yes	Article included	Yes	Article included	16231316	Relationship between genetic alterations and prognosis in sporadic colorectal cancer	Chang SC, Lin JK, Yang SH, Wang HS, Li AF, Chi CW.	Int J Cancer. 2006 Apr 1;118(7):1721-7. doi: 10.1002/ijc.21563.	Int J Cancer	2006	PubMed
No	Specialised	No	N/A	16232201	Influence of hospital procedure volume on uterine cancer survival in Osaka, Japan	Ioka A, Tsukuma H, Ajiki W, Oshima A.	Cancer Sci. 2005 Oct;96(10):689-94. doi: 10.1111/j.1349-7006.2005.00094.x.	Cancer Sci	2005	PubMed
No	Cancer type	No	N/A	16249114	Independent prognostic factors of 861 cases of oral squamous cell carcinoma in Korean adults	Choi KK, Kim MJ, Yun PY, Lee JH, Moon HS, Lee TR, Myoung H.	Oral Oncol. 2006 Feb;42(2):208-17. doi: 10.1016/j.oraloncology.2005.07.005. Epub 2005 Oct 24.	Oral Oncol	2006	PubMed
Yes	Article included	No	Review article - sample and/or factor info not provided	16258493	Cutaneous melanoma: prognostic factors	Homsi J, Kashani-Sabet M, Messina JL, Daud A.	Cancer Control. 2005 Oct;12(4):223-9. doi: 10.1177/107327480501200403.	Cancer Control	2005	PubMed
No	Cancer type	No	N/A	16268813	The BRAF mutation is not associated with poor prognostic factors in Korean patients with conventional papillary thyroid microcarcinoma	Kim TY, Kim WB, Song JY, Rhee YS, Gong G, Cho YM, Kim SY, Kim SC, Hong SJ, Shong YK.	Clin Endocrinol (Oxf). 2005 Nov;63(5):588-93. doi: 10.1111/j.1365-2265.2005.02389.x.	Clin Endocrinol (Oxf)	2005	PubMed
No	Specialised	No	N/A	16276004	Circulating nucleic acids in plasma or serum (CNAPS) as prognostic and predictive markers in patients with solid neoplasias	Goebel G, Zitt M, Zitt M, Müller HM.	Dis Markers. 2005;21(3):105-20. doi: 10.1155/2005/218759.	Dis Markers	2005	PubMed
No	Language	No	N/A	16340840	[Prognostic factors in lung cancer]	Paesmans M.	Rev Mal Respir. 2005 Dec;22(6 Pt 2):8S76-80.	Rev Mal Respir	2005	PubMed
No	Cancer type	No	N/A	16354325	Risk stratification of patients with newly diagnosed multiple myeloma: optimizing treatment based on pretreatment characteristics	Chng WJ, Fonseca R.	Clin Lymphoma Myeloma. 2005 Nov;6(3):200-7. doi: 10.3816/CLM.2005.n.047.	Clin Lymphoma Myeloma	2005	PubMed
No	Other diseases	No	N/A	16396764	Prognostic significance of monocytosis in patients with myeloproliferative disorders	Beran M, Shen Y, Onida F, Wen S, Kantarjian H, Estey E.	Leuk Lymphoma. 2006 Mar;47(3):417-23. doi: 10.1080/10428190500305448.	Leuk Lymphoma	2006	PubMed
No	Specialised	No	N/A	16443051	Dermatomyositis associated with malignant melanoma--a marker of poor prognosis?	Schiller M, Böhm M, Hensen P, Riemann H, Luger TA, Nashan D.	J Am Acad Dermatol. 2006 Feb;54(2):221-6. doi: 10.1016/j.jaad.2005.10.026.	J Am Acad Dermatol	2006	PubMed
No	Cancer type (children)	No	N/A	16465074	Survival analysis of children with primary malignant brain tumors in England and Wales: a population-based study	Tseng JH, Tseng MY.	Pediatr Neurosurg. 2006;42(2):67-73. doi: 10.1159/000090458.	Pediatr Neurosurg	2006	PubMed
No	Specialised	No	N/A	16469411	Does high intake of fruit and vegetables improve lung cancer survival?	Skuladottir H, Tjoenneland A, Overvad K, Stripp C, Olsen JH.	Lung Cancer. 2006 Mar;51(3):267-73. doi: 10.1016/j.lungcan.2005.06.009. Epub 2006 Feb 15.	Lung Cancer	2006	PubMed
No	Methodology	No	N/A	16488355	Survival estimates of a prognostic classification depended more on year of treatment than on imputation of missing values	van Dijk MR, Steyerberg EW, Stenning SP, Habbema JD.	J Clin Epidemiol. 2006 Mar;59(3):246-53. doi: 10.1016/j.jclinepi.2005.08.015.	J Clin Epidemiol	2006	PubMed
No	Genetic exclusions (gene expression)	No	N/A	16505412	Multicenter validation of a gene expression-based prognostic signature in lymph node-negative primary breast cancer	Foekens JA, Atkins D, Zhang Y, Sweep FC, Harbeck N, Paradiso A, Cufer T, Sieuwerts AM, Talantov D, Span PN, Tjan-Heijnen VC, Zito AF, Specht K, Hoefler H, Golouh R, Schittulli F, Schmitt M, Beex LV, Klijn JG, Wang Y.	J Clin Oncol. 2006 Apr 10;24(11):1665-71. doi: 10.1200/JCO.2005.03.9115. Epub 2006 Feb 27.	J Clin Oncol	2006	PubMed
No	Specialised	No	N/A	16546499	Microsatellite instability in gastric cancer is associated with better prognosis in only stage II cancers	Beghelli S, de Manzoni G, Barbi S, Tomezzoli A, Roviello F, Di Gregorio C, Vindigni C, Bortesi L, Parisi A, Saragoni L, Scarpa A, Moore PS.	Surgery. 2006 Mar;139(3):347-56. doi: 10.1016/j.surg.2005.08.021.	Surgery	2006	PubMed
No	Cancer type	No	N/A	16586498	Conditional survival of patients with diffuse large B-cell lymphoma	Moller MB, Pedersen NT, Christensen BE.	Cancer. 2006 May 15;106(10):2165-70. doi: 10.1002/cncr.21877.	Cancer	2006	PubMed
No	Cancer type	No	N/A	16601367	The prognostic determinants of gastric cancer treatment outcome in Omani Arab patients	Al-Moundhri MS, Al-Bahrani B, Burney IA, Nirmala V, Al-Madhani A, Al-Mawaly K, Al-Nabhani M, Thomas V, Ganguly SS, Grant CS.	Oncology. 2006;70(2):90-6. doi: 10.1159/000092584. Epub 2006 Apr 4.	Oncology	2006	PubMed
No	Specialised	No	N/A	16638104	Clinical features and prognosis of hepatocellular carcinoma in young patients from a hepatitis B-endemic area	Kim JH, Choi MS, Lee H, Kim DY, Lee JH, Koh KC, Yoo BC, Paik SW, Rhee JC.	J Gastroenterol Hepatol. 2006 Mar;21(3):588-94. doi: 10.1111/j.1440-1746.2005.04127.x.	J Gastroenterol Hepatol	2006	PubMed
No	Other diseases	No	N/A	16651868	Risk factors associated with venous thromboembolic events in patients with malignancy	Lin J, Wakefield TW, Henke PK.	Blood Coagul Fibrinolysis. 2006 Jun;17(4):265-70. doi: 10.1097/01.mbc.0000224845.27378.c3.	Blood Coagul Fibrinolysis	2006	PubMed
Yes	Article included	No	Review article - sample and/or factor info not provided	16708213	Prognostic factors in patients with recently diagnosed incurable cancer: a systematic review	Hauser CA, Stockler MR, Tattersall MH.	Support Care Cancer. 2006 Oct;14(10):999-1011. doi: 10.1007/s00520-006-0079-9. Epub 2006 May 18.	Support Care Cancer	2006	PubMed
No	Cancer type	No	N/A	16728483	Cigarette smoking and alcohol consumption as determinants of survival in non-Hodgkin's lymphoma: a population-based study	Battaglioli T, Gorini G, Costantini AS, Crosignani P, Miligi L, Nanni O, Stagnaro E, Tumino R, Vineis P.	Ann Oncol. 2006 Aug;17(8):1283-9. doi: 10.1093/annonc/mdl096. Epub 2006 May 25.	Ann Oncol	2006	PubMed
No	Specialised	No	N/A	16730220	Socio-demographic factors in the prognosis of oral cancer patients	Wong YK, Tsai WC, Lin JC, Poon CK, Chao SY, Hsiao YL, Chan MY, Cheng CS, Wang CC, Wang CP, Liu SA.	Oral Oncol. 2006 Oct;42(9):893-906. doi: 10.1016/j.oraloncology.2005.12.007. Epub 2006 May 26.	Oral Oncol	2006	PubMed
No	Outcome (chemosensitivity)	No	N/A	16736282	BRCA1 and BRCA2: chemosensitivity, treatment outcomes and prognosis	Foulkes WD.	Fam Cancer. 2006;5(2):135-42. doi: 10.1007/s10689-005-2832-5.	Fam Cancer	2006	PubMed
No	Cancer type (children)	No	N/A	16767380	Retinoblastoma in Taiwan: survival rate and prognostic factors	Chang CY, Chiou TJ, Hwang B, Bai LY, Hsu WM, Hsieh YL.	Jpn J Ophthalmol. 2006 May-Jun;50(3):242-9. doi: 10.1007/s10384-005-0320-y.	Jpn J Ophthalmol	2006	PubMed
No	Language	No	N/A	16780094	[Quality of life as an independent prognostic factor in advanced non-small-cell lung cancer in general practice]	Nishiyama O, Taniguchi H, Kondoh Y, Kimura T, Kato K, Noma S, Iwaki M, Aso H, Sakamoto K, Shimizu J.	Nihon Kokyuki Gakkai Zasshi. 2006 May;44(5):368-73.	Nihon Kokyuki Gakkai Zasshi	2006	PubMed
No	Outcome (metastasis)	No	N/A	16815701	Molecular prognostic markers in resectable colorectal liver metastases: a systematic review	Neal CP, Garcea G, Doucas H, Manson MM, Sutton CD, Dennison AR, Berry DP.	Eur J Cancer. 2006 Aug;42(12):1728-43. doi: 10.1016/j.ejca.2006.01.056. Epub 2006 Jul 3.	Eur J Cancer	2006	PubMed
No	Clinical summary	No	N/A	16841260	Risk patterns of multiple myeloma in Los Angeles County, 1972-1999 (United States)	Gebregziabher M, Bernstein L, Wang Y, Cozen W.	Cancer Causes Control. 2006 Sep;17(7):931-8. doi: 10.1007/s10552-006-0030-x.	Cancer Causes Control	2006	PubMed
No	Language	No	N/A	16861879	[Analysis of prognostic factors after curative resection for gallbladder carcinoma]	Park JS, Yoon DS, Kim KS, Choi JS, Lee WJ, Chi HS, Kim BR.	Korean J Gastroenterol. 2006 Jul;48(1):32-6.	Korean J Gastroenterol	2006	PubMed
No	Cancer type	No	N/A	16865209	Prognostic factors of differentiated thyroid cancer patients in Hospital Universiti Sains Malaysia	Voralu K, Norsa'adah B, Naing NN, Biswal BM.	Singapore Med J. 2006 Aug;47(8):688-92.	Singapore Med J	2006	PubMed
No	Specialised	No	N/A	16865599	Breast cancer diagnosis in women < or = 40 versus 50 to 60 years: increasing size and stage disparity compared with older women over time	Zabicki K, Colbert JA, Dominguez FJ, Gadd MA, Hughes KS, Jones JL, Specht MC, Michaelson JS, Smith BL.	Ann Surg Oncol. 2006 Aug;13(8):1072-7. doi: 10.1245/ASO.2006.03.055. Epub 2006 Jul 19.	Ann Surg Oncol	2006	PubMed
No	Cancer type	No	N/A	16889489	Are possible risk factors for differentiated thyroid cancer of prognostic importance?	Ihre Lundgren C.	Thyroid. 2006 Jul;16(7):659-66. doi: 10.1089/thy.2006.16.659.	Thyroid	2006	PubMed
No	Methodology	No	N/A	16900570	An overall strategy based on regression models to estimate relative survival and model the effects of prognostic factors in cancer survival studies	Remontet L, Bossard N, Belot A, Estève J; French network of cancer registries FRANCIM.	Stat Med. 2007 May 10;26(10):2214-28. doi: 10.1002/sim.2656.	Stat Med	2007	PubMed
No	Specialised	No	N/A	16968876	Is a patient's self-reported health-related quality of life a prognostic factor for survival in non-small-cell lung cancer patients? A multivariate analysis of prognostic factors of EORTC study 08975	Efficace F, Bottomley A, Smit EF, Lianes P, Legrand C, Debruyne C, Schramel F, Smit HJ, Gaafar R, Biesma B, Manegold C, Coens C, Giaccone G, Van Meerbeeck J; EORTC Lung Cancer Group and Quality of Life Unit.	Ann Oncol. 2006 Nov;17(11):1698-704. doi: 10.1093/annonc/mdl183. Epub 2006 Sep 12.	Ann Oncol	2006	PubMed
No	Language	No	N/A	16988624	[Prognostic factors for malignant uveal melanoma. Retrospective study on 2,241 patients and recent contribution of monosomy-3 research]	Desjardins L, Levy-Gabriel C, Lumbroso-Lerouic L, Sastre X, Dendale R, Couturier J, Piperno-Neumann S, Dorval T, Mariani P, Salmon R, Plancher C, Asselain B.	J Fr Ophtalmol. 2006 Sep;29(7):741-9. doi: 10.1016/s0181-5512(06)73843-8.	J Fr Ophtalmol	2006	PubMed
No	Cancer type	No	N/A	17029627	Prognostic factors affecting survival after surgical resection of gastrointestinal stromal tumours: a two-unit experience over 10 years	Chiappa A, Zbar AP, Innis M, Garriques S, Bertani E, Biffi R, Pruneri G, Luzzato F, Vigna PD, Trovato C, Andreoni B.	World J Surg Oncol. 2006 Oct 9;4:73. doi: 10.1186/1477-7819-4-73.	World J Surg Oncol	2006	PubMed
No	Specialised	No	N/A	17038127	Obesity and prognosis of breast cancer	Carmichael AR.	Obes Rev. 2006 Nov;7(4):333-40. doi: 10.1111/j.1467-789X.2006.00261.x.	Obes Rev	2006	PubMed
No	Cancer type (children)	No	N/A	17049456	Childhood acute lymphocytic leukemia and perspectives on risk assessment of early-life stage exposures	Kim AS, Eastmond DA, Preston RJ.	Mutat Res. 2006 Nov-Dec;613(2-3):138-60. doi: 10.1016/j.mrrev.2006.09.001. Epub 2006 Oct 16.	Mutat Res	2006	PubMed
No	Specialised	No	N/A	17082317	Respiratory tract infections and subsequent risk of chronic lymphocytic leukemia	Landgren O, Rapkin JS, Caporaso NE, Mellemkjaer L, Gridley G, Goldin LR, Engels EA.	Blood. 2007 Mar 1;109(5):2198-201. doi: 10.1182/blood-2006-08-044008. Epub 2006 Nov 2.	Blood	2007	PubMed
No	Biological tumour development	No	N/A	17149381	Genetic alterations in bladder cancer and their clinical applications in molecular tumor staging	Sugano K, Kakizoe T.	Nat Clin Pract Urol. 2006 Dec;3(12):642-52. doi: 10.1038/ncpuro0649.	Nat Clin Pract Urol	2006	PubMed
No	Cancer type	No	N/A	17209057	Genetic abnormalities and survival in multiple myeloma: the experience of the Intergroupe Francophone du Myélome	Avet-Loiseau H, Attal M, Moreau P, Charbonnel C, Garban F, Hulin C, Leyvraz S, Michallet M, Yakoub-Agha I, Garderet L, Marit G, Michaux L, Voillat L, Renaud M, Grosbois B, Guillerm G, Benboubker L, Monconduit M, Thieblemont C, Casassus P, Caillot D, Stoppa AM, Sotto JJ, Wetterwald M, Dumontet C, Fuzibet JG, Azais I, Dorvaux V, Zandecki M, Bataille R, Minvielle S, Harousseau JL, Facon T, Mathiot C.	Blood. 2007 Apr 15;109(8):3489-95. doi: 10.1182/blood-2006-08-040410. Epub 2007 Jan 5.	Blood	2007	PubMed
No	Cancer type	No	N/A	17222545	Ten-year survival and risk of relapse for testicular cancer: a EUROCARE high resolution study	Sant M, Aareleid T, Artioli ME, Berrino F, Coebergh JW, Colonna M, Forman D, Hedèlin G, Rachtan J, Lutz JM, Otter R, Raverdy N, Plesko I I, Primic MZ, Tagliabue G.	Eur J Cancer. 2007 Feb;43(3):585-92. doi: 10.1016/j.ejca.2006.11.006. Epub 2007 Jan 11.	Eur J Cancer	2007	PubMed
No	Language	No	N/A	17273570	Molecular markers in lung cancer: prognostic role and relationship to smoking	Duarte RL, Paschoal ME.	J Bras Pneumol. 2006 Jan-Feb;32(1):56-65. doi: 10.1590/s1806-37132006000100012.	J Bras Pneumol	2006	PubMed
No	Cancer type	No	N/A	17285580	Identification of genomic aberrations associated with shorter overall survival in patients with oligodendroglial tumors	Trost D, Ehrler M, Fimmers R, Felsberg J, Sabel MC, Kirsch L, Schramm J, Wiestler OD, Reifenberger G, Weber RG.	Int J Cancer. 2007 Jun 1;120(11):2368-76. doi: 10.1002/ijc.22574.	Int J Cancer	2007	PubMed
No	Specialised	No	N/A	17295046	Racial differences in breast cancer survival in women under age 60	Sarker M, Jatoi I, Becher H.	Breast Cancer Res Treat. 2007 Nov;106(1):135-41. doi: 10.1007/s10549-006-9478-3. Epub 2007 Feb 13.	Breast Cancer Res Treat	2007	PubMed
No	Methodology	No	N/A	17320376	Reading the prognosis of the individual with breast cancer	Blamey RW, Pinder SE, Ball GR, Ellis IO, Elston CW, Mitchell MJ, Haybittle JL.	Eur J Cancer. 2007 Jul;43(10):1545-7. doi: 10.1016/j.ejca.2007.01.003. Epub 2007 Feb 22.	Eur J Cancer	2007	PubMed
No	Specialised	No	N/A	17325746	Telomere attrition in isolated high-grade prostatic intraepithelial neoplasia and surrounding stroma is predictive of prostate cancer	Joshua AM, Vukovic B, Braude I, Hussein S, Zielenska M, Srigley J, Evans A, Squire JA.	Neoplasia. 2007 Jan;9(1):81-9. doi: 10.1593/neo.06745.	Neoplasia	2007	PubMed
No	Specialised	No	N/A	17328051	Influence of inflammatory polyarthritis on cancer incidence and survival: results from a community-based prospective study	Franklin J, Lunt M, Bunn D, Symmons D, Silman A.	Arthritis Rheum. 2007 Mar;56(3):790-8. doi: 10.1002/art.22430.	Arthritis Rheum	2007	PubMed
No	Specialised	No	N/A	17345617	Prognostic value of tumor thickness in patients with Merkel cell carcinoma	Goldberg SR, Neifeld JP, Frable WJ.	J Surg Oncol. 2007 Jun 15;95(8):618-22. doi: 10.1002/jso.20737.	J Surg Oncol	2007	PubMed
No	Methodology	No	N/A	17369575	Identification of high-risk patients among those diagnosed with thin cutaneous melanomas	Gimotty PA, Elder DE, Fraker DL, Botbyl J, Sellers K, Elenitsas R, Ming ME, Schuchter L, Spitz FR, Czerniecki BJ, Guerry D.	J Clin Oncol. 2007 Mar 20;25(9):1129-34. doi: 10.1200/JCO.2006.08.1463.	J Clin Oncol	2007	PubMed
No	Outcome (diagnosis)	No	N/A	17367212	Association between common variation in 120 candidate genes and breast cancer risk	Pharoah PD, Tyrer J, Dunning AM, Easton DF, Ponder BA; SEARCH Investigators.	PLoS Genet. 2007 Mar 16;3(3):e42. doi: 10.1371/journal.pgen.0030042. Epub 2007 Feb 2.	PLoS Genet	2007	PubMed
No	Cancer type	No	N/A	17372250	Race, socioeconomic status, treatment, and survival time among pancreatic cancer cases in California	Zell JA, Rhee JM, Ziogas A, Lipkin SM, Anton-Culver H.	Cancer Epidemiol Biomarkers Prev. 2007 Mar;16(3):546-52. doi: 10.1158/1055-9965.EPI-06-0893.	Cancer Epidemiol Biomarkers Prev	2007	PubMed
No	Other diseases	No	N/A	17428006	The relative importance of specific risk factors for insomnia in women treated for early-stage breast cancer	Bardwell WA, Profant J, Casden DR, Dimsdale JE, Ancoli-Israel S, Natarajan L, Rock CL, Pierce JP; Women's Healthy Eating & Living (WHEL) Study Group.	Psychooncology. 2008 Jan;17(1):9-18. doi: 10.1002/pon.1192.	Psychooncology	2008	PubMed
No	Specialised	No	N/A	17436385	Significance of genetic abnormalities of p53 protein in Slovenian patients with gastric carcinoma	Juvan R, Hudler P, Gazvoda B, Repse S, Bracko M, Komel R.	Croat Med J. 2007 Apr;48(2):207-17.	Croat Med J	2007	PubMed
Yes	Article included	Yes	Article included	17473656	Prognostic factors in 3315 completely resected cases of clinical stage I non-small cell lung cancer in Japan	Koike T, Tsuchiya R, Goya T, Sohara Y, Miyaoka E.	J Thorac Oncol. 2007 May;2(5):408-13. doi: 10.1097/01.JTO.0000268674.02744.f9.	J Thorac Oncol	2007	PubMed
No	Language	No	N/A	17490555	[Prognosis prediction for childhood acute lymphoblastic leukemia--review]	Liu Y.	Zhongguo Shi Yan Xue Ye Xue Za Zhi. 2007 Feb;15(1):202-6.	Zhongguo Shi Yan Xue Ye Xue Za Zhi	2007	PubMed
No	Specialised	No	N/A	17510970	Differential prognostic impact of comorbidity in head and neck cancer	Alho OP, Hannula K, Luokkala A, Teppo H, Koivunen P, Kantola S.	Head Neck. 2007 Oct;29(10):913-8. doi: 10.1002/hed.20608.	Head Neck	2007	PubMed
No	Specialised	No	N/A	17566596	Polymorphism in the hMSH2 gene (gISV12-6T > C) is a prognostic factor in non-small cell lung cancer	Hsu HS, Lee IH, Hsu WH, Kao WT, Wang YC.	Lung Cancer. 2007 Oct;58(1):123-30. doi: 10.1016/j.lungcan.2007.04.018. Epub 2007 Jun 12.	Lung Cancer	2007	PubMed
No	Cancer type (children)	No	N/A	17569105	Analysis of prognostic factors in ewing sarcoma family of tumors: review of St. Jude Children's Research Hospital studies	Rodríguez-Galindo C, Liu T, Krasin MJ, Wu J, Billups CA, Daw NC, Spunt SL, Rao BN, Santana VM, Navid F.	Cancer. 2007 Jul 15;110(2):375-84. doi: 10.1002/cncr.22821.	Cancer	2007	PubMed
No	Outcome (diagnosis)	No	N/A	17591053	Identification of risk factors for lymph node metastasis of colorectal cancer	Takano S, Kato J, Yamamoto H, Shiode J, Nasu J, Kawamoto H, Okada H, Shiratori Y.	Hepatogastroenterology. 2007 Apr-May;54(75):746-50.	Hepatogastroenterology	2007	PubMed
No	Other diseases	No	N/A	17619854	Outcomes and prognostic factors in patients with head and neck cancer and severe acute illnesses	Soares M, Salluh JI, Toscano L, Dias FL.	Intensive Care Med. 2007 Nov;33(11):2009-13. doi: 10.1007/s00134-007-0775-z. Epub 2007 Jul 10.	Intensive Care Med	2007	PubMed
No	Clinical summary	No	N/A	17690557	Prognoses and prognostic factors of carcinosarcoma, endometrial stromal sarcoma and uterine leiomyosarcoma: a comparison with uterine endometrial adenocarcinoma	Akahira J, Tokunaga H, Toyoshima M, Takano T, Nagase S, Yoshinaga K, Tase T, Wada Y, Ito K, Niikura H, Yamada H, Sato A, Sasano H, Yaegashi N.	Oncology. 2006;71(5-6):333-40. doi: 10.1159/000107107. Epub 2007 Aug 9.	Oncology	2006	PubMed
No	Cancer type	No	N/A	17875875	Primary cutaneous diffuse large B-cell lymphoma, leg type: clinicopathologic features and prognostic analysis in 60 cases	Grange F, Beylot-Barry M, Courville P, Maubec E, Bagot M, Vergier B, Souteyrand P, Machet L, Dalac S, Esteve E, Templier I, Delaporte E, Avril MF, Robert C, Dalle S, Laroche L, Delaunay M, Joly P, Wechsler J, Petrella T.	Arch Dermatol. 2007 Sep;143(9):1144-50. doi: 10.1001/archderm.143.9.1144.	Arch Dermatol	2007	PubMed
No	Cancer type	No	N/A	17892068	Host factors, occupation, and testicular cancer in Saskatchewan, Canada: 1979-2002	McDuffie HH, Quail J, Ghosh S, Pahwa P.	J Agric Saf Health. 2007 Jul;13(3):247-58. doi: 10.13031/2013.23350.	J Agric Saf Health	2007	PubMed
No	Specialised	No	N/A	17929615	Exploring why survival upon breast cancer diagnosis is poorer among First Nations women of Ontario compared to other Ontario women	Ritchie AJ, Marrett L.	Alaska Med. 2007;49(2 Suppl):95-8.	Alaska Med	2007	PubMed
No	Full text not available	No	N/A	18003235	Breast cancer predictions by neural networks analysis: a comparison with logistic regression	Bourdès VS, Bonnevay S, Lisboa PJ, Aung MS, Chabaud S, Bachelot T, Perol D, Negrier S.	Annu Int Conf IEEE Eng Med Biol Soc. 2007;2007:5424-7. doi: 10.1109/IEMBS.2007.4353569.	Annu Int Conf IEEE Eng Med Biol Soc	2007	PubMed
No	Other diseases	No	N/A	18043549	Prognostic factors of survival in complicated viral and alcoholic cirrhosis without hepatocellular carcinoma. A retrospective study	Spadaro A, Luigiano C, De Caro G, Morace C, Tortorella V, Bonfiglio C, Pagano N, Consolo P, Alibrandi A, Ajello A, Ferraù O, Freni MA.	Minerva Gastroenterol Dietol. 2007 Dec;53(4):311-9.	Minerva Gastroenterol Dietol	2007	PubMed
No	Specialised	No	N/A	18093868	Aneuploidy in upper gastro-intestinal tract cancers--a potential prognostic marker?	Doak SH.	Mutat Res. 2008 Mar 12;651(1-2):93-104. doi: 10.1016/j.mrgentox.2007.10.018. Epub 2007 Nov 12.	Mutat Res	2008	PubMed
Yes	Article included	Yes	Article included	18165636	Effect of BRCA1/2 mutations on long-term survival of patients with invasive ovarian cancer: the national Israeli study of ovarian cancer	Chetrit A, Hirsh-Yechezkel G, Ben-David Y, Lubin F, Friedman E, Sadetzki S.	J Clin Oncol. 2008 Jan 1;26(1):20-5. doi: 10.1200/JCO.2007.11.6905.	J Clin Oncol	2008	PubMed
No	Specialised	No	N/A	18210298	Long-term inequalities in breast cancer survival--a ten year follow-up study of patients managed within a National Health Care System (Sweden)	Halmin M, Bellocco R, Lagerlund M, Karlsson P, Tejler G, Lambe M.	Acta Oncol. 2008;47(2):216-24. doi: 10.1080/02841860701769768.	Acta Oncol	2008	PubMed
No	Specialised	No	N/A	18219663	Family history and survival after colorectal cancer diagnosis	Bass AJ, Meyerhardt JA, Chan JA, Giovannucci EL, Fuchs CS.	Cancer. 2008 Mar 15;112(6):1222-9. doi: 10.1002/cncr.23294.	Cancer	2008	PubMed
No	Language	No	N/A	18250053	[Prognostic factor analysis of 116 cases of primary gastrointestinal non-Hodgkin's lymphoma]	Lin XG, Huang KH, Xie DR, Liu TH.	Nan Fang Yi Ke Da Xue Xue Bao. 2008 Feb;28(2):243-5.	Nan Fang Yi Ke Da Xue Xue Bao	2008	PubMed
No	Specialised	No	N/A	18256358	Survival in bladder and renal cell cancers is familial	Ji J, Försti A, Sundquist J, Lenner P, Hemminki K.	J Am Soc Nephrol. 2008 May;19(5):985-91. doi: 10.1681/ASN.2007070818. Epub 2008 Feb 6.	J Am Soc Nephrol	2008	PubMed
Yes	Article included	Yes	Article included	18281541	Effects of common germ-line genetic variation in cell cycle genes on ovarian cancer survival	Song H, Hogdall E, Ramus SJ, Dicioccio RA, Hogdall C, Quaye L, McGuire V, Whittemore AS, Shah M, Greenberg D, Easton DF, Kjaer SK, Pharoah PD, Gayther SA.	Clin Cancer Res. 2008 Feb 15;14(4):1090-5. doi: 10.1158/1078-0432.CCR-07-1195.	Clin Cancer Res	2008	PubMed
No	Specialised	No	N/A	18288415	Genetic classification of ovarian carcinoma based on microsatellite analysis: relationship to clinicopathological features and patient survival	Huan Z, Nakayama K, Nakayama N, Ishibashi M, Yeasmin S, Katagiri A, Purwana IN, Iida K, Maruyama R, Fukumoto M, Miyazaki K.	Oncol Rep. 2008 Mar;19(3):775-81.	Oncol Rep	2008	PubMed
No	Methodology	No	N/A	18304780	Time-to-event analysis with artificial neural networks: an integrated analytical and rule-based study for breast cancer	Lisboa PJ, Etchells TA, Jarman IH, Hane Aung MS, Chabaud S, Bachelot T, Perol D, Gargi T, Bourdès V, Bonnevay S, Négrier S.	Neural Netw. 2008 Mar-Apr;21(2-3):414-26. doi: 10.1016/j.neunet.2007.12.034. Epub 2007 Dec 28.	Neural Netw	2008	PubMed
No	Cancer type	No	N/A	18304753	Gastrointestinal stromal tumors--frequency, malignancy, and new prognostic factors: the experience of a single institution	Bertolini V, Chiaravalli AM, Klersy C, Placidi C, Marchet S, Boni L, Capella C.	Pathol Res Pract. 2008;204(4):219-33. doi: 10.1016/j.prp.2007.12.005. Epub 2008 Mar 4.	Pathol Res Pract	2008	PubMed
No	Data (lab test)	No	N/A	18306990	Analysis of 6381 hepatocellular carcinoma patients in southern Taiwan: prognostic features, treatment outcome, and survival	Changchien CS, Chen CL, Yen YH, Wang JH, Hu TH, Lee CM, Wang CC, Cheng YF, Huang YJ, Lin CY, Lu SN.	J Gastroenterol. 2008;43(2):159-70. doi: 10.1007/s00535-007-2134-9. Epub 2008 Feb 29.	J Gastroenterol	2008	PubMed
No	Cancer type	No	N/A	18329324	Intraoral adenoid cystic carcinoma: prognostic factors and outcome	Agarwal JP, Jain S, Gupta T, Tiwari M, Laskar SG, Dinshaw KA, Chaturvedi P, D'cruz AK, Shrivastava SK.	Oral Oncol. 2008 Oct;44(10):986-93. doi: 10.1016/j.oraloncology.2008.01.004. Epub 2008 Mar 7.	Oral Oncol	2008	PubMed
No	Specialised	No	N/A	18343083	Breast cancer during pregnancy: a mini-review	Navrozoglou I, Vrekoussis T, Kontostolis E, Dousias V, Zervoudis S, Stathopoulos EN, Zoras O, Paraskevaidis E.	Eur J Surg Oncol. 2008 Aug;34(8):837-43. doi: 10.1016/j.ejso.2008.01.029. Epub 2008 Mar 17.	Eur J Surg Oncol	2008	PubMed
No	Cancer type	No	N/A	18349267	Genetic polymorphisms and head and neck cancer outcomes: a review	Hopkins J, Cescon DW, Tse D, Bradbury P, Xu W, Ma C, Wheatley-Price P, Waldron J, Goldstein D, Meyer F, Bairati I, Liu G.	Cancer Epidemiol Biomarkers Prev. 2008 Mar;17(3):490-9. doi: 10.1158/1055-9965.EPI-07-2714.	Cancer Epidemiol Biomarkers Prev	2008	PubMed
No	Specialised	No	N/A	18360806	Family history and colorectal cancer survival in women	Kirchhoff AC, Newcomb PA, Trentham-Dietz A, Nichols HB, Hampton JM.	Fam Cancer. 2008;7(4):287-92. doi: 10.1007/s10689-008-9190-z. Epub 2008 Mar 24.	Fam Cancer	2008	PubMed
No	Specialised	No	N/A	18372011	Characteristics of female non-muscle-invasive bladder cancer in Taiwan: association with upper tract urothelial carcinoma and end-stage renal disease	Chen CH, Shun CT, Huang KH, Huang CY, Yu HJ, Pu YS.	Urology. 2008 Jun;71(6):1155-60. doi: 10.1016/j.urology.2007.11.140. Epub 2008 Apr 18.	Urology	2008	PubMed
No	Language	No	N/A	18416316	[Tumor size and survival in lung cancer, stage IA]	Lyons G, Quadrelli S, Chimondegy D, Iotti A, Silva C.	Medicina (B Aires). 2008;68(1):23-30.	Medicina (B Aires)	2008	PubMed
No	Language	No	N/A	18432074	[K-ras mutation as a prognostic factor in colorectal carcinoma]	Sácha M, Havlícek K, Sákra L, Rajman M, Beránek M.	Rozhl Chir. 2008 Jan;87(1):32-7.	Rozhl Chir	2008	PubMed
No	Methodology	No	N/A	18435505	A relative survival model for clustered responses	Kuss O, Blankenburg T, Haerting J.	Biom J. 2008 Jun;50(3):408-18. doi: 10.1002/bimj.200710426.	Biom J	2008	PubMed
No	Clinical practice	No	N/A	18466287	Management and patient survival in hepatocellular carcinoma: does the physician's level of experience matter?	Chen TM, Chang TM, Huang PT, Tsai MH, Lin LF, Liu CC, Ho KS, Siauw CP, Chao PL, Tung JN.	J Gastroenterol Hepatol. 2008 Jul;23(7 Pt 2):e179-88. doi: 10.1111/j.1440-1746.2008.05341.x. Epub 2008 May 7.	J Gastroenterol Hepatol	2008	PubMed
No	Cancer type	No	N/A	18478277	Development of a score that predicts survival among patients with bone metastasis revealing solid tumor	Penel N, Hollebecque A, Maynou C, Dewaele J, Jasserand M, Beuscart R, Vieillard MH.	Support Care Cancer. 2008 Sep;16(9):1089-93. doi: 10.1007/s00520-008-0455-8. Epub 2008 May 14.	Support Care Cancer	2008	PubMed
Yes	Article included	Yes	Article included	18498135	Predictors of ovarian cancer survival: a population-based prospective study in Sweden	Yang L, Klint A, Lambe M, Bellocco R, Riman T, Bergfeldt K, Persson I, Weiderpass E.	Int J Cancer. 2008 Aug 1;123(3):672-9. doi: 10.1002/ijc.23429.	Int J Cancer	2008	PubMed
No	Genetic exclusions (gene expression)	No	N/A	18507500	Convergence of mutation and epigenetic alterations identifies common genes in cancer that predict for poor prognosis	Chan TA, Glockner S, Yi JM, Chen W, Van Neste L, Cope L, Herman JG, Velculescu V, Schuebel KE, Ahuja N, Baylin SB.	PLoS Med. 2008 May 27;5(5):e114. doi: 10.1371/journal.pmed.0050114.	PLoS Med	2008	PubMed
Yes	Article included	Yes	Article included	18507837	Effects of common germline genetic variation in cell cycle control genes on breast cancer survival: results from a population-based cohort	Azzato EM, Driver KE, Lesueur F, Shah M, Greenberg D, Easton DF, Teschendorff AE, Caldas C, Caporaso NE, Pharoah PD.	Breast Cancer Res. 2008;10(3):R47. doi: 10.1186/bcr2100. Epub 2008 May 28.	Breast Cancer Res	2008	PubMed
No	Cancer type	No	N/A	18517274	Evidence-based pathology and the pathologic evaluation of thymomas: transcapsular invasion is not a significant prognostic feature	Gupta R, Marchevsky AM, McKenna RJ, Wick M, Moran C, Zakowski MF, Suster S.	Arch Pathol Lab Med. 2008 Jun;132(6):926-30. doi: 10.5858/2008-132-926-EPATPE.	Arch Pathol Lab Med	2008	PubMed
No	Other diseases	No	N/A	18548295	A prospective cohort study evaluating the prognostic impact of clinical characteristics and comorbid conditions of hospitalized adult and pediatric cancer patients with candidemia	Velasco E, Bigni R.	Eur J Clin Microbiol Infect Dis. 2008 Nov;27(11):1071-8. doi: 10.1007/s10096-008-0546-y. Epub 2008 Jun 12.	Eur J Clin Microbiol Infect Dis	2008	PubMed
No	Specialised	No	N/A	18559592	Association of p16 homozygous deletions with clinicopathologic characteristics and EGFR/KRAS/p53 mutations in lung adenocarcinoma	Iwakawa R, Kohno T, Anami Y, Noguchi M, Suzuki K, Matsuno Y, Mishima K, Nishikawa R, Tashiro F, Yokota J.	Clin Cancer Res. 2008 Jun 15;14(12):3746-53. doi: 10.1158/1078-0432.CCR-07-4552.	Clin Cancer Res	2008	PubMed
No	Cancer type	No	N/A	18613453	Time-dependent relevance of prognostic factors in patients with gastric cancer	Takeuchi H, Kakeji Y, Maehara Y.	Hepatogastroenterology. 2008 Mar-Apr;55(82-83):779-81.	Hepatogastroenterology	2008	PubMed
No	Specialised	No	N/A	18620898	Age at diagnosis and prognosis of oral cancer in relation to the patient's residential area: experience from a medical center in Taiwan	Su CC, Chung JA, Hsu YY, Huang SJ, Lian IeB.	Oral Oncol. 2008 Nov;44(11):1032-8. doi: 10.1016/j.oraloncology.2008.01.015. Epub 2008 Jul 11.	Oral Oncol	2008	PubMed
No	Outcome (recurrence)	No	N/A	18639388	Tobacco smoking and risk of recurrence for squamous cell cancer of the anus	Ramamoorthy S, Luo L, Luo E, Carethers JM.	Cancer Detect Prev. 2008;32(2):116-20. doi: 10.1016/j.cdp.2008.04.004. Epub 2008 Jul 17.	Cancer Detect Prev	2008	PubMed
No	Cancer type	No	N/A	18668288	Prognostic factors for primary duodenal adenocarcinoma	Lee HG, You DD, Paik KY, Heo JS, Choi SH, Choi DW.	World J Surg. 2008 Oct;32(10):2246-52. doi: 10.1007/s00268-008-9678-6.	World J Surg	2008	PubMed
Yes	Article included	Yes	Article included	18673436	Prognostic factors and evaluation of a clinical score for predicting survival after resection of colorectal liver metastases	Konopke R, Kersting S, Distler M, Dietrich J, Gastmeier J, Heller A, Kulisch E, Saeger HD.	Liver Int. 2009 Jan;29(1):89-102. doi: 10.1111/j.1478-3231.2008.01845.x. Epub 2008 Jul 29.	Liver Int	2009	PubMed
No	Specialised	No	N/A	18689542	Monoallelic TP53 inactivation is associated with poor prognosis in chronic lymphocytic leukemia: results from a detailed genetic characterization with long-term follow-up	Zenz T, Kröber A, Scherer K, Häbe S, Bühler A, Benner A, Denzel T, Winkler D, Edelmann J, Schwänen C, Döhner H, Stilgenbauer S.	Blood. 2008 Oct 15;112(8):3322-9. doi: 10.1182/blood-2008-04-154070. Epub 2008 Aug 8.	Blood	2008	PubMed
No	Specialised	No	N/A	18794098	Cytochrome P450 2D6 and homeobox 13/interleukin-17B receptor: combining inherited and tumor gene markers for prediction of tamoxifen resistance	Goetz MP, Suman VJ, Couch FJ, Ames MM, Rae JM, Erlander MG, Ma XJ, Sgroi DC, Reynolds CA, Lingle WL, Weinshilboum RM, Flockhart DA, Desta Z, Perez EA, Ingle JN.	Clin Cancer Res. 2008 Sep 15;14(18):5864-8. doi: 10.1158/1078-0432.CCR-08-0619.	Clin Cancer Res	2008	PubMed
No	Language	No	N/A	18807038	[Early loss of heterozygosity on chromosome arm 16q in flat epithelial atypia of the breast. Detection by microsatellite analyses]	Schmidt H, Dahrenmöller C, Agelepoulos K, Hungermann D, Böcker W.	Pathologe. 2008 Nov;29 Suppl 2:328-32. doi: 10.1007/s00292-008-1042-y.	Pathologe	2008	PubMed
No	Clinical practice	No	N/A	18834218	Colorectal carcinoma: selected issues in pathologic examination and staging and determination of prognostic factors	Washington MK.	Arch Pathol Lab Med. 2008 Oct;132(10):1600-7. doi: 10.5858/2008-132-1600-CCSIIP.	Arch Pathol Lab Med	2008	PubMed
No	Cancer type	No	N/A	18973179	Adrenocortical carcinoma in the United States: treatment utilization and prognostic factors	Bilimoria KY, Shen WT, Elaraj D, Bentrem DJ, Winchester DJ, Kebebew E, Sturgeon C.	Cancer. 2008 Dec 1;113(11):3130-6. doi: 10.1002/cncr.23886.	Cancer	2008	PubMed
No	Data (biological)	No	N/A	19024130	Prognostic factors of survival in patients with non-resectable hepatocellular carcinoma: hepatitis C versus miscellaneous etiology	Abbas Z, Siddiqui AU, Luck NH, Hassan M, Mirza R, Naqvi A, Rizvi AH.	J Pak Med Assoc. 2008 Nov;58(11):602-7.	J Pak Med Assoc	2008	PubMed
No	Language	No	N/A	19091243	[Prognostic value of a spontaneous bacterial peritonitis episode in cirrhotic patients in clinical practice]	Merino Rodríguez B, Núñez Martínez O, Díaz Sánchez A, Fernández Yunquera A, Pajares Díaz JA, Matilla Peña A, Rincón Rodríguez D, Bañares Cañizares R, Clemente Ricote G.	Gastroenterol Hepatol. 2008 Nov;31(9):560-5. doi: 10.1157/13128294.	Gastroenterol Hepatol	2008	PubMed
No	Specialised	No	N/A	19106689	Multifocality in retroperitoneal sarcoma: a prognostic factor critical to surgical decision-making	Anaya DA, Lahat G, Liu J, Xing Y, Cormier JN, Pisters PW, Lev DC, Pollock RE.	Ann Surg. 2009 Jan;249(1):137-42. doi: 10.1097/SLA.0b013e3181928f2f.	Ann Surg	2009	PubMed
Yes	Article included	Yes	Article included	19115210	Common germline variation in mismatch repair genes and survival after a diagnosis of colorectal cancer	Koessler T, Azzato EM, Perkins B, Macinnis RJ, Greenberg D, Easton DF, Pharoah PD.	Int J Cancer. 2009 Apr 15;124(8):1887-91. doi: 10.1002/ijc.24120.	Int J Cancer	2009	PubMed
No	Specialised	No	N/A	19141865	Regions of acquired uniparental disomy at diagnosis of follicular lymphoma are associated with both overall survival and risk of transformation	O'Shea D, O'Riain C, Gupta M, Waters R, Yang Y, Wrench D, Gribben J, Rosenwald A, Ott G, Rimsza LM, Holte H, Cazier JB, Johnson NA, Campo E, Chan WC, Gascoyne RD, Young BD, Staudt LM, Lister TA, Fitzgibbon J.	Blood. 2009 Mar 5;113(10):2298-301. doi: 10.1182/blood-2008-08-174953. Epub 2009 Jan 13.	Blood	2009	PubMed
No	Outcome (treatment decision)	No	N/A	19150602	Breast cancer in Chinese elderly women: pathological and clinical characteristics and factors influencing treatment patterns	Ma CD, Zhou Q, Nie XQ, Liu GY, Di GH, Wu J, Lu JS, Yang WT, Chen JY, Shao ZM, Shen KW, Shen ZZ.	Crit Rev Oncol Hematol. 2009 Sep;71(3):258-65. doi: 10.1016/j.critrevonc.2008.11.005. Epub 2009 Jan 17.	Crit Rev Oncol Hematol	2009	PubMed
No	Clinical summary	No	N/A	19175834	Predictors and survival in hepatitis B-related hepatocellular carcinoma in New South Wales, Australia	Nguyen VT, Amin J, Law MG, Dore GJ.	J Gastroenterol Hepatol. 2009 Mar;24(3):436-42. doi: 10.1111/j.1440-1746.2008.05577.x. Epub 2008 Oct 21.	J Gastroenterol Hepatol	2009	PubMed
No	Cancer type	No	N/A	19199367	Primary breast non-Hodgkin's lymphoma: a large single center study of initial characteristics, natural history, and prognostic factors	Validire P, Capovilla M, Asselain B, Kirova Y, Goudefroye R, Plancher C, Fourquet A, Zanni M, Gaulard P, Vincent-Salomon A, Decaudin D.	Am J Hematol. 2009 Mar;84(3):133-9. doi: 10.1002/ajh.21353.	Am J Hematol	2009	PubMed
No	Specialised	No	N/A	19215555	Disease confined within the ovary and smaller amount of ascites are good prognostic factors for survival of patients with squamous cell carcinoma arising from mature cystic teratoma of the ovary: a case series in Korea and review of the published reports	Kim HS, Kim JW, Chung HH, Park NH, Song YS, Kang SB.	J Obstet Gynaecol Res. 2009 Feb;35(1):99-105. doi: 10.1111/j.1447-0756.2008.00841.x.	J Obstet Gynaecol Res	2009	PubMed
No	Outcome (diagnosis)	No	N/A	19217504	Colon, rectal, and anal cancers	Wilkes G, Hartshorn K.	Semin Oncol Nurs. 2009 Feb;25(1):32-47. doi: 10.1016/j.soncn.2008.10.003.	Semin Oncol Nurs	2009	PubMed
No	Cancer type	No	N/A	19217506	Tumors of the esophagus, gastroesophageal junction, and stomach	Sweed MR, Edmonson D, Cohen SJ.	Semin Oncol Nurs. 2009 Feb;25(1):61-75. doi: 10.1016/j.soncn.2008.10.005.	Semin Oncol Nurs	2009	PubMed
No	Cancer type	No	N/A	19232085	Inequalities in the incidence of cervical cancer in South East England 2001-2005: an investigation of population risk factors	Currin LG, Jack RH, Linklater KM, Mak V, Møller H, Davies EA.	BMC Public Health. 2009 Feb 20;9:62. doi: 10.1186/1471-2458-9-62.	BMC Public Health	2009	PubMed
No	Specialised	No	N/A	19256763	Effects of socio-economic and demographic factors in delayed reporting and late-stage presentation among patients with breast cancer in a major cancer hospital in South India	Ali R, Mathew A, Rajan B.	Asian Pac J Cancer Prev. 2008 Oct-Dec;9(4):703-7.	Asian Pac J Cancer Prev	2008	PubMed
No	Methodology	No	N/A	19273697	Simplifying the TNM system for clinical use in differentiated thyroid cancer	Onitilo AA, Engel JM, Lundgren CI, Hall P, Thalib L, Doi SA.	J Clin Oncol. 2009 Apr 10;27(11):1872-8. doi: 10.1200/JCO.2008.20.2382. Epub 2009 Mar 9.	J Clin Oncol	2009	PubMed
No	Biological tumour development	No	N/A	19283877	Colorectal cancer, one entity or three	Li FY, Lai MD.	J Zhejiang Univ Sci B. 2009 Mar;10(3):219-29. doi: 10.1631/jzus.B0820273.	J Zhejiang Univ Sci B	2009	PubMed
No	Cancer type	No	N/A	19327568	Genetic variations in esophageal cancer risk and prognosis	Cheung WY, Liu G.	Gastroenterol Clin North Am. 2009 Mar;38(1):75-91, viii. doi: 10.1016/j.gtc.2009.01.009.	Gastroenterol Clin North Am	2009	PubMed
No	Outcome (diagnosis)	No	N/A	19366831	Analysis of recently identified prostate cancer susceptibility loci in a population-based study: associations with family history and clinical features	Fitzgerald LM, Kwon EM, Koopmeiners JS, Salinas CA, Stanford JL, Ostrander EA.	Clin Cancer Res. 2009 May 1;15(9):3231-7. doi: 10.1158/1078-0432.CCR-08-2190. Epub 2009 Apr 14.	Clin Cancer Res	2009	PubMed
No	Specialised	No	N/A	19434453	Potential increase in the prognostic value of p53 mutation by Pro72 allele in stage I non-small-cell lung cancer	Chien WP, Wong RH, Wu TC, Cheng YW, Chen CY, Lee H.	Ann Surg Oncol. 2009 Jul;16(7):1918-24. doi: 10.1245/s10434-009-0495-4. Epub 2009 May 12.	Ann Surg Oncol	2009	PubMed
No	Cancer type	No	N/A	19438439	Clinical course and prognostic factors of Merkel cell carcinoma of the skin	Güler-Nizam E, Leiter U, Metzler G, Breuninger H, Garbe C, Eigentler TK.	Br J Dermatol. 2009 Jul;161(1):90-4. doi: 10.1111/j.1365-2133.2009.09155.x. Epub 2009 Apr 29.	Br J Dermatol	2009	PubMed
No	Article type (editorial)	No	N/A	19444175	Exome sequencing takes centre stage in cancer profiling	Maher B.	Nature. 2009 May 14;459(7244):146-7. doi: 10.1038/459146b.	Nature	2009	PubMed
No	Specialised	No	N/A	19478952	Is genetic background important in lung cancer survival?	Lindström LS, Hall P, Hartman M, Wiklund F, Czene K.	PLoS One. 2009 May 29;4(5):e5588. doi: 10.1371/journal.pone.0005588.	PLoS One	2009	PubMed
No	Language	No	N/A	19503959	[Five-year survival and prognostic factors in women with breast cancer in Santa Catarina State, Brazil]	Schneider IJ, d'Orsi E.	Cad Saude Publica. 2009 Jun;25(6):1285-96. doi: 10.1590/s0102-311x2009000600011.	Cad Saude Publica	2009	PubMed
No	Cancer type	No	N/A	19548387	Human papillomavirus-associated oropharyngeal squamous cell carcinomas: primary tumor burden and survival in surgical patients	Ukpo OC, Pritchett CV, Lewis JE, Weaver AL, Smith DI, Moore EJ.	Ann Otol Rhinol Laryngol. 2009 May;118(5):368-73. doi: 10.1177/000348940911800509.	Ann Otol Rhinol Laryngol	2009	PubMed
Yes	Article included	Yes	Article included	19567131	Prognostic factors influencing clinical outcomes of glioblastoma multiforme	Li SW, Qiu XG, Chen BS, Zhang W, Ren H, Wang ZC, Jiang T.	Chin Med J (Engl). 2009 Jun 5;122(11):1245-9.	Chin Med J (Engl)	2009	PubMed
No	Clinical practice	No	N/A	19575744	Earlier diagnosis and treatment of symptomatic bowel cancer: can it be achieved and how much will it improve survival?	Thompson MR, Heath I, Swarbrick ET, Wood LF, Ellis BG.	Colorectal Dis. 2011 Jan;13(1):6-16. doi: 10.1111/j.1463-1318.2009.01986.x.	Colorectal Dis	2011	PubMed
No	Clinical summary	No	N/A	19581524	Studying genetic variations in cancer prognosis (and risk): a primer for clinicians	Savas S, Liu G.	Oncologist. 2009 Jul;14(7):657-66. doi: 10.1634/theoncologist.2009-0042. Epub 2009 Jul 6.	Oncologist	2009	PubMed
No	Language	No	N/A	19595185	[An analysis on prognostic factors of hilar cholangiocarcinoma]	Zhou LX, Zhang ZW, Xu ZY.	Zhonghua Yi Xue Za Zhi. 2009 May 12;89(18):1275-7.	Zhonghua Yi Xue Za Zhi	2009	PubMed
No	Specialised	No	N/A	19617745	Tumor subsite location within the colon is prognostic for survival after colon cancer diagnosis	Wray CM, Ziogas A, Hinojosa MW, Le H, Stamos MJ, Zell JA.	Dis Colon Rectum. 2009 Aug;52(8):1359-66. doi: 10.1007/DCR.0b013e3181a7b7de.	Dis Colon Rectum	2009	PubMed
No	Methodology	No	N/A	19639655	Genetic variations as cancer prognostic markers: review and update	Savas S, Liu G.	Hum Mutat. 2009 Oct;30(10):1369-77. doi: 10.1002/humu.21078.	Hum Mutat	2009	PubMed
No	Cancer type	No	N/A	19687334	Prognostic significance of copy-number alterations in multiple myeloma	Avet-Loiseau H, Li C, Magrangeas F, Gouraud W, Charbonnel C, Harousseau JL, Attal M, Marit G, Mathiot C, Facon T, Moreau P, Anderson KC, Campion L, Munshi NC, Minvielle S.	J Clin Oncol. 2009 Sep 20;27(27):4585-90. doi: 10.1200/JCO.2008.20.6136. Epub 2009 Aug 17.	J Clin Oncol	2009	PubMed
Yes	Article included	Yes	Article included	19692932	Risk of recurrence of resected stage I non-small cell lung cancer in elderly patients as compared with younger patients	Goodgame B, Viswanathan A, Zoole J, Gao F, Miller CR, Subramanian J, Meyers BF, Patterson AG, Govindan R.	J Thorac Oncol. 2009 Nov;4(11):1370-4. doi: 10.1097/JTO.0b013e3181b6bc1b.	J Thorac Oncol	2009	PubMed
No	Specialised	No	N/A	19695753	Do patient characteristics, disease, or treatment explain social inequality in survival from colorectal cancer?	Frederiksen BL, Osler M, Harling H, Ladelund S, Jørgensen T.	Soc Sci Med. 2009 Oct;69(7):1107-15. doi: 10.1016/j.socscimed.2009.07.040. Epub 2009 Aug 18.	Soc Sci Med	2009	PubMed
No	Full text not available	No	N/A	19795579	Management of women at high risk for breast cancer	Arun B.	J Natl Compr Canc Netw. 2003 Jan;1 Suppl 1:S71-7.	J Natl Compr Canc Netw	2003	PubMed
Yes	Article included	Yes	Article included	19813061	KRAS mutation and microsatellite instability: two genetic markers of early tumor development that influence the prognosis of colorectal cancer	Nash GM, Gimbel M, Cohen AM, Zeng ZS, Ndubuisi MI, Nathanson DR, Ott J, Barany F, Paty PB.	Ann Surg Oncol. 2010 Feb;17(2):416-24. doi: 10.1245/s10434-009-0713-0. Epub 2009 Oct 8.	Ann Surg Oncol	2010	PubMed
No	Specialised	No	N/A	19816699	Clinical significance of pT sub-classification in surgical pathology of colorectal cancer	Pollheimer MJ, Kornprat P, Pollheimer VS, Lindtner RA, Schlemmer A, Rehak P, Langner C.	Int J Colorectal Dis. 2010 Feb;25(2):187-96. doi: 10.1007/s00384-009-0801-4. Epub 2009 Oct 9.	Int J Colorectal Dis	2010	PubMed
No	Specialised	No	N/A	19843886	Epidemiologic study on survival of chronic myeloid leukemia and Ph(+) acute lymphoblastic leukemia patients with BCR-ABL T315I mutation	Nicolini FE, Mauro MJ, Martinelli G, Kim DW, Soverini S, Müller MC, Hochhaus A, Cortes J, Chuah C, Dufva IH, Apperley JF, Yagasaki F, Pearson JD, Peter S, Sanz Rodriguez C, Preudhomme C, Giles F, Goldman JM, Zhou W.	Blood. 2009 Dec 17;114(26):5271-8. doi: 10.1182/blood-2009-04-219410. Epub 2009 Oct 20.	Blood	2009	PubMed
No	Specialised	No	N/A	19908335	Comorbidity negatively influences prognosis in patients with extrahepatic cholangiocarcinoma	Fernández-Ruiz M, Guerra-Vales JM, Colina-Ruizdelgado F.	World J Gastroenterol. 2009 Nov 14;15(42):5279-86. doi: 10.3748/wjg.15.5279.	World J Gastroenterol	2009	PubMed
No	Specialised	No	N/A	19946335	Immune infiltration in human tumors: a prognostic factor that should not be ignored	Pagès F, Galon J, Dieu-Nosjean MC, Tartour E, Sautès-Fridman C, Fridman WH.	Oncogene. 2010 Feb 25;29(8):1093-102. doi: 10.1038/onc.2009.416. Epub 2009 Nov 30.	Oncogene	2010	PubMed
No	Genetic exclusions (gene expression)	No	N/A	19951976	Gene expression factors as predictors of genetic risk and survival in chronic lymphocytic leukemia	Kienle D, Benner A, Läufle C, Winkler D, Schneider C, Bühler A, Zenz T, Habermann A, Jäger U, Lichter P, Dalla-Favera R, Döhner H, Stilgenbauer S.	Haematologica. 2010 Jan;95(1):102-9. doi: 10.3324/haematol.2009.010298. Epub 2009 Nov 30.	Haematologica	2010	PubMed
No	Specialised	No	N/A	20001500	Tumour differentiation grade is associated with TNM staging and the risk of node metastasis in colorectal cancer	Derwinger K, Kodeda K, Bexe-Lindskog E, Taflin H.	Acta Oncol. 2010;49(1):57-62. doi: 10.3109/02841860903334411.	Acta Oncol	2010	PubMed
No	Clinical summary	No	N/A	20029445	Explanations for worsening cancer survival	de Vries E, Karim-Kos HE, Janssen-Heijnen ML, Soerjomataram I, Kiemeney LA, Coebergh JW.	Nat Rev Clin Oncol. 2010 Jan;7(1):60-3. doi: 10.1038/nrclinonc.2009.184.	Nat Rev Clin Oncol	2010	PubMed
No	Specialised	No	N/A	20029977	Pack-years of cigarette smoking as a prognostic factor in patients with stage IIIB/IV nonsmall cell lung cancer	Janjigian YY, McDonnell K, Kris MG, Shen R, Sima CS, Bach PB, Rizvi NA, Riely GJ.	Cancer. 2010 Feb 1;116(3):670-5. doi: 10.1002/cncr.24813.	Cancer	2010	PubMed
No	Specialised	No	N/A	20043257	Fruits and vegetables in relation to prostate cancer in Japanese men: the Japan Public Health Center-Based Prospective Study	Takachi R, Inoue M, Sawada N, Iwasaki M, Sasazuki S, Ishihara J, Tsubono Y, Tsugane S; Japan Public Health Center-Based Prospective Study Group.	Nutr Cancer. 2010;62(1):30-9. doi: 10.1080/01635580903191502.	Nutr Cancer	2010	PubMed
No	Specialised	No	N/A	20052539	Breast cancer survival in women of African descent living in the US and in the Caribbean: effect of place of birth	Taioli E, Attong-Rogers A, Layne P, Roach V, Ragin C.	Breast Cancer Res Treat. 2010 Jul;122(2):515-20. doi: 10.1007/s10549-009-0702-9. Epub 2010 Jan 6.	Breast Cancer Res Treat	2010	PubMed
No	Specialised	No	N/A	20058068	Obesity and weight change in relation to breast cancer survival	Chen X, Lu W, Zheng W, Gu K, Chen Z, Zheng Y, Shu XO.	Breast Cancer Res Treat. 2010 Aug;122(3):823-33. doi: 10.1007/s10549-009-0708-3. Epub 2010 Jan 8.	Breast Cancer Res Treat	2010	PubMed
No	Outcome (recurrence)	No	N/A	20063196	Practical prognostic index for patients with metastatic recurrent breast cancer: retrospective analysis of 2,322 patients from the GEICAM Spanish El Alamo Register	Puente J, López-Tarruella S, Ruiz A, Lluch A, Pastor M, Alba E, de la Haba J, Ramos M, Cirera L, Antón A, Llombart A, Plazaola A, Fernández-Aramburo A, Sastre J, Díaz-Rubio E, Martin M.	Breast Cancer Res Treat. 2010 Jul;122(2):591-600. doi: 10.1007/s10549-009-0687-4. Epub 2010 Jan 10.	Breast Cancer Res Treat	2010	PubMed
No	Specialised	No	N/A	20109230	A multilevel study of the determinants of area-level inequalities in colorectal cancer survival	Baade PD, Turrell G, Aitken JF.	BMC Cancer. 2010 Jan 28;10:24. doi: 10.1186/1471-2407-10-24.	BMC Cancer	2010	PubMed
No	Cancer type (children)	No	N/A	20113896	Neuroblastoma: biology, prognosis, and treatment	Park JR, Eggert A, Caron H.	Hematol Oncol Clin North Am. 2010 Feb;24(1):65-86. doi: 10.1016/j.hoc.2009.11.011.	Hematol Oncol Clin North Am	2010	PubMed
No	Specialised	No	N/A	20122032	Needs of older caregivers of patients with advanced cancer	Daly BJ, Douglas S, Lipson A, Foley H.	J Am Geriatr Soc. 2009 Nov;57 Suppl 2(0 2):S293-5. doi: 10.1111/j.1532-5415.2009.02516.x.	J Am Geriatr Soc	2009	PubMed
No	Outcome (quality of life)	No	N/A	20140494	Quality of life among women recently diagnosed with invasive breast cancer: the Pathways Study	Kwan ML, Ergas IJ, Somkin CP, Quesenberry CP Jr, Neugut AI, Hershman DL, Mandelblatt J, Pelayo MP, Timperi AW, Miles SQ, Kushi LH.	Breast Cancer Res Treat. 2010 Sep;123(2):507-24. doi: 10.1007/s10549-010-0764-8. Epub 2010 Feb 6.	Breast Cancer Res Treat	2010	PubMed
No	Cancer type	No	N/A	20139156	Incidence, patterns of care and prognostic factors for outcome of gastroenteropancreatic neuroendocrine tumors (GEP-NETs): results from the National Cancer Registry of Spain (RGETNE)	Garcia-Carbonero R, Capdevila J, Crespo-Herrero G, Díaz-Pérez JA, Martínez Del Prado MP, Alonso Orduña V, Sevilla-García I, Villabona-Artero C, Beguiristain-Gómez A, Llanos-Muñoz M, Marazuela M, Alvarez-Escola C, Castellano D, Vilar E, Jiménez-Fonseca P, Teulé A, Sastre-Valera J, Benavent-Viñuelas M, Monleon A, Salazar R.	Ann Oncol. 2010 Sep;21(9):1794-1803. doi: 10.1093/annonc/mdq022. Epub 2010 Feb 5.	Ann Oncol	2010	PubMed
No	Specialised	No	N/A	20172145	Microscopic residual disease after resection for lung cancer: a multifaceted but poor factor of prognosis	Riquet M, Achour K, Foucault C, Le Pimpec Barthes F, Dujon A, Cazes A.	Ann Thorac Surg. 2010 Mar;89(3):870-5. doi: 10.1016/j.athoracsur.2009.11.052.	Ann Thorac Surg	2010	PubMed
No	Language	No	N/A	20186624	[Clinicopathological features and prognosis of 68 patients with metastatic ovarian tumors from the gastric cancer]	Zhao JZ, Wang G, Zhang RP, Liang H.	Zhonghua Wei Chang Wai Ke Za Zhi. 2010 Feb;13(2):129-32.	Zhonghua Wei Chang Wai Ke Za Zhi	2010	PubMed
No	Cancer type	No	N/A	20189602	A comprehensive analysis of parotid and salivary gland cancer: worse outcomes for male gender	Cheung MC, Franzmann E, Sola JE, Pincus DJ, Koniaris LG.	J Surg Res. 2011 Nov;171(1):151-8. doi: 10.1016/j.jss.2009.11.721. Epub 2010 Feb 6.	J Surg Res	2011	PubMed
Yes	Article included	Yes	Article included	20192587	Eight year survival among breast cancer Malaysian women from University Kebangsaan Malaysia Medical Centre	Al-Naggar RA, Isa ZM, Shah SA, Nor MI, Chen R, Ismail F, Al-Dubai SA.	Asian Pac J Cancer Prev. 2009;10(6):1075-8.	Asian Pac J Cancer Prev	2009	PubMed
No	Methodology	No	N/A	20213704	Threshold regression for survival data with time-varying covariates	Lee ML, Whitmore GA, Rosner BA.	Stat Med. 2010 Mar 30;29(7-8):896-905. doi: 10.1002/sim.3808.	Stat Med	2010	PubMed
No	Outcome (metastasis)	No	N/A	20308667	Nomogram to predict subsequent brain metastasis in patients with metastatic breast cancer	Graesslin O, Abdulkarim BS, Coutant C, Huguet F, Gabos Z, Hsu L, Marpeau O, Uzan S, Pusztai L, Strom EA, Hortobagyi GN, Rouzier R, Ibrahim NK.	J Clin Oncol. 2010 Apr 20;28(12):2032-7. doi: 10.1200/JCO.2009.24.6314. Epub 2010 Mar 22.	J Clin Oncol	2010	PubMed
No	Cancer type	No	N/A	20308601	Identification during the follow-up of time-dependent prognostic factors for the competing risks of death and blast phase in primary myelofibrosis: a study of 172 patients	Morel P, Duhamel A, Hivert B, Stalniekiewicz L, Demory JL, Dupriez B.	Blood. 2010 Jun 3;115(22):4350-5. doi: 10.1182/blood-2009-12-255943. Epub 2010 Mar 22.	Blood	2010	PubMed
No	Cancer type	No	N/A	20338745	Cutaneous squamous cell carcinoma (SCC) of the head and neck: risk factors of overall and recurrence-free survival	Kyrgidis A, Tzellos TG, Kechagias N, Patrikidou A, Xirou P, Kitikidou K, Bourlidou E, Vahtsevanos K, Antoniades K.	Eur J Cancer. 2010 Jun;46(9):1563-72. doi: 10.1016/j.ejca.2010.02.046. Epub 2010 Mar 24.	Eur J Cancer	2010	PubMed
No	Cancer type (children)	No	N/A	20351331	Improved survival of children with neuroblastoma between 1979 and 2005: a report of the Italian Neuroblastoma Registry	Haupt R, Garaventa A, Gambini C, Parodi S, Cangemi G, Casale F, Viscardi E, Bianchi M, Prete A, Jenkner A, Luksch R, Di Cataldo A, Favre C, D'Angelo P, Zanazzo GA, Arcamone G, Izzi GC, Gigliotti AR, Pastore G, De Bernardi B.	J Clin Oncol. 2010 May 10;28(14):2331-8. doi: 10.1200/JCO.2009.24.8351. Epub 2010 Mar 29.	J Clin Oncol	2010	PubMed
No	Specialised	No	N/A	20351736	Body mass index at the time of diagnosis and the risk of advanced stages and poorly differentiated cancers of the breast: findings from a case-series study	Stark A, Stahl MS, Kirchner HL, Krum S, Prichard J, Evans J.	Int J Obes (Lond). 2010 Sep;34(9):1381-6. doi: 10.1038/ijo.2010.69. Epub 2010 Mar 30.	Int J Obes (Lond)	2010	PubMed
No	Specialised	No	N/A	20364549	Detection of later stage breast cancer in First Nations women in Ontario, Canada	Sheppard AJ, Chiarelli AM, Marrett LD, Mirea L, Nishri ED, Trudeau ME; Aboriginal Breast Cancer Study Group.	Can J Public Health. 2010 Jan-Feb;101(1):101-5. doi: 10.1007/BF03405573.	Can J Public Health	2010	PubMed
No	Specialised	No	N/A	20376556	Effect of BRCA1/2 mutation on short-term and long-term breast cancer survival: a systematic review and meta-analysis	Lee EH, Park SK, Park B, Kim SW, Lee MH, Ahn SH, Son BH, Yoo KY, Kang D; KOHBRA Research Group; Korean Breast Cancer Society.	Breast Cancer Res Treat. 2010 Jul;122(1):11-25. doi: 10.1007/s10549-010-0859-2. Epub 2010 Apr 8.	Breast Cancer Res Treat	2010	PubMed
No	Specialised	No	N/A	20410185	The t(14;20) is a poor prognostic factor in myeloma but is associated with long-term stable disease in monoclonal gammopathies of undetermined significance	Ross FM, Chiecchio L, Dagrada G, Protheroe RK, Stockley DM, Harrison CJ, Cross NC, Szubert AJ, Drayson MT, Morgan GJ; UK Myeloma Forum.	Haematologica. 2010 Jul;95(7):1221-5. doi: 10.3324/haematol.2009.016329. Epub 2010 Apr 21.	Haematologica	2010	PubMed
No	Clinical summary	No	N/A	20424236	Merkel cell carcinoma: incidence, mortality, and risk of other cancers	Kaae J, Hansen AV, Biggar RJ, Boyd HA, Moore PS, Wohlfahrt J, Melbye M.	J Natl Cancer Inst. 2010 Jun 2;102(11):793-801. doi: 10.1093/jnci/djq120. Epub 2010 Apr 27.	J Natl Cancer Inst	2010	PubMed
No	Specialised	No	N/A	20438408	Y chromosome loss is a frequent early event in urothelial bladder cancer	Minner S, Kilgué A, Stahl P, Weikert S, Rink M, Dahlem R, Fisch M, Höppner W, Wagner W, Bokemeyer C, Terracciano L, Simon R, Sauter G, Wilczak W.	Pathology. 2010 Jun;42(4):356-9. doi: 10.3109/00313021003767298.	Pathology	2010	PubMed
Yes	Article included	Yes	Article included	20460480	Susceptibility loci associated with prostate cancer progression and mortality	Gallagher DJ, Vijai J, Cronin AM, Bhatia J, Vickers AJ, Gaudet MM, Fine S, Reuter V, Scher HI, Halldén C, Dutra-Clarke A, Klein RJ, Scardino PT, Eastham JA, Lilja H, Kirchhoff T, Offit K.	Clin Cancer Res. 2010 May 15;16(10):2819-32. doi: 10.1158/1078-0432.CCR-10-0028. Epub 2010 May 11.	Clin Cancer Res	2010	PubMed
Yes	Article included	Yes	Article included	20526205	Japanese ethnicity compared with Caucasian ethnicity and never-smoking status are independent favorable prognostic factors for overall survival in non-small cell lung cancer: a collaborative epidemiologic study of the National Hospital Organization Study Group for Lung Cancer (NHSGLC) in Japan and a Southern California Regional Cancer Registry databases	Kawaguchi T, Matsumura A, Fukai S, Tamura A, Saito R, Zell JA, Maruyama Y, Ziogas A, Kawahara M, Ignatius Ou SH.	J Thorac Oncol. 2010 Jul;5(7):1001-10. doi: 10.1097/JTO.0b013e3181e2f607.	J Thorac Oncol	2010	PubMed
No	Cancer type	No	N/A	20553384	Risk factors for developing a new venous thromboembolism in ambulatory patients with non-hematologic malignancies and impact on survival for gastroesophageal malignancies	Shah MA, Capanu M, Soff G, Asmis T, Kelsen DP.	J Thromb Haemost. 2010 Aug;8(8):1702-9. doi: 10.1111/j.1538-7836.2010.03948.x. Epub 2010 Jun 14.	J Thromb Haemost	2010	PubMed
No	Specialised	No	N/A	20558124	Explaining the effects of socio-economic deprivation on survival in a national prospective cohort study of 1909 patients with head and neck cancers	Robertson G, Greenlaw N; Steering Group Committee for the Scottish Audit of Head and Neck Cancers, Bray CA, Morrison DS.	Cancer Epidemiol. 2010 Dec;34(6):682-8. doi: 10.1016/j.canep.2010.05.009. Epub 2010 Jun 16.	Cancer Epidemiol	2010	PubMed
No	Cancer type	No	N/A	20569446	Clinical outcomes and prognostic factors in patients with breast diffuse large B cell lymphoma; Consortium for Improving Survival of Lymphoma (CISL) study	Yhim HY, Kang HJ, Choi YH, Kim SJ, Kim WS, Chae YS, Kim JS, Choi CW, Oh SY, Eom HS, Kim JA, Lee JH, Won JH, Shim H, Lee JJ, Sung HJ, Kim HJ, Lee DH, Suh C, Kwak JY.	BMC Cancer. 2010 Jun 22;10:321. doi: 10.1186/1471-2407-10-321.	BMC Cancer	2010	PubMed
No	Specialised	No	N/A	20585626	Identification of a functional genetic variant at 16q12.1 for breast cancer risk: results from the Asia Breast Cancer Consortium	Long J, Cai Q, Shu XO, Qu S, Li C, Zheng Y, Gu K, Wang W, Xiang YB, Cheng J, Chen K, Zhang L, Zheng H, Shen CY, Huang CS, Hou MF, Shen H, Hu Z, Wang F, Deming SL, Kelley MC, Shrubsole MJ, Khoo US, Chan KY, Chan SY, Haiman CA, Henderson BE, Le Marchand L, Iwasaki M, Kasuga Y, Tsugane S, Matsuo K, Tajima K, Iwata H, Huang B, Shi J, Li G, Wen W, Gao YT, Lu W, Zheng W.	PLoS Genet. 2010 Jun 24;6(6):e1001002. doi: 10.1371/journal.pgen.1001002.	PLoS Genet	2010	PubMed
No	Specialised	No	N/A	20603233	A positive family history of esophageal/gastric cardia cancer with gastric cardia adenocarcinoma is associated with a younger age at onset and more likely with another synchronous esophageal/gastric cardia cancer in a Chinese high-risk area	Wen D, Shan B, Wang S, Zhang L, Wei L, Zhou W, Peng Q.	Eur J Med Genet. 2010 Sep-Oct;53(5):250-5. doi: 10.1016/j.ejmg.2010.06.011. Epub 2010 Jul 16.	Eur J Med Genet	2010	PubMed
No	Outcome (diagnosis)	No	N/A	20628028	Ten common genetic variants associated with colorectal cancer risk are not associated with survival after diagnosis	Tenesa A, Theodoratou E, Din FV, Farrington SM, Cetnarskyj R, Barnetson RA, Porteous ME, Campbell H, Dunlop MG.	Clin Cancer Res. 2010 Jul 15;16(14):3754-9. doi: 10.1158/1078-0432.CCR-10-0439. Epub 2010 Jul 13.	Clin Cancer Res	2010	PubMed
No	Outcome (diagnosis)	No	N/A	20638935	Susceptibility genetic variants associated with colorectal cancer risk correlate with cancer phenotype	Abulí A, Bessa X, González JR, Ruiz-Ponte C, Cáceres A, Muñoz J, Gonzalo V, Balaguer F, Fernández-Rozadilla C, González D, de Castro L, Clofent J, Bujanda L, Cubiella J, Reñé JM, Morillas JD, Lanas A, Rigau J, García AM, Latorre M, Saló J, Fernández Bañares F, Argüello L, Peña E, Vilella A, Riestra S, Carreño R, Paya A, Alenda C, Xicola RM, Doyle BJ, Jover R, Llor X, Carracedo A, Castells A, Cast…	Gastroenterology. 2010 Sep;139(3):788-96, 796.e1-6. doi: 10.1053/j.gastro.2010.05.072. Epub 2010 Jun 2.	Gastroenterology	2010	PubMed
No	Specialised	No	N/A	20639049	Association of SNP rs1447295 and microsatellite marker DG8S737 with familial prostate cancer and high grade disease	Hamano T, Matsui H, Sekine Y, Ohtake N, Nakata S, Suzuki K.	J Urol. 2010 Aug;184(2):738-42. doi: 10.1016/j.juro.2010.03.102. Epub 2010 Jun 19.	J Urol	2010	PubMed
No	Specialised	No	N/A	20639285	Personality traits and cancer risk and survival based on Finnish and Swedish registry data	Nakaya N, Bidstrup PE, Saito-Nakaya K, Frederiksen K, Koskenvuo M, Pukkala E, Kaprio J, Floderus B, Uchitomi Y, Johansen C.	Am J Epidemiol. 2010 Aug 15;172(4):377-85. doi: 10.1093/aje/kwq046. Epub 2010 Jul 16.	Am J Epidemiol	2010	PubMed
No	Biological tumour development	No	N/A	20670603	The biology of melanoma prognostic factors	Spatz A, Stock N, Batist G, van Kempen LC.	Discov Med. 2010 Jul;10(50):87-93.	Discov Med	2010	PubMed
Yes	Article included	Yes	Article included	20723238	A model building exercise of mortality risk for Taiwanese women with breast cancer	Chang TW, Kuo YL.	BMC Med Inform Decis Mak. 2010 Aug 19;10:43. doi: 10.1186/1472-6947-10-43.	BMC Med Inform Decis Mak	2010	PubMed
No	Language	No	N/A	20727276	[Analysis of prognostic factors in 352 lung cancer patients with brain metastases.]	Bai H, Han B.	Zhongguo Fei Ai Za Zhi. 2008 Feb 20;11(1):101-6. doi: 10.3779/j.issn.1009-3419.2008.01.022.	Zhongguo Fei Ai Za Zhi	2008	PubMed
No	Specialised	No	N/A	20736950	Prostate cancer in BRCA2 germline mutation carriers is associated with poorer prognosis	Edwards SM, Evans DG, Hope Q, Norman AR, Barbachano Y, Bullock S, Kote-Jarai Z, Meitz J, Falconer A, Osin P, Fisher C, Guy M, Jhavar SG, Hall AL, O'Brien LT, Gehr-Swain BN, Wilkinson RA, Forrest MS, Dearnaley DP, Ardern-Jones AT, Page EC, Easton DF, Eeles RA; UK Genetic Prostate Cancer Study Collaborators and BAUS Section of Oncology.	Br J Cancer. 2010 Sep 7;103(6):918-24. doi: 10.1038/sj.bjc.6605822. Epub 2010 Aug 24.	Br J Cancer	2010	PubMed
No	Specialised	No	N/A	20849261	Feeling too hot or cold after breast cancer: is it just a nuisance or a potentially important prognostic factor?	Kokolus KM, Hong CC, Repasky EA.	Int J Hyperthermia. 2010;26(7):662-80. doi: 10.3109/02656736.2010.507235.	Int J Hyperthermia	2010	PubMed
No	Specialised	No	N/A	20884164	Metastatic lymph node ratio in stage III rectal cancer; prognostic significance in addition to the 7th edition of the TNM classification	Dekker JW, Peeters KC, Putter H, Vahrmeijer AL, van de Velde CJ.	Eur J Surg Oncol. 2010 Dec;36(12):1180-6. doi: 10.1016/j.ejso.2010.09.007.	Eur J Surg Oncol	2010	PubMed
No	Specialised	No	N/A	20922142	The type of metastasis is a prognostic factor in disseminated cervical cancer	Kim K, Cho SY, Kim BJ, Kim MH, Choi SC, Ryu SY.	J Gynecol Oncol. 2010 Sep;21(3):186-90. doi: 10.3802/jgo.2010.21.3.186. Epub 2010 Sep 28.	J Gynecol Oncol	2010	PubMed
No	Methodology	No	N/A	20938387	Preoperative scoring systems and prognostic factors for patients with spinal metastases from hepatocellular carcinoma	Chen H, Xiao J, Yang X, Zhang F, Yuan W.	Spine (Phila Pa 1976). 2010 Nov 1;35(23):E1339-46. doi: 10.1097/BRS.0b013e3181e574f5.	Spine (Phila Pa 1976)	2010	PubMed
No	Clinical practice	No	N/A	20944154	Active surveillance for low-risk prostate cancer	Mazzucchelli R, Nesseris I, Cheng L, Lopez-Beltran A, Montironi R, Scarpelli M.	Anticancer Res. 2010 Sep;30(9):3683-92.	Anticancer Res	2010	PubMed
No	Specialised	No	N/A	20961877	Contribution of income-related inequality and healthcare utilisation to survival in cancers of the lung, liver, stomach and colon	Yim J, Hwang SS, Yoo KY, Kim CY.	J Epidemiol Community Health. 2012 Jan;66(1):37-40. doi: 10.1136/jech.2009.104554. Epub 2010 Oct 19.	J Epidemiol Community Health	2012	PubMed
No	Methodology	No	N/A	20981123	Genetics: How to validate a breast cancer prognostic signature	Pharoah PD, Caldas C.	Nat Rev Clin Oncol. 2010 Nov;7(11):615-6. doi: 10.1038/nrclinonc.2010.142.	Nat Rev Clin Oncol	2010	PubMed
No	Methodology	No	N/A	20981448	A novel survival multifactor dimensionality reduction method for detecting gene-gene interactions with application to bladder cancer prognosis	Gui J, Moore JH, Kelsey KT, Marsit CJ, Karagas MR, Andrew AS.	Hum Genet. 2011 Jan;129(1):101-10. doi: 10.1007/s00439-010-0905-5. Epub 2010 Oct 28.	Hum Genet	2011	PubMed
No	Specialised	No	N/A	21031422	Genetic alterations of K-ras may reflect prognosis in stage III colon cancer patients below 60 years of age	Onozato W, Yamashita K, Yamashita K, Kuba T, Katoh H, Nakamura T, Sato T, Ihara A, Okayasu I, Watanabe M.	J Surg Oncol. 2011 Jan 1;103(1):25-33. doi: 10.1002/jso.21710.	J Surg Oncol	2011	PubMed
No	Language	No	N/A	21029586	[Study on influencing prognostic factors of surgical treatment in patients with lung cancer]	Li C, Zhang R.	Zhongguo Fei Ai Za Zhi. 2000 Dec 20;3(6):464-7. doi: 10.3779/j.issn.1009-3419.2000.06.19.	Zhongguo Fei Ai Za Zhi	2000	PubMed
No	Specialised	No	N/A	21049459	Occurrence of BRAF mutations in a Polish cohort of PTC patients - preliminary results	Czarniecka A, Rusinek D, Stobiecka E, Krajewska J, Kowal M, Kropińska A, Zebracka J, Kowalska M, Włoch J, Maciejewski A, Handkiewicz-Junak D.	Endokrynol Pol. 2010 Sep-Oct;61(5):462-6.	Endokrynol Pol	2010	PubMed
No	Language	No	N/A	21054977	[Lymph node metastasis and its risk factors in T1-2 staging invasive rectal carcinoma]	Wang H, Fu CG, Chai R, Cao FA, Yu ED, Zhang W, Liu LJ, Hao LQ, Meng RG.	Zhonghua Wai Ke Za Zhi. 2010 Jul 1;48(13):968-71.	Zhonghua Wai Ke Za Zhi	2010	PubMed
No	Language	No	N/A	21055222	[Ewing's sarcoma of bone:treatment results and prognostic factors]	Zang J, Guo W, Yang RL, Tang XD, Ji T.	Zhonghua Wai Ke Za Zhi. 2010 Jun 15;48(12):896-9.	Zhonghua Wai Ke Za Zhi	2010	PubMed
No	Specialised	No	N/A	21061791	The association of preoperative thrombocytosis with prognostic factors in malign ovarian tumor	Kuyumcuoglu U, Guzel AI, Celik Y, Erdemoğlu M.	Eur J Gynaecol Oncol. 2010;31(5):514-6.	Eur J Gynaecol Oncol	2010	PubMed
No	Clinical practice	No	N/A	21062162	Spectral signatures of colonic malignancies in the mid-infrared region: from basic research to clinical applicability	Sahu RK, Mordechai S.	Future Oncol. 2010 Oct;6(10):1653-67. doi: 10.2217/fon.10.120.	Future Oncol	2010	PubMed
No	Specialised	No	N/A	21064096	The association of weight gain during adulthood with prostate cancer incidence and survival: a population-based cohort	Chamberlain C, Romundstad P, Vatten L, Gunnell D, Martin RM.	Int J Cancer. 2011 Sep 1;129(5):1199-206. doi: 10.1002/ijc.25739. Epub 2011 Feb 11.	Int J Cancer	2011	PubMed
Yes	Article included	No	Review article - sample and/or factor info not provided	21088497	Prostate cancer genomic signature offers prognostic value	Troutman SM, Price DK, Figg WD.	Cancer Biol Ther. 2010 Dec 1;10(11):1079-80. doi: 10.4161/cbt.10.11.14086. Epub 2010 Dec 1.	Cancer Biol Ther	2010	PubMed
No	Clinical summary	No	N/A	21104209	Modern approach to hepatocellular carcinoma	Sherman M.	Curr Gastroenterol Rep. 2011 Feb;13(1):49-55. doi: 10.1007/s11894-010-0163-7.	Curr Gastroenterol Rep	2011	PubMed
No	Cancer type	No	N/A	21123634	The prognostic value of clinical and pathologic factors in esophageal adenocarcinoma: a mayo cohort of 796 patients with extended follow-up after surgical resection	Yoon HH, Khan M, Shi Q, Cassivi SD, Wu TT, Quevedo JF, Burch PA, Sinicrope FA, Diasio RB.	Mayo Clin Proc. 2010 Dec;85(12):1080-9. doi: 10.4065/mcp.2010.0421.	Mayo Clin Proc	2010	PubMed
No	Clinical summary	No	N/A	21122460	Incidence, risk of infection and survival of hairy cell leukaemia in Denmark	Teodorescu M, Engebjerg MC, Johansen P, Nørgaard M, Gregersen H.	Dan Med Bull. 2010 Dec;57(12):A4216.	Dan Med Bull	2010	PubMed
No	Outcome (diagnosis)	No	N/A	21129217	Characterization of the association between 8q24 and colon cancer: gene-environment exploration and meta-analysis	Hutter CM, Slattery ML, Duggan DJ, Muehling J, Curtin K, Hsu L, Beresford SA, Rajkovic A, Sarto GE, Marshall JR, Hammad N, Wallace R, Makar KW, Prentice RL, Caan BJ, Potter JD, Peters U.	BMC Cancer. 2010 Dec 4;10:670. doi: 10.1186/1471-2407-10-670.	BMC Cancer	2010	PubMed
No	Specialised	No	N/A	21149651	Decrease in depression symptoms is associated with longer survival in patients with metastatic breast cancer: a secondary analysis	Giese-Davis J, Collie K, Rancourt KM, Neri E, Kraemer HC, Spiegel D.	J Clin Oncol. 2011 Feb 1;29(4):413-20. doi: 10.1200/JCO.2010.28.4455. Epub 2010 Dec 13.	J Clin Oncol	2011	PubMed
Yes	Article included	Yes	Article included	21163410	Prognostic factors in patients with colorectal cancer at Hospital Universiti Sains Malaysia	Ghazali AK, Musa KI, Naing NN, Mahmood Z.	Asian J Surg. 2010 Jul;33(3):127-33. doi: 10.1016/S1015-9584(10)60022-X.	Asian J Surg	2010	PubMed
No	Language	No	N/A	21162826	[Survival analysis on advanced non-small cell lung cancer with a Buckley-James model]	Xu T, Zhao HY, Yan Y, Wang SR, Zhu XZ.	Zhonghua Liu Xing Bing Xue Za Zhi. 2010 Oct;31(10):1179-83.	Zhonghua Liu Xing Bing Xue Za Zhi	2010	PubMed
No	Specialised	No	N/A	21172892	Quality of life after breast cancer diagnosis and survival	Epplein M, Zheng Y, Zheng W, Chen Z, Gu K, Penson D, Lu W, Shu XO.	J Clin Oncol. 2011 Feb 1;29(4):406-12. doi: 10.1200/JCO.2010.30.6951. Epub 2010 Dec 20.	J Clin Oncol	2011	PubMed
No	Language	No	N/A	21182815	[Multivariate analysis of prognostic factors in patients with small cell lung cancer]	Li Y, Zhang X, Sun Y.	Zhongguo Fei Ai Za Zhi. 2006 Dec 20;9(6):525-9. doi: 10.3779/j.issn.1009-3419.2006.06.10.	Zhongguo Fei Ai Za Zhi	2006	PubMed
Yes	Article included	Yes	Article included	21188533	An association between DNA repair gene polymorphisms and survival in patients with resected non-small cell lung cancer	Butkiewicz D, Rusin M, Sikora B, Lach A, Chorąży M.	Mol Biol Rep. 2011 Nov;38(8):5231-41. doi: 10.1007/s11033-010-0674-1. Epub 2010 Dec 28.	Mol Biol Rep	2011	PubMed
No	Outcome (recurrence)	No	N/A	21197409	Diagnosis and prognostication of ductal adenocarcinomas of the pancreas based on genome-wide DNA methylation profiling by bacterial artificial chromosome array-based methylated CpG island amplification	Gotoh M, Arai E, Wakai-Ushijima S, Hiraoka N, Kosuge T, Hosoda F, Shibata T, Kondo T, Yokoi S, Imoto I, Inazawa J, Kanai Y.	J Biomed Biotechnol. 2011;2011:780836. doi: 10.1155/2011/780836. Epub 2010 Dec 21.	J Biomed Biotechnol	2011	PubMed
No	Comparative study	No	N/A	21206498	Characteristics of patients dying within 30 days of diagnosis of breast or colorectal cancer in Scotland, 2003-2007	Brewster DH, Clark DI, Stockton DL, Munro AJ, Steele RJ.	Br J Cancer. 2011 Jan 4;104(1):60-7. doi: 10.1038/sj.bjc.6606036.	Br J Cancer	2011	PubMed
No	Cancer type	No	N/A	21212431	DNA mismatch repair gene polymorphisms affect survival in pancreatic cancer	Dong X, Li Y, Hess KR, Abbruzzese JL, Li D.	Oncologist. 2011;16(1):61-70. doi: 10.1634/theoncologist.2010-0127. Epub 2011 Jan 6.	Oncologist	2011	PubMed
No	Specialised	No	N/A	21232800	Increased risk of a cancer diagnosis after herpes zoster ophthalmicus: a nationwide population-based study	Ho JD, Xirasagar S, Lin HC.	Ophthalmology. 2011 Jun;118(6):1076-81. doi: 10.1016/j.ophtha.2010.10.008. Epub 2011 Jan 12.	Ophthalmology	2011	PubMed
No	Cancer type	No	N/A	21239802	Host factors for risk and survival in lymphoma	Dave SS.	Hematology Am Soc Hematol Educ Program. 2010;2010:255-8. doi: 10.1182/asheducation-2010.1.255.	Hematology Am Soc Hematol Educ Program	2010	PubMed
No	Language	No	N/A	21246790	[Molecular characterization of epithelial ovarian borderline tumors with respect to clinical management and prognosis]	Zikán M, Pinkavová I, Sláma J, Freitag P, Janousek M, Fischerová D, Pavlista D, Cibula D.	Ceska Gynekol. 2009 Dec;74(6):427-30.	Ceska Gynekol	2009	PubMed
No	Other diseases	No	N/A	21263209	Identifying prognostic factors in Japanese women with pseudomyxoma peritonei: a retrospective clinico-pathological study of the Tohoku Gynecologic Cancer Unit	Kojimahara T, Nakahara K, Shoji T, Sugiyama T, Takano T, Yaegashi N, Yokoyama Y, Mizunuma H, Tase R, Satou H, Tanaka T, Motoyama T, Kurachi H.	Tohoku J Exp Med. 2011 Feb;223(2):91-6. doi: 10.1620/tjem.223.91.	Tohoku J Exp Med	2011	PubMed
No	Clinical summary	No	N/A	21275934	Hepatocellular carcinoma in older adults: clinical features, treatments, and survival	Lee SH, Choi HC, Jeong SH, Lee KH, Chung JI, Park YS, Hwang JH, Kim JW, Kim N, Lee DH, Choi HC, Yoon CJ, Kang SG.	J Am Geriatr Soc. 2011 Feb;59(2):241-50. doi: 10.1111/j.1532-5415.2010.03273.x. Epub 2011 Jan 28.	J Am Geriatr Soc	2011	PubMed
No	Specialised	No	N/A	21311956	Genetic factors in metastatic progression of cutaneous melanoma: the future role of circulating melanoma cells in prognosis and management	Ireland A, Millward M, Pearce R, Lee M, Ziman M.	Clin Exp Metastasis. 2011 Apr;28(4):327-36. doi: 10.1007/s10585-010-9368-2. Epub 2011 Feb 11.	Clin Exp Metastasis	2011	PubMed
No	Clinical summary	No	N/A	21326014	Diagnostic approach and prognostic factors of cancers	Jang SJ, Gardner JM, Ro JY.	Adv Anat Pathol. 2011 Mar;18(2):165-72. doi: 10.1097/PAP.0b013e31820cb39e.	Adv Anat Pathol	2011	PubMed
No	Genetic exclusions (gene expression)	No	N/A	21330692	A novel network model identified a 13-gene lung cancer prognostic signature	Guo NL, Wan YW, Bose S, Denvir J, Kashon ML, Andrew ME.	Int J Comput Biol Drug Des. 2011;4(1):19-39. doi: 10.1504/IJCBDD.2011.038655. Epub 2011 Feb 17.	Int J Comput Biol Drug Des	2011	PubMed
No	Genetic exclusions (non-coding regions)	No	N/A	21331621	Genetic variants in ultraconserved elements and risk of breast cancer in Chinese population	Shen H, Lu C, Jiang Y, Tang J, Chen W, Zhang H, Zhang Q, Wang J, Liang J, Hu Z, Shen H.	Breast Cancer Res Treat. 2011 Aug;128(3):855-61. doi: 10.1007/s10549-011-1395-4. Epub 2011 Feb 18.	Breast Cancer Res Treat	2011	PubMed
No	Outcome (diagnosis)	No	N/A	21351697	Association of common genetic variants with colorectal cancer risk in a Romanian sample	Mateş IN, Csiki I, Mateş D, Constantinescu V, Badea P, Dinu D, Constantin A, Constantinoiu S.	Chirurgia (Bucur). 2010 Nov-Dec;105(6):749-57.	Chirurgia (Bucur)	2010	PubMed
Yes	Article included	No	Review article - sample and/or factor info not provided	21370430	Improving outcomes for high-risk ALL: translating new discoveries into clinical care	Hunger SP, Raetz EA, Loh ML, Mullighan CG.	Pediatr Blood Cancer. 2011 Jun;56(6):984-93. doi: 10.1002/pbc.22996. Epub 2011 Feb 15.	Pediatr Blood Cancer	2011	PubMed
Yes	Article included	Yes	Article included	21412764	Host immune gene polymorphisms were associated with the prognosis of non-small-cell lung cancer in Chinese	Dai J, Hu Z, Dong J, Xu L, Pan S, Jiang Y, Jin G, Chen Y, Shen H.	Int J Cancer. 2012 Feb 1;130(3):671-6. doi: 10.1002/ijc.26067. Epub 2011 May 9.	Int J Cancer	2012	PubMed
No	Genetic exclusions (gene expression)	No	N/A	21419214	Prediction of cancer prognosis with the genetic basis of transcriptional variations	Paik H, Lee E, Park I, Kim J, Lee D.	Genomics. 2011 Jun;97(6):350-7. doi: 10.1016/j.ygeno.2011.03.005. Epub 2011 Mar 16.	Genomics	2011	PubMed
No	Cancer type (children)	No	N/A	21422413	Minimal disseminated disease in high-risk Burkitt's lymphoma identifies patients with different prognosis	Mussolin L, Pillon M, d'Amore ES, Conter V, Piglione M, Lo Nigro L, Garaventa A, Buffardi S, Aricò M, Rosolen A.	J Clin Oncol. 2011 May 1;29(13):1779-84. doi: 10.1200/JCO.2010.32.8161. Epub 2011 Mar 21.	J Clin Oncol	2011	PubMed
No	Cancer type (children)	No	N/A	21436895	Phenotype restricted genome-wide association study using a gene-centric approach identifies three low-risk neuroblastoma susceptibility Loci	Nguyen le B, Diskin SJ, Capasso M, Wang K, Diamond MA, Glessner J, Kim C, Attiyeh EF, Mosse YP, Cole K, Iolascon A, Devoto M, Hakonarson H, Li HK, Maris JM.	PLoS Genet. 2011 Mar;7(3):e1002026. doi: 10.1371/journal.pgen.1002026. Epub 2011 Mar 17.	PLoS Genet	2011	PubMed
No	Clinical summary	No	N/A	21447975	Prognostic factors and survival in stomach cancer - analysis of 15 years of data from a referral hospital in iran and evaluation of international variation	Khedmat H, Panahian M, Mashahdian M, Rajabpour MV, Zendehdel K.	Onkologie. 2011;34(4):178-82. doi: 10.1159/000327007. Epub 2011 Mar 23.	Onkologie	2011	PubMed
No	Methodology	No	N/A	21469759	The new seventh edition American Joint Committee on Cancer staging of cutaneous non-melanoma skin cancer: a critical review	Warner CL, Cockerell CJ.	Am J Clin Dermatol. 2011 Jun 1;12(3):147-54. doi: 10.2165/11539420-000000000-00000.	Am J Clin Dermatol	2011	PubMed
No	Specialised	No	N/A	21493200	Race as a social construct in head and neck cancer outcomes	Worsham MJ, Divine G, Kittles RA.	Otolaryngol Head Neck Surg. 2011 Mar;144(3):381-9. doi: 10.1177/0194599810393884. Epub 2011 Feb 4.	Otolaryngol Head Neck Surg	2011	PubMed
No	Data (lab test)	No	N/A	21501351	Data mining reveals complex interactions of risk factors and clinical feature profiling associated with the staging of non-hepatitis B virus/non-hepatitis C virus-related hepatocellular carcinoma	Kawaguchi T, Kakuma T, Yatsuhashi H, Watanabe H, Saitsu H, Nakao K, Taketomi A, Ohta S, Tabaru A, Takenaka K, Mizuta T, Nagata K, Komorizono Y, Fukuizumi K, Seike M, Matsumoto S, Maeshiro T, Tsubouchi H, Muro T, Inoue O, Akahoshi M, Sata M.	Hepatol Res. 2011 Jun;41(6):564-71. doi: 10.1111/j.1872-034X.2011.00799.x. Epub 2011 Apr 19.	Hepatol Res	2011	PubMed
No	Other diseases	No	N/A	21508872	A proposed grading system of brain and spinal cavernomas	Kivelev J, Laakso A, Niemelä M, Hernesniemi J.	Neurosurgery. 2011 Oct;69(4):807-13; discussion 813-4. doi: 10.1227/NEU.0b013e31821ffbb5.	Neurosurgery	2011	PubMed
No	Specialised	No	N/A	21509773	A comparison of Charlson and Elixhauser comorbidity measures to predict colorectal cancer survival using administrative health data	Lieffers JR, Baracos VE, Winget M, Fassbender K.	Cancer. 2011 May 1;117(9):1957-65. doi: 10.1002/cncr.25653. Epub 2010 Dec 22.	Cancer	2011	PubMed
No	Specialised	No	N/A	21512862	Lymphatic vessel invasion is a significant prognostic indicator in stage IA lung adenocarcinoma	Funai K, Sugimura H, Morita T, Shundo Y, Shimizu K, Shiiya N.	Ann Surg Oncol. 2011 Oct;18(10):2968-72. doi: 10.1245/s10434-011-1729-9. Epub 2011 Apr 22.	Ann Surg Oncol	2011	PubMed
No	Specialised	No	N/A	21515610	The association between malignancy and end-stage renal disease in Taiwan	Liang JA, Sun LM, Yeh JJ, Sung FC, Chang SN, Kao CH.	Jpn J Clin Oncol. 2011 Jun;41(6):752-7. doi: 10.1093/jjco/hyr051. Epub 2011 Apr 22.	Jpn J Clin Oncol	2011	PubMed
No	Clinical summary	No	N/A	21517233	TP53 - molecular soldier's mutations in bladder cancer in the Kashmiri population	Nanda MS, Shah ZA, Sameer AS, Syeed N, Murtaza I, Siddiqi MA, Ali A.	Asian Pac J Cancer Prev. 2011;12(1):67-72.	Asian Pac J Cancer Prev	2011	PubMed
Yes	Article included	No	Review article - sample and/or factor info not provided	21556249	Growth factor receptors and apoptosis regulators: signaling pathways, prognosis, chemosensitivity and treatment outcomes of breast cancer	Sarkar S, Mandal M.	Breast Cancer (Auckl). 2009 Aug 17;3:47-60. doi: 10.4137/bcbcr.s2492.	Breast Cancer (Auckl)	2009	PubMed
No	Specialised	No	N/A	21565283	Clinical features, treatment, and survival of patients with colorectal cancer with or without inflammatory bowel disease	Ali RA, Dooley C, Comber H, Newell J, Egan LJ.	Clin Gastroenterol Hepatol. 2011 Jul;9(7):584-9.e1-2. doi: 10.1016/j.cgh.2011.04.016. Epub 2011 Apr 22.	Clin Gastroenterol Hepatol	2011	PubMed
No	Specialised	No	N/A	21607041	The role of tumor size and patient's age as prognostic factors in laryngeal cancer	Markou K, Goudakos J, Triaridis S, Konstantinidis J, Vital V, Nikolaou A.	Hippokratia. 2011 Jan;15(1):75-80.	Hippokratia	2011	PubMed
No	Specialised	No	N/A	21619963	Tumor necrosis as a prognostic factor for stage IA non-small cell lung cancer	Park SY, Lee HS, Jang HJ, Lee GK, Chung KY, Zo JI.	Ann Thorac Surg. 2011 Jun;91(6):1668-73. doi: 10.1016/j.athoracsur.2010.12.028.	Ann Thorac Surg	2011	PubMed
No	Language	No	N/A	21638238	[Increasing number and improved survival of patients with hepatocellular carcinoma from 1988 to 2007: data of a German university clinic]	Erhardt A, Zhu E, Blondin D, Kubitz R, Knoefel WT, Mödder U, Häussinger D.	Z Gastroenterol. 2011 Jun;49(6):720-7. doi: 10.1055/s-0029-1246060. Epub 2011 Jun 1.	Z Gastroenterol	2011	PubMed
No	Cancer type	No	N/A	21687389	Prognostic factors in transitional cell carcinoma of the upper urinary tract after radical nephroureterectomy	Cho DS, Hong SY, Kim YK, Kim SI, Kim SJ.	Korean J Urol. 2011 May;52(5):310-6. doi: 10.4111/kju.2011.52.5.310. Epub 2011 May 24.	Korean J Urol	2011	PubMed
Yes	Article included	Yes	Article included	21690470	Exercise behavior, functional capacity, and survival in adults with malignant recurrent glioma	Ruden E, Reardon DA, Coan AD, Herndon JE 2nd, Hornsby WE, West M, Fels DR, Desjardins A, Vredenburgh JJ, Waner E, Friedman AH, Friedman HS, Peters KB, Jones LW.	J Clin Oncol. 2011 Jul 20;29(21):2918-23. doi: 10.1200/JCO.2011.34.9852. Epub 2011 Jun 20.	J Clin Oncol	2011	PubMed
No	Specialised	No	N/A	21701931	Risk and predictors of malignancy in women with endometrial polyps	Wethington SL, Herzog TJ, Burke WM, Sun X, Lerner JP, Lewin SN, Wright JD.	Ann Surg Oncol. 2011 Dec;18(13):3819-23. doi: 10.1245/s10434-011-1815-z. Epub 2011 Jun 24.	Ann Surg Oncol	2011	PubMed
No	Other diseases	No	N/A	21718398	A comprehensive review of predictive and prognostic composite factors implicated in the heterogeneity of treatment response and outcome across disease areas	Alatorre CI, Carter GC, Chen C, Villarivera C, Zarotsky V, Cantrell RA, Goetz I, Paczkowski R, Buesching D.	Int J Clin Pract. 2011 Aug;65(8):831-47. doi: 10.1111/j.1742-1241.2011.02703.x. Epub 2011 Jul 1.	Int J Clin Pract	2011	PubMed
No	Outcome (recurrence)	No	N/A	21723794	Prognostic factors for survival in patients with recurrence of muscle invasive bladder cancer after treatment with curative intent	Ploeg M, Kums AC, Aben KK, van Lin EN, Smits G, Vergunst H, Viddeleer AC, Geboers AD, van Berkel H, van Boven E, Kiemeney LA, Witjes F.	Clin Genitourin Cancer. 2011 Sep;9(1):14-21. doi: 10.1016/j.clgc.2011.05.004. Epub 2011 Jul 1.	Clin Genitourin Cancer	2011	PubMed
No	Outcome (recurrence)	No	N/A	21730269	Intrahepatic cholangiocarcinoma: an international multi-institutional analysis of prognostic factors and lymph node assessment	de Jong MC, Nathan H, Sotiropoulos GC, Paul A, Alexandrescu S, Marques H, Pulitano C, Barroso E, Clary BM, Aldrighetti L, Ferrone CR, Zhu AX, Bauer TW, Walters DM, Gamblin TC, Nguyen KT, Turley R, Popescu I, Hubert C, Meyer S, Schulick RD, Choti MA, Gigot JF, Mentha G, Pawlik TM.	J Clin Oncol. 2011 Aug 10;29(23):3140-5. doi: 10.1200/JCO.2011.35.6519. Epub 2011 Jul 5.	J Clin Oncol	2011	PubMed
No	Language	No	N/A	21735268	[Genotype of the GNB3 C825T polymorphism, A risk factor for the development and course of prostate cancer?]	Eisenhardt A, Scherag A, Kempin M, Jöckel KH, Rübben H.	Urologe A. 2011 Sep;50(9):1137-42. doi: 10.1007/s00120-011-2621-8.	Urologe A	2011	PubMed
No	Clinical practice	No	N/A	21734422	Quality assured health care in certified breast centers and improvement of the prognosis of breast cancer patients	Beckmann MW, Brucker C, Hanf V, Rauh C, Bani MR, Knob S, Petsch S, Schick S, Fasching PA, Hartmann A, Lux MP, Häberle L.	Onkologie. 2011;34(7):362-7. doi: 10.1159/000329601. Epub 2011 Jun 15.	Onkologie	2011	PubMed
No	Outcome (diagnosis)	No	N/A	21738711	Genetic variants at 1p11.2 and breast cancer risk: a two-stage study in Chinese women	Jiang Y, Shen H, Liu X, Dai J, Jin G, Qin Z, Chen J, Wang S, Wang X, Hu Z, Shen H.	PLoS One. 2011;6(6):e21563. doi: 10.1371/journal.pone.0021563. Epub 2011 Jun 27.	PLoS One	2011	PubMed
Yes	Article included	Yes	Article included	21739480	Potentially functional polymorphisms in DNA repair genes and non-small-cell lung cancer survival: a pathway-based analysis	Dong J, Hu Z, Shu Y, Pan S, Chen W, Wang Y, Hu L, Jiang Y, Dai J, Ma H, Jin G, Shen H.	Mol Carcinog. 2012 Jul;51(7):546-52. doi: 10.1002/mc.20819. Epub 2011 Jul 7.	Mol Carcinog	2012	PubMed
Yes	Article included	No	No significant individual factor associations with overal survival were reported	21750227	Single-nucleotide polymorphisms (5p15.33, 15q25.1, 6p22.1, 6q27 and 7p15.3) and lung cancer survival in the European Prospective Investigation into Cancer and Nutrition (EPIC)	Xun WW, Brennan P, Tjonneland A, Vogel U, Overvad K, Kaaks R, Canzian F, Boeing H, Trichopoulou A, Oustoglou E, Giotaki Z, Johansson M, Palli D, Agnoli C, Tumino R, Sacerdote C, Panico S, Bueno-de-Mesquita HB, Peeters PH, Lund E, Kumle M, Rodríguez L, Agudo A, Sánchez MJ, Arriola L, Chirlaque MD, Barricarte A, Hallmans G, Rasmuson T, Khaw KT, Wareham N, Key T, Riboli E, Vineis P.	Mutagenesis. 2011 Sep;26(5):657-66. doi: 10.1093/mutage/ger030. Epub 2011 Jul 12.	Mutagenesis	2011	PubMed
No	Outcome (complications)	No	N/A	21761159	Risk factors for lymphedema in breast cancer survivors, the Iowa Women's Health Study	Ahmed RL, Schmitz KH, Prizment AE, Folsom AR.	Breast Cancer Res Treat. 2011 Dec;130(3):981-91. doi: 10.1007/s10549-011-1667-z. Epub 2011 Jul 15.	Breast Cancer Res Treat	2011	PubMed
No	Specialised	No	N/A	21785386	The association of quality-of-life measures with malignancy and survival in patients with pancreatic pathology	Velanovich V.	Pancreas. 2011 Oct;40(7):1063-9. doi: 10.1097/MPA.0b013e31821ad8eb.	Pancreas	2011	PubMed
No	Specialised	No	N/A	21784953	Association of census tract-level socioeconomic status with disparities in prostate cancer-specific survival	Freeman VL, Ricardo AC, Campbell RT, Barrett RE, Warnecke RB.	Cancer Epidemiol Biomarkers Prev. 2011 Oct;20(10):2150-9. doi: 10.1158/1055-9965.EPI-11-0344. Epub 2011 Jul 22.	Cancer Epidemiol Biomarkers Prev	2011	PubMed
No	Language	No	N/A	21792763	[Influence of microsatellite instability on survival of patients with sporadic colorectal cancer in China]	Wang XF, Jin HY, Ding YJ, Fan ZM, Liu XF, Gen JX.	Zhonghua Wei Chang Wai Ke Za Zhi. 2011 Jul;14(7):520-3.	Zhonghua Wei Chang Wai Ke Za Zhi	2011	PubMed
No	Methodology	No	N/A	21818772	Kernel machine SNP-set analysis for censored survival outcomes in genome-wide association studies	Lin X, Cai T, Wu MC, Zhou Q, Liu G, Christiani DC, Lin X.	Genet Epidemiol. 2011 Nov;35(7):620-31. doi: 10.1002/gepi.20610. Epub 2011 Aug 4.	Genet Epidemiol	2011	PubMed
No	Language	No	N/A	21866457	[Surgical treatment and prognostic factors for obstructing left colorectal cancer]	Zhang MS, Mao WZ, Zhou YB, Wang PG, Zhang BY.	Zhonghua Wei Chang Wai Ke Za Zhi. 2011 Aug;14(8):620-2.	Zhonghua Wei Chang Wai Ke Za Zhi	2011	PubMed
No	Cancer type	No	N/A	21885328	Co-morbidity and treatment outcomes of elderly pharyngeal cancer patients: a matched control study	Peters TT, Langendijk JA, Plaat BE, Wedman J, Roodenburg JL, van Dijk BA, Sluiter WJ, van der Laan BF, Halmos GB.	Oral Oncol. 2011 Dec;47(12):1159-64. doi: 10.1016/j.oraloncology.2011.08.004. Epub 2011 Aug 31.	Oral Oncol	2011	PubMed
No	Outcome (complications)	No	N/A	21895881	Clinical and molecular genetic factors affecting postoperative seizure control of 183 Chinese adult patients with low-grade gliomas	You G, Huang L, Yang P, Zhang W, Yan W, Wang Y, Bao Z, Li S, Li S, Li G, Jiang T.	Eur J Neurol. 2012 Feb;19(2):298-306. doi: 10.1111/j.1468-1331.2011.03509.x. Epub 2011 Sep 6.	Eur J Neurol	2012	PubMed
No	Specialised	No	N/A	21937373	Is cervical cancer a risk factor for colorectal neoplasia? Prevalence of colorectal adenoma in Korean patients with cervical cancer	Kim YJ, Kim ES, Lee JE, Park WY, Kwon JS, Park KS, Cho KB, Jang BK, Chung WJ, Hwang JS, Park JC.	Hepatogastroenterology. 2011 Jul-Aug;58(109):1177-81. doi: 10.5754/hge10834.	Hepatogastroenterology	2011	PubMed
No	Clinical practice	No	N/A	21940280	Successful management of differentiated thyroid cancer in a community-based endocrine practice	Weinrib SL, Lane WS, Rappaport JM.	Endocr Pract. 2012 Mar-Apr;18(2):170-8. doi: 10.4158/EP11144.OR.	Endocr Pract	2012	PubMed
No	Outcome (diagnosis)	No	N/A	21959049	Association between single nucleotide polymorphisms on chromosome 17q and the risk of prostate cancer in a Chinese population	Zhou CH, Wang JY, Cao SY, Shi XH, Zhang YG, Liu M, Wang X, Huang J, Yang YG, Wei D, Yang Z.	Chin J Cancer. 2011 Oct;30(10):721-30. doi: 10.5732/cjc.011.10070.	Chin J Cancer	2011	PubMed
No	Language	No	N/A	22008107	[Risk factors and prognosis of lung cancer combined with pulmonary embolism]	Wang J, Zhou W, Xu L, Yang M, Meng L, Fan W, Pu X, Yang Y.	Zhongguo Fei Ai Za Zhi. 2011 Oct;14(10):780-4. doi: 10.3779/j.issn.1009-3419.2011.10.03.	Zhongguo Fei Ai Za Zhi	2011	PubMed
No	Cancer type	No	N/A	22014805	Predictors of positive retroperitoneal lymph nodes in patients with high risk testicular cancer	Williams SB, Kacker R, Winston D, Bahnson E, Steele GS, Richie JP.	J Urol. 2011 Dec;186(6):2245-8. doi: 10.1016/j.juro.2011.07.101. Epub 2011 Oct 19.	J Urol	2011	PubMed
Yes	Article included	No	No significant individual factor associations with overal survival were reported	22022297	No Association of Insulin-like Growth Factor Gene Polymorphisms with Survival in Patients with Colorectal Cancer	Cho YY, Kim JG, Chae YS, Sohn SK, Kang BW, Moon JH, Jeon SW, Park JS, Park JY, Choi GS.	Cancer Res Treat. 2011 Sep;43(3):189-94. doi: 10.4143/crt.2011.43.3.189. Epub 2011 Sep 30.	Cancer Res Treat	2011	PubMed
No	Specialised	No	N/A	22042274	Analysis of significant decrease in platelet count and thrombocytopenia, graded according to NCI-CTC, as prognostic risk markers for mortality and morbidity	Olmez I, Zafar M, Shahid M, Amarillo S, Mansfield R.	J Pediatr Hematol Oncol. 2011 Dec;33(8):585-8. doi: 10.1097/MPH.0b013e318234622f.	J Pediatr Hematol Oncol	2011	PubMed
No	Cancer type	No	N/A	22053661	Analysis of prognosis-related factors in patients with invasive cervical adenocarcinoma	Liu WX, Chen Y, Yang GM.	Eur J Gynaecol Oncol. 2011;32(5):500-4.	Eur J Gynaecol Oncol	2011	PubMed
No	Specialised	No	N/A	22060732	Prostate cancer survival in Trinidad: Is PSA a prognostic factor?	Mungrue K, Moonan S, Mohammed M, Hyatali S.	Can Urol Assoc J. 2012 Dec;6(6):E249-55. doi: 10.5489/cuaj.11006. Epub 2011 Nov 2.	Can Urol Assoc J	2012	PubMed
No	Specialised	No	N/A	22062359	Tobacco smoking increases the risk of high-grade dysplasia and cancer among patients with Barrett's esophagus	Coleman HG, Bhat S, Johnston BT, McManus D, Gavin AT, Murray LJ.	Gastroenterology. 2012 Feb;142(2):233-40. doi: 10.1053/j.gastro.2011.10.034. Epub 2011 Nov 4.	Gastroenterology	2012	PubMed
No	Cancer type	No	N/A	22102952	Postoperative survival and ambulatory outcome in metastatic spinal tumors : prognostic factor analysis	Moon KY, Chung CK, Jahng TA, Kim HJ, Kim CH.	J Korean Neurosurg Soc. 2011 Sep;50(3):216-23. doi: 10.3340/jkns.2011.50.3.216. Epub 2011 Sep 30.	J Korean Neurosurg Soc	2011	PubMed
No	Specialised	No	N/A	22106318	Effect of Paget's disease on survival in breast cancer: an exploratory study	Ortiz-Pagan S, Cunto-Amesty G, Narayan S, Crawford S, Derrick C, Larkin A, Khan A, Quinlan R, Layeequr Rahman R.	Arch Surg. 2011 Nov;146(11):1267-70. doi: 10.1001/archsurg.2011.278.	Arch Surg	2011	PubMed
Yes	Article included	Yes	Article included	22126483	Use of an artificial neural network to determine prognostic factors in colorectal cancer patients	Gohari MR, Biglarian A, Bakhshi E, Pourhoseingholi MA.	Asian Pac J Cancer Prev. 2011;12(6):1469-72.	Asian Pac J Cancer Prev	2011	PubMed
No	Clinical summary	No	N/A	22127110	Advances in the understanding and treatment of colorectal cancer	Soreide K, Berg M, Skudal BS, Nedreboe BS.	Discov Med. 2011 Nov;12(66):393-404.	Discov Med	2011	PubMed
No	Cancer type	No	N/A	22173837	Prognostic factors for patients with solitary bone metastasis	Hoshi M, Takada J, Ieguchi M, Takahashi S, Nakamura H.	Int J Clin Oncol. 2013 Feb;18(1):164-9. doi: 10.1007/s10147-011-0359-3. Epub 2011 Dec 17.	Int J Clin Oncol	2013	PubMed
Yes	Article included	Yes	Article included	22175696	Melanoma of the hand and foot: epidemiological, prognostic and genetic features. A systematic review	Durbec F, Martin L, Derancourt C, Grange F.	Br J Dermatol. 2012 Apr;166(4):727-39. doi: 10.1111/j.1365-2133.2011.10772.x.	Br J Dermatol	2012	PubMed
No	Cancer type	No	N/A	22178206	Clinical significance of lymphatic and blood vessel invasion in oral tongue squamous cell carcinomas	Michikawa C, Uzawa N, Kayamori K, Sonoda I, Ohyama Y, Okada N, Yamaguchi A, Amagasa T.	Oral Oncol. 2012 Apr;48(4):320-4. doi: 10.1016/j.oraloncology.2011.11.014. Epub 2011 Dec 16.	Oral Oncol	2012	PubMed
No	Cancer type	No	N/A	22178570	Variation in age at cancer diagnosis in familial versus nonfamilial Barrett's esophagus	Chak A, Chen Y, Vengoechea J, Canto MI, Elston R, Falk GW, Grady WM, Guda K, Kinnard M, Markowitz S, Mittal S, Prasad G, Shaheen N, Willis JE, Barnholtz-Sloan JS.	Cancer Epidemiol Biomarkers Prev. 2012 Feb;21(2):376-83. doi: 10.1158/1055-9965.EPI-11-0927. Epub 2011 Dec 16.	Cancer Epidemiol Biomarkers Prev	2012	PubMed
No	Cancer type	No	N/A	22190222	BRAF V600E mutation is associated with tumor aggressiveness in papillary thyroid cancer	Kim SJ, Lee KE, Myong JP, Park JH, Jeon YK, Min HS, Park SY, Jung KC, Koo do H, Youn YK.	World J Surg. 2012 Feb;36(2):310-7. doi: 10.1007/s00268-011-1383-1.	World J Surg	2012	PubMed
No	Specialised	No	N/A	22190943	Pathogenetic, Clinical, and Prognostic Features of Adult t(4;11)(q21;q23)/MLL-AF4 Positive B-Cell Acute Lymphoblastic Leukemia	Marchesi F, Girardi K, Avvisati G.	Adv Hematol. 2011;2011:621627. doi: 10.1155/2011/621627. Epub 2011 Nov 15.	Adv Hematol	2011	PubMed
No	Cancer type (children)	No	N/A	22206862	Survival from childhood acute lymphoblastic leukaemia: the impact of social inequality in the United Kingdom	Lightfoot TJ, Johnston WT, Simpson J, Smith AG, Ansell P, Crouch S, Roman E, Kinsey SE.	Eur J Cancer. 2012 Jan;48(2):263-9. doi: 10.1016/j.ejca.2011.10.007.	Eur J Cancer	2012	PubMed
Yes	Article included	Yes	Article included	22232737	Novel genetic markers of breast cancer survival identified by a genome-wide association study	Shu XO, Long J, Lu W, Li C, Chen WY, Delahanty R, Cheng J, Cai H, Zheng Y, Shi J, Gu K, Wang WJ, Kraft P, Gao YT, Cai Q, Zheng W.	Cancer Res. 2012 Mar 1;72(5):1182-9. doi: 10.1158/0008-5472.CAN-11-2561. Epub 2012 Jan 9.	Cancer Res	2012	PubMed
No	Cancer type	No	N/A	22244826	Primary treatment and prognostic factors of small cell neuroendocrine carcinoma of the uterine cervix: a Taiwanese Gynecologic Oncology Group study	Wang KL, Chang TC, Jung SM, Chen CH, Cheng YM, Wu HH, Liou WS, Hsu ST, Ou YC, Yeh LS, Lai HC, Huang CY, Chen TC, Chang CJ, Lai CH.	Eur J Cancer. 2012 Jul;48(10):1484-94. doi: 10.1016/j.ejca.2011.12.014. Epub 2012 Jan 13.	Eur J Cancer	2012	PubMed
No	Outcome (recurrence)	No	N/A	22271486	Association of family history with cancer recurrence and survival in patients with gastric cancer	Han MA, Oh MG, Choi IJ, Park SR, Ryu KW, Nam BH, Cho SJ, Kim CG, Lee JH, Kim YW.	J Clin Oncol. 2012 Mar 1;30(7):701-8. doi: 10.1200/JCO.2011.35.3078. Epub 2012 Jan 23.	J Clin Oncol	2012	PubMed
No	Cancer type	No	N/A	22271207	The determining risk factors for treatment outcomes in patients with squamous cell carcinoma of the hard palate	Meng FY, Ko JY, Lou PJ, Wang CP, Yang TL, Chang CH, Chang YL, Chen TC.	Ann Surg Oncol. 2012 Jun;19(6):2003-10. doi: 10.1245/s10434-011-2214-1. Epub 2012 Jan 20.	Ann Surg Oncol	2012	PubMed
No	Language	No	N/A	22276503	[Multivariate analysis for prognostic factors among 43 patients with osteosarcoma]	Zhang B, Pang QJ, Zhang HJ, Yuan Y.	Zhongguo Gu Shang. 2011 Dec;24(12):982-6.	Zhongguo Gu Shang	2011	PubMed
Yes	Article included	Yes	Article included	22289136	IGHV gene mutational status and 17p deletion are independent molecular predictors in a comprehensive clinical-biological prognostic model for overall survival prediction in chronic lymphocytic leukemia	Bulian P, Rossi D, Forconi F, Del Poeta G, Bertoni F, Zucca E, Montillo M, Pozzato G, D'Arena G, Efremov DG, Marasca R, Lauria F, Gaidano G, Gattei V, Laurenti L.	J Transl Med. 2012 Jan 30;10:18. doi: 10.1186/1479-5876-10-18.	J Transl Med	2012	PubMed
No	Specialised	No	N/A	22353501	Extranodal metastasis predicts poor survival in advanced colorectal cancer	Tsutsumi S, Watanabe R, Tabe Y, Fujii T, Morita H, Kigure W, Kato T, Yamauchi H, Sakai M, Asao T, Kuwano H.	Hepatogastroenterology. 2012 Mar-Apr;59(114):372-4. doi: 10.5754/hge10139.	Hepatogastroenterology	2012	PubMed
No	Specialised	No	N/A	22392043	Biologic features and prognosis of ductal carcinoma in situ are not adversely impacted by initial large body mass	Kuerer HM, Lari SA, Arun BK, Hu CY, Brewster A, Mittendorf EA, Albarracin CT, Babiera GV, Caudle AS, Wagner JL, Litton JK, Bedrosian I, Meric-Bernstam F, Lucci A, Hunt KK.	Breast Cancer Res Treat. 2012 Jun;133(3):1131-41. doi: 10.1007/s10549-012-1999-3. Epub 2012 Mar 4.	Breast Cancer Res Treat	2012	PubMed
No	Cancer type	No	N/A	22393980	Prognostic impact of risk factors in patients with gastric cancer in Iran	Roshanaei G, Ghannad MS, Jafarabadi MA, Faradmal J, Sadighi S.	Asian Pac J Cancer Prev. 2011;12(11):3005-8.	Asian Pac J Cancer Prev	2011	PubMed
No	Outcome (diagnosis)	No	N/A	22426144	Genome-wide association study identifies a possible susceptibility locus for endometrial cancer	Long J, Zheng W, Xiang YB, Lose F, Thompson D, Tomlinson I, Yu H, Wentzensen N, Lambrechts D, Dörk T, Dubrowinskaja N, Goodman MT, Salvesen HB, Fasching PA, Scott RJ, Delahanty R, Zheng Y, O'Mara T, Healey CS, Hodgson S, Risch H, Yang HP, Amant F, Turmanov N, Schwake A, Lurie G, Trovik J, Beckmann MW, Ashton K, Ji BT, Bao PP, Howarth K, Lu L, Lissowska J, Coenegrachts L, Kaidarova D, Dürst M, Tho…	Cancer Epidemiol Biomarkers Prev. 2012 Jun;21(6):980-7. doi: 10.1158/1055-9965.EPI-11-1160. Epub 2012 Mar 16.	Cancer Epidemiol Biomarkers Prev	2012	PubMed
No	Language	No	N/A	22426967	[Second primary malignancy among cancer survivors - epidemiology, prognosis and clinical relevance]	Grundmann RT, Meyer F.	Zentralbl Chir. 2012 Dec;137(6):565-74. doi: 10.1055/s-0031-1283939. Epub 2012 Mar 16.	Zentralbl Chir	2012	PubMed
No	Outcome (diagnosis)	No	N/A	22457859	Single nucleotide polymorphisms in colorectal cancer: associations with tumor site and TNM stage	Mates IN, Jinga V, Csiki IE, Mates D, Dinu D, Constantin A, Jinga M.	J Gastrointestin Liver Dis. 2012 Mar;21(1):45-52.	J Gastrointestin Liver Dis	2012	PubMed
No	Methodology	No	N/A	22461065	Using graded response model for the prediction of prostate cancer risk	Chen SH, Ip EH, Xu J, Sun J, Hsu FC.	Hum Genet. 2012 Aug;131(8):1327-36. doi: 10.1007/s00439-012-1160-8. Epub 2012 Mar 30.	Hum Genet	2012	PubMed
No	Cancer type	No	N/A	22473939	Inherited genetic variation and overall survival following follicular lymphoma	Gibson TM, Wang SS, Cerhan JR, Maurer MJ, Hartge P, Habermann TM, Davis S, Cozen W, Lynch CF, Severson RK, Rothman N, Chanock SJ, Morton LM.	Am J Hematol. 2012 Jul;87(7):724-6. doi: 10.1002/ajh.23184. Epub 2012 Mar 31.	Am J Hematol	2012	PubMed
No	Cancer type	No	N/A	22488093	Primary hepatic leiomyosarcoma in adults: analysis of prognostic factors	Chi M, Dudek AZ, Wind KP.	Onkologie. 2012;35(4):210-4. doi: 10.1159/000337416. Epub 2012 Mar 15.	Onkologie	2012	PubMed
No	Specialised	No	N/A	22486294	Previous pregnancy is a favourable prognostic factor in women with localised cutaneous melanoma	Vihinen P, Vainio-Kaila M, Talve L, Koskivuo I, Syrjänen K, Pyrhönen S.	Acta Oncol. 2012 May;51(5):662-8. doi: 10.3109/0284186X.2012.673734. Epub 2012 Apr 10.	Acta Oncol	2012	PubMed
No	Language	No	N/A	22490345	[A retrospective analysis of clinic-pathological characteristics and prognostic factors for 204 cases of primary gastric lymphoma]	Liu H, Zhang RP, Li FX, Quan JC, Liang H.	Zhonghua Wai Ke Za Zhi. 2012 Feb 1;50(2):106-9.	Zhonghua Wai Ke Za Zhi	2012	PubMed
No	Outcome (classification)	No	N/A	22494847	DNA methylation signatures for breast cancer classification and prognosis	Szyf M.	Genome Med. 2012 Mar 30;4(3):26. doi: 10.1186/gm325. eCollection 2012.	Genome Med	2012	PubMed
Yes	Article included	Yes	Article included	22500158	Prognostic Impact of Polymorphisms in the CASPASE Genes on Survival of Patients with Colorectal Cancer	Choi JY, Kim JG, Lee YJ, Chae YS, Sohn SK, Moon JH, Kang BW, Jung MK, Jeon SW, Park JS, Choi GS.	Cancer Res Treat. 2012 Mar;44(1):32-6. doi: 10.4143/crt.2012.44.1.32. Epub 2012 Mar 31.	Cancer Res Treat	2012	PubMed
No	Cancer type	No	N/A	22504380	SMAD4 genetic alterations predict a worse prognosis in patients with pancreatic ductal adenocarcinoma	Singh P, Srinivasan R, Wig JD.	Pancreas. 2012 May;41(4):541-6. doi: 10.1097/MPA.0b013e318247d6af.	Pancreas	2012	PubMed
No	Language	No	N/A	22500456	[Analysis of prognostic factors of primary mucosal melanoma in nasal and oral cavity]	Lin JW, Li CW, Wu GH, Zeng ZY.	Lin Chung Er Bi Yan Hou Tou Jing Wai Ke Za Zhi. 2012 Jan;26(2):49-52. doi: 10.13201/j.issn.1001-1781.2012.02.004.	Lin Chung Er Bi Yan Hou Tou Jing Wai Ke Za Zhi	2012	PubMed
No	Specialised	No	N/A	22508783	Prognostic significance of tumor-infiltrating lymphocytes for patients with colorectal cancer	Huh JW, Lee JH, Kim HR.	Arch Surg. 2012 Apr;147(4):366-72. doi: 10.1001/archsurg.2012.35.	Arch Surg	2012	PubMed
No	Genetic exclusions (chromosomal aberrations)	No	N/A	22516549	Chromosomal anomalies and prognostic markers for intracranial and spinal ependymomas	Yang I, Nagasawa DT, Kim W, Spasic M, Trang A, Lu DC, Martin NA.	J Clin Neurosci. 2012 Jun;19(6):779-85. doi: 10.1016/j.jocn.2011.11.004. Epub 2012 Apr 18.	J Clin Neurosci	2012	PubMed
No	Cancer type	No	N/A	22526039	Preoperative cholangitis and metastatic lymph node have a negative impact on survival after resection of extrahepatic bile duct cancer	Cho JY, Han HS, Yoon YS, Hwang DW, Jung K, Kim JH, Kwon Y, Kim H.	World J Surg. 2012 Aug;36(8):1842-7. doi: 10.1007/s00268-012-1594-0.	World J Surg	2012	PubMed
No	Cancer type (children)	No	N/A	22525408	Management of ovarian and testicular sex cord-stromal tumors in children and adolescents	Schultz KA, Schneider DT, Pashankar F, Ross J, Frazier L.	J Pediatr Hematol Oncol. 2012 May;34 Suppl 2:S55-63. doi: 10.1097/MPH.0b013e31824e3867.	J Pediatr Hematol Oncol	2012	PubMed
No	Language	No	N/A	22539388	[Clinicopathological features and prognosis of colorectal cancer patients with preoperative cancer-related anemia]	Wei YS, Hong CY, Zhao CX, Liang GJ, Wang GQ, Zou XC, Lin H.	Zhonghua Wei Chang Wai Ke Za Zhi. 2012 Apr;15(4):385-7.	Zhonghua Wei Chang Wai Ke Za Zhi	2012	PubMed
No	Cancer type	No	N/A	22563535	Clinical significance of insulin-like growth factor gene polymorphisms with survival in patients with gastrointestinal stromal tumors	Kwon O, Chung HY, Yu W, Bae HI, Chae YS, Kim JG, Kang BW, Lee WK.	J Korean Surg Soc. 2012 May;82(5):288-95. doi: 10.4174/jkss.2012.82.5.288. Epub 2012 Apr 26.	J Korean Surg Soc	2012	PubMed
No	Data (lab test)	No	N/A	22565809	Swedish lung cancer radiation study group: the prognostic value of anaemia, thrombocytosis and leukocytosis at time of diagnosis in patients with non-small cell lung cancer	Holgersson G, Sandelin M, Hoye E, Bergström S, Henriksson R, Ekman S, Nyman J, Helsing M, Friesland S, Holgersson M, Lundström KL, Janson C, Birath E, Mörth C, Blystad T, Ewers SB, Löden B, Bergqvist M.	Med Oncol. 2012 Dec;29(5):3176-82. doi: 10.1007/s12032-012-0247-3. Epub 2012 May 8.	Med Oncol	2012	PubMed
Yes	Article included	Yes	Article included	22579790	Outcomes of primary surgical cytoreduction in patients with BRCA-associated high-grade serous ovarian carcinoma	Hyman DM, Long KC, Tanner EJ, Grisham RN, Arnold AG, Bhatia J, Phillips MF, Spriggs DR, Soslow RA, Kauff ND, Levine DA.	Gynecol Oncol. 2012 Aug;126(2):224-8. doi: 10.1016/j.ygyno.2012.05.001. Epub 2012 May 8.	Gynecol Oncol	2012	PubMed
No	Cancer type	No	N/A	22593471	Evaluation of important prognostic clinical and pathological factors in gastric cancer	Cammerer G, Formentini A, Karletshofer M, Henne-Bruns D, Kornmann M.	Anticancer Res. 2012 May;32(5):1839-42.	Anticancer Res	2012	PubMed
No	Specialised	No	N/A	22627504	Age at diagnosis of inflammatory bowel disease influences early development of colorectal cancer in inflammatory bowel disease patients: a nationwide, long-term survey	Baars JE, Kuipers EJ, van Haastert M, Nicolaï JJ, Poen AC, van der Woude CJ.	J Gastroenterol. 2012 Dec;47(12):1308-22. doi: 10.1007/s00535-012-0603-2. Epub 2012 May 25.	J Gastroenterol	2012	PubMed
No	Cancer type	No	N/A	22631666	Survival and prognostic factors of different sites of head and neck cancer: an analysis from Thailand	Pruegsanusak K, Peeravut S, Leelamanit V, Sinkijcharoenchai W, Jongsatitpaiboon J, Phungrassami T, Chuchart K, Thongsuksai P.	Asian Pac J Cancer Prev. 2012;13(3):885-90. doi: 10.7314/apjcp.2012.13.3.885.	Asian Pac J Cancer Prev	2012	PubMed
No	Cancer type	No	N/A	22648601	Pilot prognostic model of extremely poor survival among high-risk hepatocellular carcinoma patients	Wray CJ, Harvin JA, Silberfein EJ, Ko TC, Kao LS.	Cancer. 2012 Dec 15;118(24):6118-25. doi: 10.1002/cncr.27649. Epub 2012 May 30.	Cancer	2012	PubMed
No	Specialised	No	N/A	22713294	Lymph node metastasis in endometrioid adenocarcinomas of the uterine corpus with occult cervical involvement	Boren T, Lea J, Kehoe S, Miller DS, Richardson D.	Gynecol Oncol. 2012 Oct;127(1):43-6. doi: 10.1016/j.ygyno.2012.06.018. Epub 2012 Jun 16.	Gynecol Oncol	2012	PubMed
No	Specialised	No	N/A	22723370	Genome-wide somatic copy number alterations in low-grade PanINs and IPMNs from individuals with a family history of pancreatic cancer	Hong SM, Vincent A, Kanda M, Leclerc J, Omura N, Borges M, Klein AP, Canto MI, Hruban RH, Goggins M.	Clin Cancer Res. 2012 Aug 15;18(16):4303-12. doi: 10.1158/1078-0432.CCR-12-1075. Epub 2012 Jun 21.	Clin Cancer Res	2012	PubMed
No	Specialised	No	N/A	22740938	Overexpression of IL-32 is a novel prognostic factor in patients with localized clear cell renal cell carcinoma	Lee HJ, Liang ZL, Huang SM, Lim JS, Yoon DY, Lee HJ, Kim JM.	Oncol Lett. 2012 Feb;3(2):490-496. doi: 10.3892/ol.2011.511. Epub 2011 Dec 2.	Oncol Lett	2012	PubMed
No	Methodology	No	N/A	22786659	Tailoring sparse multivariable regression techniques for prognostic single-nucleotide polymorphism signatures	Binder H, Benner A, Bullinger L, Schumacher M.	Stat Med. 2013 May 10;32(10):1778-91. doi: 10.1002/sim.5490. Epub 2012 Jul 11.	Stat Med	2013	PubMed
No	Other diseases	No	N/A	22791943	Pseudomyxoma peritonei of 92 Chinese patients: clinical characteristics, pathological classification and prognostic factors	Guo AT, Li YM, Wei LX.	World J Gastroenterol. 2012 Jun 28;18(24):3081-8. doi: 10.3748/wjg.v18.i24.3081.	World J Gastroenterol	2012	PubMed
No	Outcome (response to treatment)	No	N/A	22802748	Preoperative concurrent chemoradiotherapy for locally advanced rectal cancer: treatment outcomes and analysis of prognostic factors	Kong M, Hong SE, Choi WS, Kim SY, Choi J.	Cancer Res Treat. 2012 Jun;44(2):104-12. doi: 10.4143/crt.2012.44.2.104. Epub 2012 Jun 30.	Cancer Res Treat	2012	PubMed
No	Cancer type	No	N/A	22808283	Influence of socioeconomic status on survival of hepatocellular carcinoma in the Ontario population; a population-based study, 1990-2009	Jembere N, Campitelli MA, Sherman M, Feld JJ, Lou W, Peacock S, Yoshida E, Krahn MD, Earle C, Thein HH.	PLoS One. 2012;7(7):e40917. doi: 10.1371/journal.pone.0040917. Epub 2012 Jul 13.	PLoS One	2012	PubMed
Yes	Article included	Yes	Article included	22816528	The implications of age and comorbidity on survival following epithelial ovarian cancer: summary and results from a Centers for Disease Control and Prevention study	O'Malley CD, Shema SJ, Cress RD, Bauer K, Kahn AR, Schymura MJ, Wike JM, Stewart SL.	J Womens Health (Larchmt). 2012 Sep;21(9):887-94. doi: 10.1089/jwh.2012.3781. Epub 2012 Jul 20.	J Womens Health (Larchmt)	2012	PubMed
No	Genetic exclusions (gene expression)	No	N/A	22832933	Validation of a radiosensitivity molecular signature in breast cancer	Eschrich SA, Fulp WJ, Pawitan Y, Foekens JA, Smid M, Martens JW, Echevarria M, Kamath V, Lee JH, Harris EE, Bergh J, Torres-Roca JF.	Clin Cancer Res. 2012 Sep 15;18(18):5134-43. doi: 10.1158/1078-0432.CCR-12-0891. Epub 2012 Jul 25.	Clin Cancer Res	2012	PubMed
No	Outcome (metastasis)	No	N/A	22846375	Risk factors of brain metastases in completely resected pathological stage IIIA-N2 non-small cell lung cancer	Ding X, Dai H, Hui Z, Ji W, Liang J, Lv J, Zhou Z, Yin W, He J, Wang L.	Radiat Oncol. 2012 Jul 30;7:119. doi: 10.1186/1748-717X-7-119.	Radiat Oncol	2012	PubMed
No	Specialised	No	N/A	22855158	Prognostic value of clinicopathological parameters and outcome in 484 patients with oral squamous cell carcinoma: microvascular invasion (V+) is an independent prognostic factor for OSCC	Grimm M.	Clin Transl Oncol. 2012 Nov;14(11):870-80. doi: 10.1007/s12094-012-0867-2. Epub 2012 Jul 19.	Clin Transl Oncol	2012	PubMed
No	Outcome (diagnosis)	No	N/A	22864058	Pathological and epidemiological factors associated with advanced stage at diagnosis of breast cancer	Verma R, Bowen RL, Slater SE, Mihaimeed F, Jones JL.	Br Med Bull. 2012 Sep;103(1):129-45. doi: 10.1093/bmb/lds018. Epub 2012 Aug 2.	Br Med Bull	2012	PubMed
No	Language	No	N/A	22883113	[Clinical features and prognostic analysis in prostate cancer patients under 59 years of age: a report of 72 cases]	Wang X, Guo Z, Wang HT, Si TG.	Zhonghua Yi Xue Za Zhi. 2012 May 22;92(19):1300-3.	Zhonghua Yi Xue Za Zhi	2012	PubMed
Yes	Article included	Yes	Article included	22901196	Who are the breast cancer survivors in Malaysia?	Ibrahim NI, Dahlui M, Aina EN, Al-Sadat N.	Asian Pac J Cancer Prev. 2012;13(5):2213-8. doi: 10.7314/apjcp.2012.13.5.2213.	Asian Pac J Cancer Prev	2012	PubMed
No	Outcome (diagnosis)	No	N/A	22923026	Evaluating genetic risk for prostate cancer among Japanese and Latinos	Cheng I, Chen GK, Nakagawa H, He J, Wan P, Laurie CC, Shen J, Sheng X, Pooler LC, Crenshaw AT, Mirel DB, Takahashi A, Kubo M, Nakamura Y, Al Olama AA, Benlloch S, Donovan JL, Guy M, Hamdy FC, Kote-Jarai Z, Neal DE, Wilkens LR, Monroe KR, Stram DO, Muir K, Eeles RA, Easton DF, Kolonel LN, Henderson BE, Le Marchand L, Haiman CA.	Cancer Epidemiol Biomarkers Prev. 2012 Nov;21(11):2048-58. doi: 10.1158/1055-9965.EPI-12-0598. Epub 2012 Aug 24.	Cancer Epidemiol Biomarkers Prev	2012	PubMed
No	Language	No	N/A	22920169	[What is the prognostic importance of molecular genetic factors in endometrial carcinoma?]	Křepinská E, Chmelařová M, Laco J, Palička V, Spaček J.	Klin Onkol. 2012;25(4):282-6.	Klin Onkol	2012	PubMed
No	Specialised	No	N/A	22929433	Tumour morphology of early-onset breast cancers predicts breast cancer risk for first-degree relatives: the Australian Breast Cancer Family Registry	Dite GS, Makalic E, Schmidt DF, Giles GG, Hopper JL, Southey MC.	Breast Cancer Res. 2012 Aug 28;14(4):R122. doi: 10.1186/bcr3248.	Breast Cancer Res	2012	PubMed
Yes	Article included	Yes	Article included	22933934	Triple negative breast cancer - prognostic factors and survival	Ovcaricek T, Frkovic SG, Matos E, Mozina B, Borstnar S.	Radiol Oncol. 2011 Mar;45(1):46-52. doi: 10.2478/v10019-010-0054-4. Epub 2010 Dec 31.	Radiol Oncol	2011	PubMed
No	Language	No	N/A	22931656	[Screening of prognostic factors and comparing of staging systems of multiple myeloma]	Li J, Wu XB, Zhou Y, Wang X, Chen JX.	Zhongguo Shi Yan Xue Ye Xue Za Zhi. 2012 Aug;20(4):926-9.	Zhongguo Shi Yan Xue Ye Xue Za Zhi	2012	PubMed
No	Outcome (recurrence)	No	N/A	22938434	Prediction of time to recurrence and influencing factors for gastric cancer in Iran	Roshanaei G, Ghannad MS, Safari M, Sadighi S.	Asian Pac J Cancer Prev. 2012;13(6):2639-42. doi: 10.7314/apjcp.2012.13.6.2639.	Asian Pac J Cancer Prev	2012	PubMed
No	Methodology	No	N/A	22962485	Gene-gene interaction analysis for the survival phenotype based on the Cox model	Lee S, Kwon MS, Oh JM, Park T.	Bioinformatics. 2012 Sep 15;28(18):i582-i588. doi: 10.1093/bioinformatics/bts415.	Bioinformatics	2012	PubMed
No	Cancer type	No	N/A	22969906	Prognostic factors in patients with pancreatic cancer	Zhang DX, Dai YD, Yuan SX, Tao L.	Exp Ther Med. 2012 Mar;3(3):423-432. doi: 10.3892/etm.2011.412. Epub 2011 Dec 8.	Exp Ther Med	2012	PubMed
No	Specialised	No	N/A	22969974	CD44 is associated with tumor recurrence and is an independent poor prognostic factor for patients with localized clear cell renal cell carcinoma after nephrectomy	Jeong BJ, Liang ZL, Huang SM, Lim JS, Kim JM, Lee HJ.	Exp Ther Med. 2012 May;3(5):811-817. doi: 10.3892/etm.2012.505. Epub 2012 Mar 5.	Exp Ther Med	2012	PubMed
Yes	Article included	Yes	Article included	22974322	Clinicopathological risk factors of Stage II colon cancer: results of a prospective study	Santos C, López-Doriga A, Navarro M, Mateo J, Biondo S, Martínez Villacampa M, Soler G, Sanjuan X, Paules MJ, Laquente B, Guinó E, Kreisler E, Frago R, Germà JR, Moreno V, Salazar R.	Colorectal Dis. 2013 Apr;15(4):414-22. doi: 10.1111/codi.12028.	Colorectal Dis	2013	PubMed
No	Cancer type	No	N/A	22993637	Association between common genetic variants in pre-microRNAs and the clinicopathological characteristics and survival of gastric cancer patients	Okubo M, Tahara T, Shibata T, Yamashita H, Nakamura M, Yoshioka D, Yonemura J, Kamiya Y, Ishizuka T, Nakagawa Y, Nagasaka M, Iwata M, Arisawa T, Hirata I.	Exp Ther Med. 2010 Nov;1(6):1035-1040. doi: 10.3892/etm.2010.154. Epub 2010 Sep 29.	Exp Ther Med	2010	PubMed
No	Cancer type (children)	No	N/A	23021489	Candidate gene association study in pediatric acute lymphoblastic leukemia evaluated by Bayesian network based Bayesian multilevel analysis of relevance	Lautner-Csorba O, Gézsi A, Semsei AF, Antal P, Erdélyi DJ, Schermann G, Kutszegi N, Csordás K, Hegyi M, Kovács G, Falus A, Szalai C.	BMC Med Genomics. 2012 Sep 28;5:42. doi: 10.1186/1755-8794-5-42.	BMC Med Genomics	2012	PubMed
Yes	Article included	Yes	Article included	23036577	Clinical and pathologic impact of select chromatin-modulating tumor suppressors in clear cell renal cell carcinoma	Hakimi AA, Chen YB, Wren J, Gonen M, Abdel-Wahab O, Heguy A, Liu H, Takeda S, Tickoo SK, Reuter VE, Voss MH, Motzer RJ, Coleman JA, Cheng EH, Russo P, Hsieh JJ.	Eur Urol. 2013 May;63(5):848-54. doi: 10.1016/j.eururo.2012.09.005. Epub 2012 Sep 27.	Eur Urol	2013	PubMed
No	Clinical summary	No	N/A	23040434	Age, race, sex, stage, and incidence of cutaneous lymphoma	Wilson LD, Hinds GA, Yu JB.	Clin Lymphoma Myeloma Leuk. 2012 Oct;12(5):291-6. doi: 10.1016/j.clml.2012.06.010.	Clin Lymphoma Myeloma Leuk	2012	PubMed
No	Specialised	No	N/A	23053209	Genetic polymorphisms on 8q24.1 and 4p16.3 are not linked with urothelial carcinoma of the bladder in contrast to their association with aggressive upper urinary tract tumours	Yates DR, Rouprêt M, Drouin SJ, Audouin M, Cancel-Tassin G, Comperat E, Bitker MO, Cussenot O.	World J Urol. 2013 Feb;31(1):53-9. doi: 10.1007/s00345-012-0954-6. Epub 2012 Sep 28.	World J Urol	2013	PubMed
No	Genetic exclusions (allelic imbalance)	No	N/A	23056464	Molecular alterations associated with breast cancer mortality	Voeghtly LM, Mamula K, Campbell JL, Shriver CD, Ellsworth RE.	PLoS One. 2012;7(10):e46814. doi: 10.1371/journal.pone.0046814. Epub 2012 Oct 4.	PLoS One	2012	PubMed
No	Specialised	No	N/A	23076368	Continuation of smoking after treatment of laryngeal cancer: an independent prognostic factor?	Kikidis D, Vlastarakos PV, Manolopoulos L, Yiotakis I.	ORL J Otorhinolaryngol Relat Spec. 2012;74(5):250-4. doi: 10.1159/000342685. Epub 2012 Oct 13.	ORL J Otorhinolaryngol Relat Spec	2012	PubMed
Yes	Article included	Yes	Article included	23093413	Characteristics of colorectal cancer survival in an urban county hospital	Lam VK, Lu AT, Kouzminova N, Lin AY.	J Gastrointest Cancer. 2013 Mar;44(1):68-72. doi: 10.1007/s12029-012-9446-6.	J Gastrointest Cancer	2013	PubMed
No	Specialised	No	N/A	23094130	Platelet to lymphocyte ratio as a prognostic factor for epithelial ovarian cancer	Raungkaewmanee S, Tangjitgamol S, Manusirivithaya S, Srijaipracharoen S, Thavaramara T.	J Gynecol Oncol. 2012 Oct;23(4):265-73. doi: 10.3802/jgo.2012.23.4.265. Epub 2012 Sep 19.	J Gynecol Oncol	2012	PubMed
No	Specialised	No	N/A	23136626	Influence of nonregional lymph node metastasis as a prognostic factor in metastatic prostate cancer patients	Cho S, Kang SG, Tae BS, Cheon J.	Korean J Urol. 2012 Oct;53(10):673-9. doi: 10.4111/kju.2012.53.10.673. Epub 2012 Oct 19.	Korean J Urol	2012	PubMed
No	Outcome (recurrence)	No	N/A	23145004	Clinical value of prognosis gene expression signatures in colorectal cancer: a systematic review	Sanz-Pamplona R, Berenguer A, Cordero D, Riccadonna S, Solé X, Crous-Bou M, Guinó E, Sanjuan X, Biondo S, Soriano A, Jurman G, Capella G, Furlanello C, Moreno V.	PLoS One. 2012;7(11):e48877. doi: 10.1371/journal.pone.0048877. Epub 2012 Nov 7.	PLoS One	2012	PubMed
No	Language	No	N/A	23158792	[Clinicopathologic features and prognostic analyses of Borrmann type IV gastric cancer]	Ma JP, Chen JH, Cai SR, Chen CQ, Yang DJ, Wu H, He YL, Zhan WH.	Zhonghua Yi Xue Za Zhi. 2012 Sep 25;92(36):2534-7.	Zhonghua Yi Xue Za Zhi	2012	PubMed
No	Specialised	No	N/A	23165377	Significant invasion of the pharyngeal constrictor muscle in early squamous cell carcinoma of the tonsil: prediction of multiple regional metastasis	Park JO, Lee YS, Joo YH, Nam IC, Cho KJ, Cho JH, Kim MS.	Arch Otolaryngol Head Neck Surg. 2012 Nov;138(11):1034-9. doi: 10.1001/2013.jamaoto.467.	Arch Otolaryngol Head Neck Surg	2012	PubMed
Yes	Article included	Yes	Article included	23168702	Factors affecting 30-month survival in lung cancer patients	Mahesh PA, Archana S, Jayaraj BS, Patil S, Chaya SK, Shashidhar HP, Sunitha BS, Prabhakar AK.	Indian J Med Res. 2012 Oct;136(4):614-21.	Indian J Med Res	2012	PubMed
No	Specialised	No	N/A	23219462	Global methylation profiling in serous ovarian cancer is indicative for distinct aberrant DNA methylation signatures associated with tumor aggressiveness and disease progression	Keita M, Wang ZQ, Pelletier JF, Bachvarova M, Plante M, Gregoire J, Renaud MC, Mes-Masson AM, Paquet ÉR, Bachvarov D.	Gynecol Oncol. 2013 Feb;128(2):356-63. doi: 10.1016/j.ygyno.2012.11.036. Epub 2012 Dec 2.	Gynecol Oncol	2013	PubMed
No	Cancer type	No	N/A	23231984	Population-based survival of penile cancer patients in Europe and the United States of America: no improvement since 1990	Verhoeven RH, Janssen-Heijnen ML, Saum KU, Zanetti R, Caldarella A, Holleczek B, Brewster DH, Hakulinen T, Horenblas S, Brenner H, Gondos A; EUNICE Survival Working Group.	Eur J Cancer. 2013 Apr;49(6):1414-21. doi: 10.1016/j.ejca.2012.10.029. Epub 2012 Dec 8.	Eur J Cancer	2013	PubMed
No	Methodology	No	N/A	23241526	Survival analysis of breast cancer patients using Cox and frailty models	Faradmal J, Talebi A, Rezaianzadeh A, Mahjub H.	J Res Health Sci. 2012 Dec 13;12(2):127-30.	J Res Health Sci	2012	PubMed
No	Language	No	N/A	23286403	[Clinical characteristics and prognostic factors of malignancy-associated hypercalcemia in squamous cell carcinoma]	Zhang SJ, Hu Y, Jiao SC, Liu ZF, Tao HT.	Zhongguo Yi Xue Ke Xue Yuan Xue Bao. 2012 Dec;34(6):585-9. doi: 10.3881/j.issn.1000-503X.2012.06.009.	Zhongguo Yi Xue Ke Xue Yuan Xue Bao	2012	PubMed
No	Specialised	No	N/A	23292999	Smoking is associated with lower age, higher grade, higher stage, and larger size of malignant bladder tumors at diagnosis	van Roekel EH, Cheng KK, James ND, Wallace DM, Billingham LJ, Murray PG, Bryan RT, Zeegers MP.	Int J Cancer. 2013 Jul 15;133(2):446-54. doi: 10.1002/ijc.28017. Epub 2013 Feb 13.	Int J Cancer	2013	PubMed
No	Cancer type	No	N/A	23292900	Type 2 diabetes mellitus and survival in pancreatic adenocarcinoma: a retrospective cohort study	Hwang A, Narayan V, Yang YX.	Cancer. 2013 Jan 15;119(2):404-10. doi: 10.1002/cncr.27731. Epub 2012 Aug 1.	Cancer	2013	PubMed
No	Biological tumour development	No	N/A	23301059	Exome capture sequencing of adenoma reveals genetic alterations in multiple cellular pathways at the early stage of colorectal tumorigenesis	Zhou D, Yang L, Zheng L, Ge W, Li D, Zhang Y, Hu X, Gao Z, Xu J, Huang Y, Hu H, Zhang H, Zhang H, Liu M, Yang H, Zheng L, Zheng S.	PLoS One. 2013;8(1):e53310. doi: 10.1371/journal.pone.0053310. Epub 2013 Jan 2.	PLoS One	2013	PubMed
Yes	Article included	Yes	Article included	23319801	Identification of inherited genetic variations influencing prognosis in early-onset breast cancer	Rafiq S, Tapper W, Collins A, Khan S, Politopoulos I, Gerty S, Blomqvist C, Couch FJ, Nevanlinna H, Liu J, Eccles D.	Cancer Res. 2013 Mar 15;73(6):1883-91. doi: 10.1158/0008-5472.CAN-12-3377. Epub 2013 Jan 14.	Cancer Res	2013	PubMed
No	Specialised	No	N/A	23317254	Vascular invasion as an independent prognostic factor in lymph node negative invasive breast cancer	Rezaianzadeh A, Talei A, Rajaeefard A, Hasanzadeh J, Tabatabai H, Tahmasebi S, Mousavizadeh A.	Asian Pac J Cancer Prev. 2012;13(11):5767-72. doi: 10.7314/apjcp.2012.13.11.5767.	Asian Pac J Cancer Prev	2012	PubMed
Yes	Article included	Yes	Article included	23329221	Prognostic factors for survival in patients with colorectal liver metastases: experience of a single brazilian cancer center	Ribeiro HS, Stevanato-Filho PR, Costa WL Jr, Diniz AL, Herman P, Coimbra FJ.	Arq Gastroenterol. 2012 Dec;49(4):266-72. doi: 10.1590/s0004-28032012000400007.	Arq Gastroenterol	2012	PubMed
No	Language	No	N/A	23355238	[Clinicopathologic features and prognosis of gastric cancer in young patients]	Zheng CH, Lu J, Huang CM, Li P, Xie JW, Wang JB, Lin JX.	Zhonghua Wei Chang Wai Ke Za Zhi. 2013 Jan;16(1):40-3.	Zhonghua Wei Chang Wai Ke Za Zhi	2013	PubMed
No	Language	No	N/A	23353160	[Preoperative platelet-lymphocyte ratio is an independent prognostic factor for resectable colorectal cancer]	Liu H, DU X, Sun P, Xiao C, Xu Y, Li R.	Nan Fang Yi Ke Da Xue Xue Bao. 2013 Jan;33(1):70-3.	Nan Fang Yi Ke Da Xue Xue Bao	2013	PubMed
No	Methodology	No	N/A	23365551	Significance analysis of prognostic signatures	Beck AH, Knoblauch NW, Hefti MM, Kaplan J, Schnitt SJ, Culhane AC, Schroeder MS, Risch T, Quackenbush J, Haibe-Kains B.	PLoS Comput Biol. 2013;9(1):e1002875. doi: 10.1371/journal.pcbi.1002875. Epub 2013 Jan 24.	PLoS Comput Biol	2013	PubMed
No	Specialised	No	N/A	23376707	Obesity is associated with worse outcomes in patients with T1 high grade urothelial carcinoma of the bladder	Kluth LA, Xylinas E, Crivelli JJ, Passoni N, Comploj E, Pycha A, Chrystal J, Sun M, Karakiewicz PI, Gontero P, Lotan Y, Chun FK, Fisch M, Scherr DS, Shariat SF.	J Urol. 2013 Aug;190(2):480-6. doi: 10.1016/j.juro.2013.01.089. Epub 2013 Jan 31.	J Urol	2013	PubMed
No	Specialised	No	N/A	23385728	Validation of the pre-treatment neutrophil-lymphocyte ratio as a prognostic factor in a large European cohort of renal cell carcinoma patients	Pichler M, Hutterer GC, Stoeckigt C, Chromecki TF, Stojakovic T, Golbeck S, Eberhard K, Gerger A, Mannweiler S, Pummer K, Zigeuner R.	Br J Cancer. 2013 Mar 5;108(4):901-7. doi: 10.1038/bjc.2013.28. Epub 2013 Feb 5.	Br J Cancer	2013	PubMed
No	Specialised	No	N/A	23399484	Deciphering the 8q24.21 association for glioma	Enciso-Mora V, Hosking FJ, Kinnersley B, Wang Y, Shete S, Zelenika D, Broderick P, Idbaih A, Delattre JY, Hoang-Xuan K, Marie Y, Di Stefano AL, Labussière M, Dobbins S, Boisselier B, Ciccarino P, Rossetto M, Armstrong G, Liu Y, Gousias K, Schramm J, Lau C, Hepworth SJ, Strauch K, Müller-Nurasyid M, Schreiber S, Franke A, Moebus S, Eisele L, Forsti A, Hemminki K, Tomlinson IP, Swerdlow A, Lathrop …	Hum Mol Genet. 2013 Jun 1;22(11):2293-302. doi: 10.1093/hmg/ddt063. Epub 2013 Feb 11.	Hum Mol Genet	2013	PubMed
No	Specialised	No	N/A	23409056	Substance use (alcohol, areca nut and cigarette) is associated with poor prognosis of esophageal squamous cell carcinoma	Wu IC, Wu CC, Lu CY, Hsu WH, Wu MC, Lee JY, Chou SH, Lee JM, Chou YP, Wu DC, Wu MT.	PLoS One. 2013;8(2):e55834. doi: 10.1371/journal.pone.0055834. Epub 2013 Feb 7.	PLoS One	2013	PubMed
No	Specialised	No	N/A	23428460	Genetic variants in HLA-DP/DQ contribute to risk of cervical cancer: a two-stage study in Chinese women	Jiang J, Li N, Shen Y, Liu J, Liu L, Du J, Lei Y, Wen Y, Yang L, Guo L, Zhang K, Qiang F, Wang S, Hu Z, Dai M, Shen H.	Gynecol Oncol. 2013 May;129(2):401-5. doi: 10.1016/j.ygyno.2013.02.017. Epub 2013 Feb 18.	Gynecol Oncol	2013	PubMed
Yes	Article included	Yes	Article included	23443114	An institutional retrospective analysis of 93 patients with brain metastases from breast cancer: treatment outcomes, diagnosis-specific prognostic factors	Antoni D, Clavier JB, Pop M, Benoît C, Lefebvre F, Noël G.	Int J Mol Sci. 2012 Dec 5;13(12):16489-99. doi: 10.3390/ijms131216489.	Int J Mol Sci	2012	PubMed
No	Specialised	No	N/A	23471730	Correlates of depressive symptomatology in African-American breast cancer patients	Sheppard VB, Llanos AA, Hurtado-de-Mendoza A, Taylor TR, Adams-Campbell LL.	J Cancer Surviv. 2013 Sep;7(3):292-9. doi: 10.1007/s11764-013-0273-y. Epub 2013 Mar 8.	J Cancer Surviv	2013	PubMed
No	Biological tumour development	No	N/A	23477936	Genomic abnormalities of Waldenström macroglobulinemia and related low-grade B-cell lymphomas	Braggio E, Fonseca R.	Clin Lymphoma Myeloma Leuk. 2013 Apr;13(2):198-201. doi: 10.1016/j.clml.2013.02.015. Epub 2013 Mar 9.	Clin Lymphoma Myeloma Leuk	2013	PubMed
No	Methodology	No	N/A	23494768	Landmark risk prediction of residual life for breast cancer survival	Parast L, Cai T.	Stat Med. 2013 Sep 10;32(20):3459-71. doi: 10.1002/sim.5776. Epub 2013 Mar 14.	Stat Med	2013	PubMed
No	Outcome (recurrence)	No	N/A	23521710	Identification of prostate cancer risk categories according to surgical margins status, pathological stage and Gleason score	Schiavina R, Borghesi M, Fiorentino M, Brunocilla E, Manferrari F, Vagnoni V, Martorana G.	Int J Urol. 2013 Nov;20(11):1097-103. doi: 10.1111/iju.12124. Epub 2013 Mar 21.	Int J Urol	2013	PubMed
No	Specialised	No	N/A	23530109	Prediagnosis soy food consumption and lung cancer survival in women	Yang G, Shu XO, Li HL, Chow WH, Wen W, Xiang YB, Zhang X, Cai H, Ji BT, Gao YT, Zheng W.	J Clin Oncol. 2013 Apr 20;31(12):1548-53. doi: 10.1200/JCO.2012.43.0942. Epub 2013 Mar 25.	J Clin Oncol	2013	PubMed
Yes	Article included	Yes	Article included	23555554	Discovery analysis of TCGA data reveals association between germline genotype and survival in ovarian cancer patients	Braun R, Finney R, Yan C, Chen QR, Hu Y, Edmonson M, Meerzaman D, Buetow K.	PLoS One. 2013;8(3):e55037. doi: 10.1371/journal.pone.0055037. Epub 2013 Mar 21.	PLoS One	2013	PubMed
No	Biological tumour development	No	N/A	23583282	Detailed genome-wide SNP analysis of major salivary carcinomas localizes subtype-specific chromosome sites and oncogenes of potential clinical significance	Zhang L, Mitani Y, Caulin C, Rao PH, Kies MS, Saintigny P, Zhang N, Weber RS, Lippman SM, El-Naggar AK.	Am J Pathol. 2013 Jun;182(6):2048-57. doi: 10.1016/j.ajpath.2013.02.020. Epub 2013 Apr 10.	Am J Pathol	2013	PubMed
No	Cancer type	No	N/A	23587230	Gastrointestinal stromal tumors (GISTs), 10-year experience: patterns of failure and prognostic factors for survival of 127 patients	Al-Kalaawy M, El-Zohairy MA, Mostafa A, Al-Kalaawy A, El-Sebae H.	J Egypt Natl Canc Inst. 2012 Mar;24(1):31-9. doi: 10.1016/j.jnci.2011.12.005. Epub 2012 Feb 1.	J Egypt Natl Canc Inst	2012	PubMed
No	Cancer type	No	N/A	23593169	Retrospective analysis of prognostic factors in 205 patients with laryngeal squamous cell carcinoma who underwent surgical treatment	Zhang SY, Lu ZM, Luo XN, Chen LS, Ge PJ, Song XH, Chen SH, Wu YL.	PLoS One. 2013 Apr 4;8(4):e60157. doi: 10.1371/journal.pone.0060157. Print 2013.	PLoS One	2013	PubMed
No	Comparative study	No	N/A	23592171	Stage III & IV colon and rectal cancers share a similar genetic profile: a review of the Oregon Colorectal Cancer Registry	Gawlick U, Lu KC, Douthit MA, Diggs BS, Schuff KG, Herzig DO, Tsikitis VL.	Am J Surg. 2013 May;205(5):608-12; discussion 612. doi: 10.1016/j.amjsurg.2013.01.029.	Am J Surg	2013	PubMed
No	Language	No	N/A	23597457	[Study of prognostic related factors of elderly patients with T/NK cell lymphoma]	Wang Y, Qian Y, Wu LL, Zhao BB, Xu PP, Zhao WL, Wang L.	Zhonghua Xue Ye Xue Za Zhi. 2013 Jan;34(1):12-5.	Zhonghua Xue Ye Xue Za Zhi	2013	PubMed
No	Specialised	No	N/A	23616414	Comorbidity and prognosis in head and neck cancers: Differences by subsite, stage, and human papillomavirus status	Habbous S, Harland LT, La Delfa A, Fadhel E, Xu W, Liu FF, Goldstein D, Waldron J, Huang SH, O'Sullivan B, Liu G.	Head Neck. 2014 Jun;36(6):802-10. doi: 10.1002/hed.23360. Epub 2013 Jul 30.	Head Neck	2014	PubMed
No	Genetic exclusions (gene expression)	No	N/A	23633455	Nonequivalent gene expression and copy number alterations in high-grade serous ovarian cancers with BRCA1 and BRCA2 mutations	George J, Alsop K, Etemadmoghadam D, Hondow H, Mikeska T, Dobrovic A, deFazio A; Australian Ovarian Cancer Study Group, Smyth GK, Levine DA, Mitchell G, Bowtell DD.	Clin Cancer Res. 2013 Jul 1;19(13):3474-84. doi: 10.1158/1078-0432.CCR-13-0066. Epub 2013 Apr 30.	Clin Cancer Res	2013	PubMed
Yes	Article included	Yes	Article included	23635555	The relationship between eight GWAS-identified single-nucleotide polymorphisms and primary breast cancer outcomes	Bayraktar S, Thompson PA, Yoo SY, Do KA, Sahin AA, Arun BK, Bondy ML, Brewster AM.	Oncologist. 2013;18(5):493-500. doi: 10.1634/theoncologist.2012-0419. Epub 2013 May 1.	Oncologist	2013	PubMed
No	Specialised	No	N/A	23638998	Prognostic significance of peripheral monocyte count in patients with extranodal natural killer/T-cell lymphoma	Huang JJ, Li YJ, Xia Y, Wang Y, Wei WX, Zhu YJ, Lin TY, Huang HQ, Jiang WQ, Li ZM.	BMC Cancer. 2013 May 3;13:222. doi: 10.1186/1471-2407-13-222.	BMC Cancer	2013	PubMed
No	Specialised	No	N/A	23645770	Surgical resection of brain metastases from breast cancer in the modern era: clinical outcome and prognostic factors	Tabouret E, Metellus P, Tallet-Richard A, Figarella-Branger D, Charaffe-Jauffret E, Viens P, Gonçalves A.	Anticancer Res. 2013 May;33(5):2159-67.	Anticancer Res	2013	PubMed
No	Specialised	No	N/A	23643694	Late recurrence in melanoma: clinical implications of lost dormancy	Faries MB, Steen S, Ye X, Sim M, Morton DL.	J Am Coll Surg. 2013 Jul;217(1):27-34; discussion 34-6. doi: 10.1016/j.jamcollsurg.2013.03.007. Epub 2013 May 3.	J Am Coll Surg	2013	PubMed
No	Specialised	No	N/A	23674847	Hepatocellular carcinoma in patients with chronic kidney disease	Lee CH, Hsieh SY, Lin JL, Liu MS, Yen TH.	World J Gastroenterol. 2013 Apr 28;19(16):2466-72. doi: 10.3748/wjg.v19.i16.2466.	World J Gastroenterol	2013	PubMed
No	Specialised	No	N/A	23674897	PIK3CA gene mutation associated with poor prognosis of lung adenocarcinoma	Zhang L, Shi L, Zhao X, Wang Y, Yue W.	Onco Targets Ther. 2013 May 7;6:497-502. doi: 10.2147/OTT.S41643. Print 2013.	Onco Targets Ther	2013	PubMed
No	Language	No	N/A	23688745	[Clinicopathological features and prognostic factors of 216 cases with primary gastrointestinal tract non-Hodgkin's lymphoma]	Yin WJ, Wu MJ, Yang HY, Zhu X, Sun WY.	Zhonghua Xue Ye Xue Za Zhi. 2013 May;34(5):377-82. doi: 10.3760/cma.j.issn.0253-2727.2013.05.001.	Zhonghua Xue Ye Xue Za Zhi	2013	PubMed
No	Genetic exclusions (gene expression)	No	N/A	23704207	Genome-wide association study of genetic predictors of overall survival for non-small cell lung cancer in never smokers	Wu X, Wang L, Ye Y, Aakre JA, Pu X, Chang GC, Yang PC, Roth JA, Marks RS, Lippman SM, Chang JY, Lu C, Deschamps C, Su WC, Wang WC, Huang MS, Chang DW, Li Y, Pankratz VS, Minna JD, Hong WK, Hildebrandt MA, Hsiung CA, Yang P.	Cancer Res. 2013 Jul 1;73(13):4028-38. doi: 10.1158/0008-5472.CAN-12-4033. Epub 2013 May 23.	Cancer Res	2013	PubMed
Yes	Article included	Yes	Article included	23712746	Genetic susceptibility variants associated with colorectal cancer prognosis	Abulí A, Lozano JJ, Rodríguez-Soler M, Jover R, Bessa X, Muñoz J, Esteban-Jurado C, Fernández-Rozadilla C, Carracedo A, Ruiz-Ponte C, Cubiella J, Balaguer F, Bujanda L, Reñé JM, Clofent J, Morillas JD, Nicolás-Pérez D, Xicola RM, Llor X, Piqué JM, Andreu M, Castells A, Castellví-Bel S; Gastrointestinal Oncology Group of Spanish Gastroenterological Association.	Carcinogenesis. 2013 Oct;34(10):2286-91. doi: 10.1093/carcin/bgt179. Epub 2013 May 27.	Carcinogenesis	2013	PubMed
Yes	Article included	Yes	Article included	23720679	Prognostic assessment of apoptotic gene polymorphisms in non-small cell lung cancer in Chinese	Cao S, Wang C, Huang X, Dai J, Hu L, Liu Y, Chen J, Ma H, Jin G, Hu Z, Xu L, Shen H.	J Biomed Res. 2013 May;27(3):231-8. doi: 10.7555/JBR.27.20130014. Epub 2013 Apr 25.	J Biomed Res	2013	PubMed
No	Cancer type	No	N/A	23722134	Malignant lymphoma of the oral cavity and the maxillofacial region: overall survival prognostic factors	Guevara-Canales JO, Morales-Vadillo R, Sacsaquispe-Contreras SJ, Barrionuevo-Cornejo C, Montes-Gil J, Cava-Vergiú CE, Soares FA, Chaves-Netto HD, Chaves MD.	Med Oral Patol Oral Cir Bucal. 2013 Jul 1;18(4):e619-26. doi: 10.4317/medoral.18903.	Med Oral Patol Oral Cir Bucal	2013	PubMed
No	Outcome (classification)	No	N/A	23731241	HR-MAS NMR tissue metabolomic signatures cross-validated by mass spectrometry distinguish bladder cancer from benign disease	Tripathi P, Somashekar BS, Ponnusamy M, Gursky A, Dailey S, Kunju P, Lee CT, Chinnaiyan AM, Rajendiran TM, Ramamoorthy A.	J Proteome Res. 2013 Jul 5;12(7):3519-28. doi: 10.1021/pr4004135. Epub 2013 Jun 18.	J Proteome Res	2013	PubMed
No	Cancer type	No	N/A	23729280	Developing a system to track meaningful outcome measures in head and neck cancer treatment	Walters RS, Albright HW, Weber RS, Feeley TW, Hanna EY, Cantor SB, Lewis CM, Burke TW.	Head Neck. 2014 Feb;36(2):226-30. doi: 10.1002/hed.23290. Epub 2013 Jun 1.	Head Neck	2014	PubMed
Yes	Article included	Yes	Article included	23747976	Lymph node ratio is a stronger prognostic factor than microsatellite instability in colorectal cancer patients: results from a 7 years follow-up study	Ferri M, Lorenzon L, Onelli MR, La Torre M, Mercantini P, Virgilio E, Balducci G, Ruco L, Ziparo V, Pilozzi E.	Int J Surg. 2013;11(9):1016-21. doi: 10.1016/j.ijsu.2013.05.031. Epub 2013 Jun 6.	Int J Surg	2013	PubMed
No	Specialised	No	N/A	23771247	Interaction between age and race alters predicted survival in colorectal cancer	Phatak UR, Kao LS, Millas SG, Wiatrek RL, Ko TC, Wray CJ.	Ann Surg Oncol. 2013 Oct;20(11):3363-9. doi: 10.1245/s10434-013-3045-z. Epub 2013 Jun 15.	Ann Surg Oncol	2013	PubMed
Yes	Article included	No	Review article - sample and/or factor info not provided	23775651	IX. Chronic lymphocytic leukaemia: new genetic markers as prognostic factors	Rossi D.	Hematol Oncol. 2013 Jun;31 Suppl 1:57-9. doi: 10.1002/hon.2068.	Hematol Oncol	2013	PubMed
No	Methodology	No	N/A	23773794	Special considerations in prognostic research in cancer involving genetic polymorphisms	Savas S, Liu G, Xu W.	BMC Med. 2013 Jun 17;11:149. doi: 10.1186/1741-7015-11-149.	BMC Med	2013	PubMed
No	Specialised	No	N/A	23788932	Lipoprotein lipase: a new prognostic factor in chronic lymphocytic leukaemia	Hartman ML, Kilianska ZM.	Contemp Oncol (Pozn). 2012;16(6):474-9. doi: 10.5114/wo.2012.32476. Epub 2013 Jan 4.	Contemp Oncol (Pozn)	2012	PubMed
No	Specialised	No	N/A	23800959	Prognostic factors of work disability in sick-listed cancer survivors	van Muijen P, Duijts SF, van der Beek AJ, Anema JR.	J Cancer Surviv. 2013 Dec;7(4):582-91. doi: 10.1007/s11764-013-0297-3. Epub 2013 Jun 26.	J Cancer Surviv	2013	PubMed
No	Language	No	N/A	23805476	[Gene amplification and coamplification in breast cancer: frequency and prognosis value]	Petrov AV, Pavlenko IA, Gorelik MZ.	Arkh Patol. 2013 Jan-Feb;75(1):54-7.	Arkh Patol	2013	PubMed
Yes	Article included	Yes	Article included	23850146	No association between genetic variants in angiogenesis and inflammation pathway genes and breast cancer survival among Chinese women	Dorjgochoo T, Zheng Y, Gao YT, Ma X, Long J, Bao P, Zhang B, Wen W, Lu W, Zheng W, Shu XO, Beeghly-Fadiel A.	Cancer Epidemiol. 2013 Oct;37(5):619-24. doi: 10.1016/j.canep.2013.06.005. Epub 2013 Jul 11.	Cancer Epidemiol	2013	PubMed
No	Specialised	No	N/A	23860950	Exercise after diagnosis and metabolic syndrome among breast cancer survivors: a report from the Shanghai Breast Cancer Survival Study	Bao PP, Zheng Y, Nechuta S, Gu K, Cai H, Peng P, Shu XO, Lu W.	Cancer Causes Control. 2013 Sep;24(9):1747-56. doi: 10.1007/s10552-013-0252-7. Epub 2013 Jul 17.	Cancer Causes Control	2013	PubMed
No	Specialised	No	N/A	23864487	The California Breast Cancer Survivorship Consortium (CBCSC): prognostic factors associated with racial/ethnic differences in breast cancer survival	Wu AH, Gomez SL, Vigen C, Kwan ML, Keegan TH, Lu Y, Shariff-Marco S, Monroe KR, Kurian AW, Cheng I, Caan BJ, Lee VS, Roh JM, Sullivan-Halley J, Henderson BE, Bernstein L, John EM, Sposto R.	Cancer Causes Control. 2013 Oct;24(10):1821-36. doi: 10.1007/s10552-013-0260-7. Epub 2013 Jul 18.	Cancer Causes Control	2013	PubMed
No	Specialised	No	N/A	23864954	Pretreatment thrombocytosis as a prognostic factor in metastatic breast cancer	Stravodimou A, Voutsadakis IA.	Int J Breast Cancer. 2013;2013:289563. doi: 10.1155/2013/289563. Epub 2013 Jun 24.	Int J Breast Cancer	2013	PubMed
No	Cancer type	No	N/A	23882423	Clinicopathologic characteristics and prognostic factors of 63 gastric cancer patients with metachronous ovarian metastasis	Feng Q, Pei W, Zheng ZX, Bi JJ, Yuan XH.	Cancer Biol Med. 2013 Jun;10(2):86-91. doi: 10.7497/j.issn.2095-3941.2013.02.004.	Cancer Biol Med	2013	PubMed
No	Specialised	No	N/A	23904463	Association of smoking history with cancer recurrence and survival in stage III-IV male gastric cancer patients	Han MA, Kim YW, Choi IJ, Oh MG, Kim CG, Lee JY, Cho SJ, Eom BW, Yoon HM, Ryu KW.	Cancer Epidemiol Biomarkers Prev. 2013 Oct;22(10):1805-12. doi: 10.1158/1055-9965.EPI-13-0385. Epub 2013 Jul 31.	Cancer Epidemiol Biomarkers Prev	2013	PubMed
No	Language	No	N/A	23906450	[Analysis of multicenter efficacy of acute lymphoblastic leukemia in older children]	Jiang H, Tang JY, Zhang N, Sun LR, Yuan XJ, Wang NL.	Zhonghua Xue Ye Xue Za Zhi. 2013 Jul;34(7):581-6. doi: 10.3760/cma.j.issn.0253-2727.2013.07.005.	Zhonghua Xue Ye Xue Za Zhi	2013	PubMed
No	Specialised	No	N/A	23926437	Overexpression of epidermal growth factor receptor as a prognostic factor in colorectal cancer on the basis of the Allred scoring system	Rokita M, Stec R, Bodnar L, Charkiewicz R, Korniluk J, Smoter M, Cichowicz M, Chyczewski L, Nikliński J, Kozłowski W, Szczylik C.	Onco Targets Ther. 2013 Jul 24;6:967-76. doi: 10.2147/OTT.S42446. Print 2013.	Onco Targets Ther	2013	PubMed
Yes	Article included	Yes	Article included	23946871	Distinct cancer-specific survival in metastatic prostate cancer patients classified by a panel of single nucleotide polymorphisms of cancer-associated genes	Tsuchiya N, Matsui S, Narita S, Kamba T, Mitsuzuka K, Hatakeyama S, Horikawa Y, Inoue T, Saito S, Ohyama C, Arai Y, Ogawa O, Habuchi T.	Genes Cancer. 2013 Jan;4(1-2):54-60. doi: 10.1177/1947601913481354.	Genes Cancer	2013	PubMed
No	Cancer type	No	N/A	23996865	Clinical prognostic factors in locally advanced nasopharyngeal carcinoma in Moroccan population	Raissouni S, Rais G, Lkhoyaali S, Aitelhaj M, Mouzount H, Mokrim M, Razine R, El Kacemi H, Mrabti H, Benjaafar N, Errihani H.	Gulf J Oncolog. 2013 Jul;1(14):35-44.	Gulf J Oncolog	2013	PubMed
No	Language	No	N/A	24025508	[Clinicopathological characteristics and prognostic factors of 27 patients with rectal gastrointestinal stromal tumors]	Feng Q, Huang Z, Pei W, Zhao DB, Cai JQ.	Zhonghua Yi Xue Za Zhi. 2013 May 14;93(18):1415-7.	Zhonghua Yi Xue Za Zhi	2013	PubMed
No	Cancer type	No	N/A	24048366	Influence of body mass index on survival in veterans with multiple myeloma	Beason TS, Chang SH, Sanfilippo KM, Luo S, Colditz GA, Vij R, Tomasson MH, Dipersio JF, Stockerl-Goldstein K, Ganti A, Wildes T, Carson KR.	Oncologist. 2013;18(10):1074-9. doi: 10.1634/theoncologist.2013-0015. Epub 2013 Sep 18.	Oncologist	2013	PubMed
Yes	Article included	Yes	Article included	24073341	Completely resected n0 non-small cell lung cancer: prognostic factors affecting long-term survival	Tantraworasin A, Saeteng S, Lertprasertsuke N, Arayawudhikule N, Kasemsarn C, Patumanond J.	ISRN Surg. 2013 Aug 29;2013:175304. doi: 10.1155/2013/175304. eCollection 2013.	ISRN Surg	2013	PubMed
No	Cancer type	No	N/A	24076756	Prognostic factors associated with decreased survival in patients with acinic cell carcinoma	Neskey DM, Klein JD, Hicks S, Garden AS, Bell DM, El-Naggar AK, Kies MS, Weber RS, Kupferman ME.	JAMA Otolaryngol Head Neck Surg. 2013 Nov;139(11):1195-202. doi: 10.1001/jamaoto.2013.4728.	JAMA Otolaryngol Head Neck Surg	2013	PubMed
No	Specialised	No	N/A	24085371	Age--an independent prognostic factor of clinical outcome in renal malignancies: results of a large study over two decades	Hupe MC, Merseburger AS, Lokeshwar VB, Eggers H, Rott H, Wegener G, Abbas M, Kuczyk MA, Herrmann TR.	World J Urol. 2014 Feb;32(1):115-21. doi: 10.1007/s00345-013-1164-6. Epub 2013 Oct 2.	World J Urol	2014	PubMed
No	Language	No	N/A	24103859	[Is the surgeon still the main prognosis factor?]	Rivoire M, Dupré A.	Bull Cancer. 2013 Oct;100(10):973-81. doi: 10.1684/bdc.2013.1828.	Bull Cancer	2013	PubMed
Yes	Article included	Yes	Article included	24152380	Psychosocial factors and mortality in women with early stage endometrial cancer	Telepak LC, Jensen SE, Dodd SM, Morgan LS, Pereira DB.	Br J Health Psychol. 2014 Nov;19(4):737-50. doi: 10.1111/bjhp.12070. Epub 2013 Oct 23.	Br J Health Psychol	2014	PubMed
No	Outcome (diagnosis)	No	N/A	24154774	Symptom presentations and other characteristics of colorectal cancer patients and the diagnostic performance of the Auckland Regional Grading Criteria for Suspected Colorectal Cancer in the South Auckland population	Hsiang JC, Bai W, Lal D.	N Z Med J. 2013 Sep 13;126(1382):95-107.	N Z Med J	2013	PubMed
Yes	Article included	Yes	Article included	24184602	Prognostic factors and outcomes in endometrial stromal sarcoma with the 2009 FIGO staging system: a multicenter review of 114 cases	Yoon A, Park JY, Park JY, Lee YY, Kim TJ, Choi CH, Bae DS, Kim BG, Lee JW, Nam JH.	Gynecol Oncol. 2014 Jan;132(1):70-5. doi: 10.1016/j.ygyno.2013.10.029. Epub 2013 Oct 31.	Gynecol Oncol	2014	PubMed
No	Specialised	No	N/A	24188687	Prognostic factors in relation to racial disparity in advanced colorectal cancer survival	Wallace K, Sterba KR, Gore E, Lewin DN, Ford ME, Thomas MB, Alberg AJ.	Clin Colorectal Cancer. 2013 Dec;12(4):287-93. doi: 10.1016/j.clcc.2013.08.001.	Clin Colorectal Cancer	2013	PubMed
No	Language	No	N/A	24191518	[Clinical significance of lymph node micrometastases in cervical cancer]	Sniadecki M, Sawicki S, Wojtylak S, Liro M, Wydra D.	Ginekol Pol. 2013 Sep;84(9):788-93. doi: 10.17772/gp/1641.	Ginekol Pol	2013	PubMed
No	Specialised	No	N/A	24199183	Molecular grading of tumors of the upper urothelial tract using FGFR3 mutation status identifies patients with favorable prognosis	Lyle SR, Hsieh CC, Fernandez CA, Shuber AP.	Res Rep Urol. 2012 Dec 3;4:65-9. doi: 10.2147/RRU.S37355. eCollection 2012.	Res Rep Urol	2012	PubMed
No	Cancer type	No	N/A	24206207	Prediction of survival in thyroid cancer using data mining technique	Jajroudi M, Baniasadi T, Kamkar L, Arbabi F, Sanei M, Ahmadzade M.	Technol Cancer Res Treat. 2014 Aug;13(4):353-9. doi: 10.7785/tcrt.2012.500384. Epub 2013 Nov 4.	Technol Cancer Res Treat	2014	PubMed
No	Methodology	No	N/A	24207108	An improved survivability prognosis of breast cancer by using sampling and feature selection technique to solve imbalanced patient classification data	Wang KJ, Makond B, Wang KM.	BMC Med Inform Decis Mak. 2013 Nov 9;13:124. doi: 10.1186/1472-6947-13-124.	BMC Med Inform Decis Mak	2013	PubMed
No	Specialised	No	N/A	24213924	Physical activity and risk of endometrial adenocarcinoma in the Nurses' Health Study	Du M, Kraft P, Eliassen AH, Giovannucci E, Hankinson SE, De Vivo I.	Int J Cancer. 2014 Jun 1;134(11):2707-16. doi: 10.1002/ijc.28599. Epub 2013 Nov 29.	Int J Cancer	2014	PubMed
Yes	Article included	No	Review article - sample and/or factor info not provided	24236799	The emerging relevance of heterogeneity of treatment effect in clinical care: a study using stage IV prostate cancer as a model	Mitikiri ND, Reese ES, Hussain A, Onukwugha E, Pritchard D, Dubois R, Mullins CD.	J Comp Eff Res. 2013 Nov;2(6):605-18. doi: 10.2217/cer.13.70.	J Comp Eff Res	2013	PubMed
No	Specialised	No	N/A	24265793	Tumor mutation burden forecasts outcome in ovarian cancer with BRCA1 or BRCA2 mutations	Birkbak NJ, Kochupurakkal B, Izarzugaza JM, Eklund AC, Li Y, Liu J, Szallasi Z, Matulonis UA, Richardson AL, Iglehart JD, Wang ZC.	PLoS One. 2013 Nov 12;8(11):e80023. doi: 10.1371/journal.pone.0080023. eCollection 2013.	PLoS One	2013	PubMed
No	Specialised	No	N/A	24265642	Plasminogen Activator Inhibitor Type 1 (PAI-1) A15T Gene Polymorphism Is Associated with Prognosis in Patients with EGFR Mutation Positive Pulmonary Adenocarcinoma	Lim JE, Park MS, Kim EY, Jung JY, Kang YA, Kim YS, Kim SK, Shim HS, Cho BC, Chang J.	Tuberc Respir Dis (Seoul). 2013 Oct;75(4):140-9. doi: 10.4046/trd.2013.75.4.140. Epub 2013 Oct 29.	Tuberc Respir Dis (Seoul)	2013	PubMed
No	Specialised	No	N/A	24272360	Intratumoral hypoxia as the genesis of genetic instability and clinical prognosis in prostate cancer	Taiakina D, Dal Pra A, Bristow RG.	Adv Exp Med Biol. 2014;772:189-204. doi: 10.1007/978-1-4614-5915-6_9.	Adv Exp Med Biol	2014	PubMed
No	Language	No	N/A	24274942	[Prognostic factors of upper tract urothelial carcinoma]	Elalouf V, Klap J, Delongchamps NB, Conquy S, Sibony M, Saighi D, Peyromaure M, Flam T, Zerbib M, Xylinas E.	Prog Urol. 2013 Dec;23(16):1382-8. doi: 10.1016/j.purol.2013.04.009. Epub 2013 May 24.	Prog Urol	2013	PubMed
No	Specialised	No	N/A	24285872	An epidemiologic and genomic investigation into the obesity paradox in renal cell carcinoma	Hakimi AA, Furberg H, Zabor EC, Jacobsen A, Schultz N, Ciriello G, Mikklineni N, Fiegoli B, Kim PH, Voss MH, Shen H, Laird PW, Sander C, Reuter VE, Motzer RJ, Hsieh JJ, Russo P.	J Natl Cancer Inst. 2013 Dec 18;105(24):1862-70. doi: 10.1093/jnci/djt310. Epub 2013 Nov 27.	J Natl Cancer Inst	2013	PubMed
No	Specialised	No	N/A	24305980	Genomic copy number imbalances associated with bone and non-bone metastasis of early-stage breast cancer	Liu Y, Zhou R, Baumbusch LO, Tsavachidis S, Brewster AM, Do KA, Sahin A, Hortobagyi GN, Taube JH, Mani SA, Aarøe J, Wärnberg F, Børresen-Dale AL, Mills GB, Thompson PA, Bondy ML.	Breast Cancer Res Treat. 2014 Jan;143(1):189-201. doi: 10.1007/s10549-013-2796-3. Epub 2013 Dec 4.	Breast Cancer Res Treat	2014	PubMed
No	Outcome (diagnosis)	No	N/A	24308539	Systematic genomic identification of colorectal cancer genes delineating advanced from early clinical stage and metastasis	Lee H, Flaherty P, Ji HP.	BMC Med Genomics. 2013 Dec 5;6:54. doi: 10.1186/1755-8794-6-54.	BMC Med Genomics	2013	PubMed
No	Clinical summary	No	N/A	24318356	The heterogeneity of ovarian cancer	Meinhold-Heerlein I, Hauptmann S.	Arch Gynecol Obstet. 2014 Feb;289(2):237-9. doi: 10.1007/s00404-013-3114-3.	Arch Gynecol Obstet	2014	PubMed
No	Cancer type	No	N/A	24319232	Dissecting follicular lymphoma: high versus low risk	Smith SM.	Hematology Am Soc Hematol Educ Program. 2013;2013:561-7. doi: 10.1182/asheducation-2013.1.561.	Hematology Am Soc Hematol Educ Program	2013	PubMed
No	Language	No	N/A	24325120	[Survival analysis and risk factors for survival in idiopathic inflammatory myopathies: a retrospective cohort study]	Yin G, Liang Y, Deng R, Wang Y, Xie QB, Zuo C.	Sichuan Da Xue Xue Bao Yi Xue Ban. 2013 Sep;44(5):818-22.	Sichuan Da Xue Xue Bao Yi Xue Ban	2013	PubMed
No	Cancer type	No	N/A	24325909	Genetic variation rs10484761 on 6p21.1 derived from a genome-wide association study is associated with gastric cancer survival in a Chinese population	Kang M, Ding X, Xu M, Zhu H, Liu S, Wang M, Wu D, Tong N, Gong W, Zhou J, Zhang Z.	Gene. 2014 Feb 15;536(1):59-64. doi: 10.1016/j.gene.2013.11.087. Epub 2013 Dec 8.	Gene	2014	PubMed
No	Genetic exclusions (chromosomal aberrations)	No	N/A	24335697	Clinical value of chromosome arms 19q and 11p losses in low-grade gliomas	Alentorn A, van Thuijl HF, Marie Y, Alshehhi H, Carpentier C, Boisselier B, Laigle-Donadey F, Mokhtari K, Scheinin I, Wesseling P, Ylstra B, Capelle L, Hoang-Xuan K, Sanson M, Delattre JY, Reijneveld JC, Idbaih A.	Neuro Oncol. 2014 Mar;16(3):400-8. doi: 10.1093/neuonc/not227. Epub 2013 Dec 12.	Neuro Oncol	2014	PubMed
No	Language	No	N/A	24357178	[Leukemia incidence and survival in Germany according to current standardized categories]	Nennecke A, Wienecke A, Kraywinkel K.	Bundesgesundheitsblatt Gesundheitsforschung Gesundheitsschutz. 2014 Jan;57(1):93-102. doi: 10.1007/s00103-013-1869-0.	Bundesgesundheitsblatt Gesundheitsforschung Gesundheitsschutz	2014	PubMed
No	Clinical practice	No	N/A	24366192	Pathogenesis and management of acute myeloid leukemia that has evolved from a myeloproliferative neoplasm	Rampal R, Mascarenhas J.	Curr Opin Hematol. 2014 Mar;21(2):65-71. doi: 10.1097/MOH.0000000000000017.	Curr Opin Hematol	2014	PubMed
No	Specialised	No	N/A	24377594	Analysis on survival and prognostic factors for cancer patients with malignancy-associated hypercalcemia	Zhang SJ, Hu Y, Cao J, Qian HL, Jiao SC, Liu ZF, Tao HT, Han L.	Asian Pac J Cancer Prev. 2014 Jan;14(11):6715-9. doi: 10.7314/apjcp.2013.14.11.6715.	Asian Pac J Cancer Prev	2014	PubMed
No	Specialised	No	N/A	24398543	Peritoneal carcinomatosis in t4 colorectal cancer: occurrence and risk factors	van Santvoort HC, Braam HJ, Spekreijse KR, Koning NR, de Bruin PC, de Vries Reilingh TS, Boerma D, Smits AB, Wiezer MJ, van Ramshorst B.	Ann Surg Oncol. 2014 May;21(5):1686-91. doi: 10.1245/s10434-013-3461-0. Epub 2014 Jan 8.	Ann Surg Oncol	2014	PubMed
No	Specialised	No	N/A	24440084	The relationship between secondary hyperparathyroidism and thyroid cancer in end stage renal disease: a population based cohort study	Lin SY, Lin WM, Lin CL, Yang TY, Sung FC, Wang YH, Kao CH.	Eur J Intern Med. 2014 Mar;25(3):276-80. doi: 10.1016/j.ejim.2014.01.001. Epub 2014 Jan 17.	Eur J Intern Med	2014	PubMed
No	Cancer type	No	N/A	24446147	Genome-wide analysis of esophageal adenocarcinoma yields specific copy number aberrations that correlate with prognosis	Frankel A, Armour N, Nancarrow D, Krause L, Hayward N, Lampe G, Smithers BM, Barbour A.	Genes Chromosomes Cancer. 2014 Apr;53(4):324-38. doi: 10.1002/gcc.22143. Epub 2014 Jan 21.	Genes Chromosomes Cancer	2014	PubMed
No	Clinical summary	No	N/A	24449147	Identification of somatic alterations in stage I lung adenocarcinomas by next-generation sequencing	Zhao Y, Yang J, Chen Z, Gao Z, Zhou F, Li X, Li J, Shi S, Feng X, Sun N, Yao R, Zhou C, Chang S, Li M, Zhou Y, Li L, Zhang X, He J.	Genes Chromosomes Cancer. 2014 Apr;53(4):289-98. doi: 10.1002/gcc.22138. Epub 2014 Jan 22.	Genes Chromosomes Cancer	2014	PubMed
No	Comparative study	No	N/A	24457105	Risk factors and survival outcome for non-elective referral in non-small cell lung cancer patients--analysis based on the National Lung Cancer Audit	Beckett P, Tata LJ, Hubbard RB.	Lung Cancer. 2014 Mar;83(3):396-400. doi: 10.1016/j.lungcan.2013.10.010. Epub 2013 Nov 8.	Lung Cancer	2014	PubMed
No	Specialised	No	N/A	24470544	Prognostic factors associated with survival in patients with symptomatic spinal bone metastases: a retrospective cohort study of 1,043 patients	Bollen L, van der Linden YM, Pondaag W, Fiocco M, Pattynama BP, Marijnen CA, Nelissen RG, Peul WC, Dijkstra PD.	Neuro Oncol. 2014 Jul;16(7):991-8. doi: 10.1093/neuonc/not318.	Neuro Oncol	2014	PubMed
No	Genetic exclusions (methylation)	No	N/A	24475075	CpG island methylator phenotype, Helicobacter pylori, Epstein-Barr virus, and microsatellite instability and prognosis in gastric cancer: a systematic review and meta-analysis	Zong L, Seto Y.	PLoS One. 2014 Jan 27;9(1):e86097. doi: 10.1371/journal.pone.0086097. eCollection 2014.	PLoS One	2014	PubMed
No	Specialised	No	N/A	24487588	HSC commitment-associated epigenetic signature is prognostic in acute myeloid leukemia	Bartholdy B, Christopeit M, Will B, Mo Y, Barreyro L, Yu Y, Bhagat TD, Okoye-Okafor UC, Todorova TI, Greally JM, Levine RL, Melnick A, Verma A, Steidl U.	J Clin Invest. 2014 Mar;124(3):1158-67. doi: 10.1172/JCI71264.	J Clin Invest	2014	PubMed
No	Specialised	No	N/A	24486590	Integrative analysis of 1q23.3 copy-number gain in metastatic urothelial carcinoma	Riester M, Werner L, Bellmunt J, Selvarajah S, Guancial EA, Weir BA, Stack EC, Park RS, O'Brien R, Schutz FA, Choueiri TK, Signoretti S, Lloreta J, Marchionni L, Gallardo E, Rojo F, Garcia DI, Chekaluk Y, Kwiatkowski DJ, Bochner BH, Hahn WC, Ligon AH, Barletta JA, Loda M, Berman DM, Kantoff PW, Michor F, Rosenberg JE.	Clin Cancer Res. 2014 Apr 1;20(7):1873-83. doi: 10.1158/1078-0432.CCR-13-0759. Epub 2014 Jan 31.	Clin Cancer Res	2014	PubMed
No	Specialised	No	N/A	24496342	Pulmonary function parameters as prognostic factors in advanced non-small cell lung cancer	Rančić M, Ristić L, Rančić S, Radović M, Ćirić Z.	Med Glas (Zenica). 2014 Feb;11(1):58-65.	Med Glas (Zenica)	2014	PubMed
No	Outcome (recurrence)	No	N/A	24501710	Prognostic factors for survivals from first relapse in breast cancer patients: analysis of deceased patients	Kim H, Choi DH, Park W, Huh SJ, Nam SJ, Lee JE, Ahn JS, Im YH.	Radiat Oncol J. 2013 Dec;31(4):222-7. doi: 10.3857/roj.2013.31.4.222. Epub 2013 Dec 31.	Radiat Oncol J	2013	PubMed
No	Language	No	N/A	24507001	[Prognostic factors of nasal NK/T-cell lymphoma]	Ma Q, Zhang HL, Liu X, Zhou SY, Qian ZZ, Zhai QL, Fu K, Wang HQ.	Zhonghua Er Bi Yan Hou Tou Jing Wai Ke Za Zhi. 2013 Dec;48(12):1011-6.	Zhonghua Er Bi Yan Hou Tou Jing Wai Ke Za Zhi	2013	PubMed
No	Other diseases	No	N/A	24512167	Comorbidities and cardiovascular disease risk in older breast cancer survivors	Haque R, Prout M, Geiger AM, Kamineni A, Thwin SS, Avila C, Silliman RA, Quinn V, Yood MU.	Am J Manag Care. 2014;20(1):86-92.	Am J Manag Care	2014	PubMed
Yes	Article included	Yes	Article included	24518768	Impact of recurrent copy number alterations and cancer gene mutations on the predictive accuracy of prognostic models in clear cell renal cell carcinoma	Hakimi AA, Mano R, Ciriello G, Gonen M, Mikkilineni N, Sfakianos JP, Kim PH, Motzer RJ, Russo P, Reuter VE, Hsieh JJ, Ostrovnaya I.	J Urol. 2014 Jul;192(1):24-9. doi: 10.1016/j.juro.2014.01.088. Epub 2014 Feb 8.	J Urol	2014	PubMed
No	Cancer type	No	N/A	24525061	Consensus of the Brazilian Society of Infectious Diseases and Brazilian Society of Clinical Oncology on the management and treatment of Kaposi's sarcoma	Arruda É, Jacome AA, Toscano AL, Silvestrini AA, Rêgo AS, Wiermann EG, Cunha GF Jr, Melo HR, Morejón KM, Goldani LZ, Pereira LC Jr, Silva MH, Treistman MS, Pereira MC, Romero PM, Schmerling RA, Guedes RA, Camargo VP.	Braz J Infect Dis. 2014 May-Jun;18(3):315-26. doi: 10.1016/j.bjid.2014.01.002. Epub 2014 Feb 11.	Braz J Infect Dis	2014	PubMed
Yes	Article included	Yes	Article included	24525039	Replication of results of a genome-wide association study on lung cancer survival in a Korean population	Yoo SS, Hong MJ, Jeon HS, Lee WK, Lee SY, Lee J, Cha SI, Kim CH, Lee E, Park JY.	Cancer Genet. 2014 Jan-Feb;207(1-2):35-9.e1-2. doi: 10.1016/j.cancergen.2013.12.002. Epub 2014 Jan 3.	Cancer Genet	2014	PubMed
No	Specialised	No	N/A	24550098	The risk of amyotrophic lateral sclerosis after cancer in U.S. elderly adults: a population-based prospective study	Freedman DM, Wu J, Daugherty SE, Kuncl RW, Enewold LR, Pfeiffer RM.	Int J Cancer. 2014 Oct 1;135(7):1745-50. doi: 10.1002/ijc.28795. Epub 2014 Feb 28.	Int J Cancer	2014	PubMed
Yes	Article included	Yes	Article included	24552892	Prognostic factors in women with synchronous endometrial and ovarian cancers	Song T, Seong SJ, Bae DS, Kim JH, Suh DH, Lee KH, Park SY, Lee TS.	Int J Gynecol Cancer. 2014 Mar;24(3):520-7. doi: 10.1097/IGC.0000000000000073.	Int J Gynecol Cancer	2014	PubMed
Yes	Article included	Yes	Article included	24557435	Primary treatment and prognostic factors of carcinosarcoma of the ovary, fallopian tube, and peritoneum: a Taiwanese Gynecologic Oncology Group Study	Lu CH, Chen IH, Chen YJ, Wang KL, Qiu JT, Lin H, Lin WC, Liou WS, Huang YF, Lin YS, Tee YT, Hung YC.	Int J Gynecol Cancer. 2014 Mar;24(3):506-12. doi: 10.1097/IGC.0000000000000083.	Int J Gynecol Cancer	2014	PubMed
Yes	Article included	Yes	Article included	24555830	Factors associated with the survival of prostate cancer patients with rectal involvement	Wang H, Yao Y, Li B.	Diagn Pathol. 2014 Feb 20;9:35. doi: 10.1186/1746-1596-9-35.	Diagn Pathol	2014	PubMed
No	Specialised	No	N/A	24570933	Prognostic significance of vascular endothelial growth factor expression in hepatocellular carcinoma tissue: a meta-analysis	Zhan P, Qian Q, Yu LK.	Hepatobiliary Surg Nutr. 2013 Jun;2(3):148-55. doi: 10.3978/j.issn.2304-3881.2013.06.06.	Hepatobiliary Surg Nutr	2013	PubMed
No	Comparative study	No	N/A	24571285	Colorectal cancer among Indigenous and non-Indigenous people in Queensland, Australia: Toward survival equality	Moore SP, Green AC, Bray F, Coory M, Garvey G, Sabesan S, Valery PC.	Asia Pac J Clin Oncol. 2016 Jun;12(2):e209-14. doi: 10.1111/ajco.12164. Epub 2014 Feb 20.	Asia Pac J Clin Oncol	2016	PubMed
Yes	Article included	Yes	Article included	24586564	Prognostic relevance of urinary bladder cancer susceptibility loci	Grotenhuis AJ, Dudek AM, Verhaegh GW, Witjes JA, Aben KK, van der Marel SL, Vermeulen SH, Kiemeney LA.	PLoS One. 2014 Feb 25;9(2):e89164. doi: 10.1371/journal.pone.0089164. eCollection 2014.	PLoS One	2014	PubMed
No	Methodology	No	N/A	24583061	Development of Hong Kong Liver Cancer staging system with treatment stratification for patients with hepatocellular carcinoma	Yau T, Tang VY, Yao TJ, Fan ST, Lo CM, Poon RT.	Gastroenterology. 2014 Jun;146(7):1691-700.e3. doi: 10.1053/j.gastro.2014.02.032. Epub 2014 Feb 25.	Gastroenterology	2014	PubMed
No	Specialised	No	N/A	24599131	Immune escape and survival mechanisms in circulating tumor cells of colorectal cancer	Steinert G, Schölch S, Niemietz T, Iwata N, García SA, Behrens B, Voigt A, Kloor M, Benner A, Bork U, Rahbari NN, Büchler MW, Stoecklein NH, Weitz J, Koch M.	Cancer Res. 2014 Mar 15;74(6):1694-704. doi: 10.1158/0008-5472.CAN-13-1885. Epub 2014 Mar 5.	Cancer Res	2014	PubMed
No	Comparative study	No	N/A	24606675	Increasing rates of surgical treatment and preventing comorbidities may increase breast cancer survival for Aboriginal women	Supramaniam R, Gibberd A, Dillon A, Goldsbury DE, O'Connell DL.	BMC Cancer. 2014 Mar 7;14:163. doi: 10.1186/1471-2407-14-163.	BMC Cancer	2014	PubMed
No	Biological tumour development	No	N/A	24618292	Molecular profiling of premalignant lesions in lung squamous cell carcinomas identifies mechanisms involved in stepwise carcinogenesis	Ooi AT, Gower AC, Zhang KX, Vick JL, Hong L, Nagao B, Wallace WD, Elashoff DA, Walser TC, Dubinett SM, Pellegrini M, Lenburg ME, Spira A, Gomperts BN.	Cancer Prev Res (Phila). 2014 May;7(5):487-95. doi: 10.1158/1940-6207.CAPR-13-0372. Epub 2014 Mar 11.	Cancer Prev Res (Phila)	2014	PubMed
No	Outcome (secondary cancer)	No	N/A	24635432	Second primary cancers - causes, incidence and the future	Koubková L, Hrstka R, Dobes P, Vojtesek B, Vyzula R.	Klin Onkol. 2014;27(1):11-7. doi: 10.14735/amko201411.	Klin Onkol	2014	PubMed
No	Genetic exclusions (non-coding regions)	No	N/A	24649020	A functional polymorphism rs11614913 in microRNA-196a2 is associated with an increased risk of colorectal cancer although not with tumor stage and grade	Wang N, Li Y, Zhu LJ, Zhou RM, Jin W, Guo XQ, Wang CM, Chen ZF, Liu W.	Biomed Rep. 2013 Sep;1(5):737-742. doi: 10.3892/br.2013.146. Epub 2013 Jul 22.	Biomed Rep	2013	PubMed
No	Specialised	No	N/A	24657350	Tumor location is a prognostic factor for survival of Chinese women with T1-2N0M0 breast cancer	Wu S, Zhou J, Ren Y, Sun J, Li F, Lin Q, Lin H, He Z.	Int J Surg. 2014;12(5):394-8. doi: 10.1016/j.ijsu.2014.03.011. Epub 2014 Mar 20.	Int J Surg	2014	PubMed
No	Specialised	No	N/A	24671227	Renal tumor size is an independent prognostic factor for overall survival in von Hippel-Lindau disease	Kwon T, Jeong IG, Pak S, You D, Song C, Hong JH, Ahn H, Kim CS.	J Cancer Res Clin Oncol. 2014 Jul;140(7):1171-7. doi: 10.1007/s00432-014-1654-y. Epub 2014 Mar 27.	J Cancer Res Clin Oncol	2014	PubMed
No	Cancer type	No	N/A	24681875	Can statistically determined prognostic factors predict the long-term survival of patients with pancreatic ductal adenocarcinoma following surgical resection?: Clinicopathological analysis of 82 long-term survivors	Shin SH, Kim SC, Hong SM, Song KB, Lee JH, Park KM, Lee YJ.	Pancreas. 2014 May;43(4):571-7. doi: 10.1097/MPA.0000000000000063.	Pancreas	2014	PubMed
No	Specialised	No	N/A	24679337	The role of BRAF V600E mutation as a potential marker for prognostic stratification of papillary thyroid carcinoma: a long-term follow-up study	Daliri M, Abbaszadegan MR, Bahar MM, Arabi A, Yadollahi M, Ghafari A, Taghehchian N, Zakavi SR.	Endocr Res. 2014;39(4):189-93. doi: 10.3109/07435800.2013.879169. Epub 2014 Mar 28.	Endocr Res	2014	PubMed
No	Specialised	No	N/A	24692581	Smoking and survival of colorectal cancer patients: systematic review and meta-analysis	Walter V, Jansen L, Hoffmeister M, Brenner H.	Ann Oncol. 2014 Aug;25(8):1517-25. doi: 10.1093/annonc/mdu040. Epub 2014 Mar 31.	Ann Oncol	2014	PubMed
Yes	Article included	No	Review article - sample and/or factor info not provided	24700801	Comparative meta-analysis of prognostic gene signatures for late-stage ovarian cancer	Waldron L, Haibe-Kains B, Culhane AC, Riester M, Ding J, Wang XV, Ahmadifar M, Tyekucheva S, Bernau C, Risch T, Ganzfried BF, Huttenhower C, Birrer M, Parmigiani G.	J Natl Cancer Inst. 2014 Apr 3;106(5):dju049. doi: 10.1093/jnci/dju049.	J Natl Cancer Inst	2014	PubMed
No	Specialised	No	N/A	24721394	Combined PTEN Mutation and Protein Expression Associate with Overall and Disease-Free Survival of Glioblastoma Patients	Xu J, Li Z, Wang J, Chen H, Fang JY.	Transl Oncol. 2014 Apr;7(2):196-205.e1. doi: 10.1016/j.tranon.2014.02.004. Epub 2014 Mar 4.	Transl Oncol	2014	PubMed
No	Other diseases	No	N/A	24735084	Factors associated with mortality risk for malignant colonic obstruction in elderly patients	Guo MG, Feng Y, Liu JZ, Zheng Q, Di JZ, Wang Y, Fan YB, Huang XY.	BMC Gastroenterol. 2014 Apr 15;14:76. doi: 10.1186/1471-230X-14-76.	BMC Gastroenterol	2014	PubMed
No	Specialised	No	N/A	24763204	Factors influencing clinical cancer stage in women patients with rectal cancer	Lee SR.	Technol Health Care. 2014;22(3):497-503. doi: 10.3233/THC-140809.	Technol Health Care	2014	PubMed
No	Cancer type	No	N/A	24766212	Integrative analysis of prognosis data on multiple cancer subtypes	Liu J, Huang J, Zhang Y, Lan Q, Rothman N, Zheng T, Ma S.	Biometrics. 2014 Sep;70(3):480-8. doi: 10.1111/biom.12177. Epub 2014 Apr 25.	Biometrics	2014	PubMed
Yes	Article included	Yes	Article included	24803822	Prognostic analysis and comparison of colon cancer in Han and Hui patients	Zhang M, Zhao QC, Liu YP, Yang L, Zhu HM, Chhetri JK.	World J Gastroenterol. 2014 May 7;20(17):5082-6. doi: 10.3748/wjg.v20.i17.5082.	World J Gastroenterol	2014	PubMed
Yes	Article included	Yes	Article included	24845215	Determinants of short- and long-term survival from colorectal cancer in very elderly patients	Sheridan J, Walsh P, Kevans D, Cooney T, O'Hanlon S, Nolan B, White A, McDermott E, Sheahan K, O'Shea D, Hyland J, O'Donoghue D, O'Sullivan J, Mulcahy H, Doherty G.	J Geriatr Oncol. 2014 Oct 1;5(4):376-83. doi: 10.1016/j.jgo.2014.04.005. Epub 2014 May 18.	J Geriatr Oncol	2014	PubMed
No	Specialised	No	N/A	24886020	The prognostic effect of perineural invasion in esophageal squamous cell carcinoma	Chen JW, Xie JD, Ling YH, Li P, Yan SM, Xi SY, Luo RZ, Yun JP, Xie D, Cai MY.	BMC Cancer. 2014 May 5;14:313. doi: 10.1186/1471-2407-14-313.	BMC Cancer	2014	PubMed
No	Genetic exclusions (gene expression)	No	N/A	24886783	Systematic pathway enrichment analysis of a genome-wide association study on breast cancer survival reveals an influence of genes involved in cell adhesion and calcium signaling on the patients' clinical outcome	Woltmann A, Chen B, Lascorz J, Johansson R, Eyfjörd JE, Hamann U, Manjer J, Enquist-Olsson K, Henriksson R, Herms S, Hoffmann P, Hemminki K, Lenner P, Försti A.	PLoS One. 2014 Jun 2;9(6):e98229. doi: 10.1371/journal.pone.0098229. eCollection 2014.	PLoS One	2014	PubMed
No	Cancer type	No	N/A	24929638	Clinical characteristics, treatment, and prognosis of non-B, non-C hepatocellular carcinoma: a large retrospective multicenter cohort study	Tateishi R, Okanoue T, Fujiwara N, Okita K, Kiyosawa K, Omata M, Kumada H, Hayashi N, Koike K.	J Gastroenterol. 2015 Mar;50(3):350-60. doi: 10.1007/s00535-014-0973-8. Epub 2014 Jun 15.	J Gastroenterol	2015	PubMed
No	Specialised	No	N/A	24932285	Association between the low-dose irinotecan regimen-induced occurrence of grade 4 neutropenia and genetic variants of UGT1A1 in patients with gynecological cancers	Moriya H, Saito K, Helsby N, Sugino S, Yamakage M, Sawaguchi T, Takasaki M, Kato H, Kurosawa N.	Oncol Lett. 2014 Jun;7(6):2035-2040. doi: 10.3892/ol.2014.2046. Epub 2014 Apr 8.	Oncol Lett	2014	PubMed
No	Specialised	No	N/A	24937725	Geographic variations of racial/ethnic disparities in cervical cancer mortality in Texas	Lin Y, Zhan FB.	South Med J. 2014 May;107(5):281-8. doi: 10.1097/SMJ.0000000000000100.	South Med J	2014	PubMed
No	Specialised	No	N/A	24938667	Characteristics, survival, and related factors of newly diagnosed colorectal cancer patients refusing cancer treatments under a universal health insurance program	Liu CY, Chen WT, Kung PT, Chiu CF, Wang YH, Shieh SH, Tsai WC.	BMC Cancer. 2014 Jun 17;14:446. doi: 10.1186/1471-2407-14-446.	BMC Cancer	2014	PubMed
No	Biological tumour development	No	N/A	24952744	Ordering of mutations in preinvasive disease stages of esophageal carcinogenesis	Weaver JMJ, Ross-Innes CS, Shannon N, Lynch AG, Forshew T, Barbera M, Murtaza M, Ong CJ, Lao-Sirieix P, Dunning MJ, Smith L, Smith ML, Anderson CL, Carvalho B, O'Donovan M, Underwood TJ, May AP, Grehan N, Hardwick R, Davies J, Oloumi A, Aparicio S, Caldas C, Eldridge MD, Edwards PAW, Rosenfeld N, Tavaré S, Fitzgerald RC; OCCAMS consortium.	Nat Genet. 2014 Aug;46(8):837-843. doi: 10.1038/ng.3013. Epub 2014 Jun 22.	Nat Genet	2014	PubMed
No	Specialised	No	N/A	24961202	Is diabetes mellitus a poor prognostic factor for hepatocellular carcinoma?	Masood MA, Zafar W, Yusuf MA.	J Gastrointest Cancer. 2014 Dec;45(4):448-51. doi: 10.1007/s12029-014-9631-x.	J Gastrointest Cancer	2014	PubMed
Yes	Article included	Yes	Article included	24967586	Combining COPD with clinical, pathological and demographic information refines prognosis and treatment response prediction of non-small cell lung cancer	Putila J, Guo NL.	PLoS One. 2014 Jun 26;9(6):e100994. doi: 10.1371/journal.pone.0100994. eCollection 2014.	PLoS One	2014	PubMed
No	Specialised	No	N/A	24978702	The prognostic value of family history among patients with urinary bladder cancer	Egbers L, Grotenhuis AJ, Aben KK, Alfred Witjes J, Kiemeney LA, Vermeulen SH.	Int J Cancer. 2015 Mar 1;136(5):1117-24. doi: 10.1002/ijc.29062. Epub 2014 Jul 9.	Int J Cancer	2015	PubMed
No	Cancer type	No	N/A	24987808	Variants identified by hepatocellular carcinoma and chronic hepatitis B virus infection susceptibility GWAS associated with survival in HBV-related hepatocellular carcinoma	Li C, Bi X, Huang Y, Zhao J, Li Z, Zhou J, Zhang M, Huang Z, Zhao H, Cai J.	PLoS One. 2014 Jul 2;9(7):e101586. doi: 10.1371/journal.pone.0101586. eCollection 2014.	PLoS One	2014	PubMed
No	Cancer type	No	N/A	24990270	Characterization and prognosis of patients with hepatocellular carcinoma (HCC) in the non-cirrhotic liver	Schütte K, Schulz C, Poranzke J, Antweiler K, Bornschein J, Bretschneider T, Arend J, Ricke J, Malfertheiner P.	BMC Gastroenterol. 2014 Jul 3;14:117. doi: 10.1186/1471-230X-14-117.	BMC Gastroenterol	2014	PubMed
No	Language	No	N/A	24989273	[Comparison and analysis of SNV results: detected by transcriptome sequencing technology on initial diagnosis and remission stage of a patient with AML-M2]	Gao PK, Cao XS, Liu Y.	Zhongguo Shi Yan Xue Ye Xue Za Zhi. 2014 Jun;22(3):666-70. doi: 10.7534/j.issn.1009-2137.2014.03.017.	Zhongguo Shi Yan Xue Ye Xue Za Zhi	2014	PubMed
No	Specialised	No	N/A	25013402	A genetic variant in pseudogene E2F3P1 contributes to prognosis of hepatocellular carcinoma	Pan Y, Sun C, Huang M, Liu Y, Qi F, Liu L, Wen J, Liu J, Xie K, Ma H, Hu Z, Shen H.	J Biomed Res. 2014 May;28(3):194-200. doi: 10.7555/JBR.28.20140052. Epub 2014 Apr 27.	J Biomed Res	2014	PubMed
Yes	Article included	No	No significant individual factor associations with overal survival were reported	25022553	Gene mutation patterns in patients with minimally differentiated acute myeloid leukemia	Kao HW, Liang DC, Wu JH, Kuo MC, Wang PN, Yang CP, Shih YS, Lin TH, Huang YH, Shih LY.	Neoplasia. 2014 Jun;16(6):481-8. doi: 10.1016/j.neo.2014.06.002. Epub 2014 Jul 10.	Neoplasia	2014	PubMed
No	Clinical summary	No	N/A	25066038	Follicular lymphoma grade 3: review and updates	Vaidyanathan G, Czuczman MS.	Clin Lymphoma Myeloma Leuk. 2014 Dec;14(6):431-5. doi: 10.1016/j.clml.2014.04.008. Epub 2014 Jun 12.	Clin Lymphoma Myeloma Leuk	2014	PubMed
No	Specialised	No	N/A	25074648	Physical activity and telomere length in early stage breast cancer survivors	Garland SN, Johnson B, Palmer C, Speck RM, Donelson M, Xie SX, DeMichele A, Mao JJ.	Breast Cancer Res. 2014 Jul 31;16(4):413. doi: 10.1186/s13058-014-0413-y.	Breast Cancer Res	2014	PubMed
No	Specialised	No	N/A	25083484	The prognostic implication and potential role of BRAF mutation in the decision to perform elective neck dissection for thyroid cancer	Lee JW, Koo BS.	Gland Surg. 2013 Nov;2(4):206-11. doi: 10.3978/j.issn.2227-684X.2013.11.02.	Gland Surg	2013	PubMed
No	Outcome (recurrence)	No	N/A	25093092	Prognostic factors in patients with recurrence after complete resection of esophageal squamous cell carcinoma	Su XD, Zhang DK, Zhang X, Lin P, Long H, Rong TH.	J Thorac Dis. 2014 Jul;6(7):949-57. doi: 10.3978/j.issn.2072-1439.2014.07.14.	J Thorac Dis	2014	PubMed
No	Cancer type	No	N/A	25108737	Low-frequency microsatellite instability in genomic di-nucleotide sequences correlates with lymphatic invasion and poor prognosis in gastric cancer	Zhao Y, Zheng ZC, Luo YH, Piao HZ, Zheng GL, Shi JY, Zhang T, Zhang JJ.	Cell Biochem Biophys. 2015 Jan;71(1):235-41. doi: 10.1007/s12013-014-0189-9.	Cell Biochem Biophys	2015	PubMed
No	Specialised	No	N/A	25121356	Increased risk of end-stage renal disease in patients with renal cell carcinoma: a 12-year nationwide follow-up study	Hung PH, Tsai HB, Hung KY, Muo CH, Chung MC, Chang CH, Chung CJ.	Medicine (Baltimore). 2014 Aug;93(8):e52. doi: 10.1097/MD.0000000000000052.	Medicine (Baltimore)	2014	PubMed
No	Methodology	No	N/A	25124607	Survival of colorectal cancer patients in the presence of competing-risk	Baghestani AR, Daneshvar T, Pourhoseingholi MA, Asadzade H.	Asian Pac J Cancer Prev. 2014;15(15):6253-5. doi: 10.7314/apjcp.2014.15.15.6253.	Asian Pac J Cancer Prev	2014	PubMed
No	Cancer type	No	N/A	25128038	Racial/Ethnic, socioeconomic, and geographic disparities of cervical cancer advanced-stage diagnosis in Texas	Zhan FB, Lin Y.	Womens Health Issues. 2014 Sep-Oct;24(5):519-27. doi: 10.1016/j.whi.2014.06.009. Epub 2014 Aug 12.	Womens Health Issues	2014	PubMed
No	Genetic exclusions (gene expression)	No	N/A	25133526	Systematic genetic analysis identifies Cis-eQTL target genes associated with glioblastoma patient survival	Chen QR, Hu Y, Yan C, Buetow K, Meerzaman D.	PLoS One. 2014 Aug 18;9(8):e105393. doi: 10.1371/journal.pone.0105393. eCollection 2014.	PLoS One	2014	PubMed
No	Specialised	No	N/A	25153661	A genetic variant at KIF1B predicts clinical outcome of HBV-related hepatocellular carcinoma in Chinese	Huang M, Pan Y, Liu J, Qi F, Wen J, Xie K, Ma H, Shen H, Liu Y, Dai J.	Cancer Epidemiol. 2014 Oct;38(5):608-12. doi: 10.1016/j.canep.2014.07.012. Epub 2014 Aug 18.	Cancer Epidemiol	2014	PubMed
No	Cancer type	No	N/A	25174028	Medical history, lifestyle, family history, and occupational risk factors for mantle cell lymphoma: the InterLymph Non-Hodgkin Lymphoma Subtypes Project	Smedby KE, Sampson JN, Turner JJ, Slager SL, Maynadié M, Roman E, Habermann TM, Flowers CR, Berndt SI, Bracci PM, Hjalgrim H, Weisenburger DD, Morton LM.	J Natl Cancer Inst Monogr. 2014 Aug;2014(48):76-86. doi: 10.1093/jncimonographs/lgu007.	J Natl Cancer Inst Monogr	2014	PubMed
No	Clinical summary	No	N/A	25190695	Renal cell cancer: a shift in approaches for treatment of advanced disease in the United States	Banegas MP, Harlan LC, Mann B, Yabroff KR.	J Natl Compr Canc Netw. 2014 Sep;12(9):1271-9. doi: 10.6004/jnccn.2014.0124.	J Natl Compr Canc Netw	2014	PubMed
No	Specialised	No	N/A	25206261	Racial and ethnic disparities in gastric cancer outcomes: more important than surgical technique?	Merchant SJ, Li L, Kim J.	World J Gastroenterol. 2014 Sep 7;20(33):11546-51. doi: 10.3748/wjg.v20.i33.11546.	World J Gastroenterol	2014	PubMed
No	Specialised	No	N/A	25215091	Risk factors and prognosis of critically ill cancer patients with postoperative acute respiratory insufficiency	Xing XZ, Gao Y, Wang HJ, Yang QH, Huang CL, Qu SN, Zhang H, Wang H, Xiao QL, Sun KL.	World J Emerg Med. 2013;4(1):43-7. doi: 10.5847/wjem.j.issn.1920-8642.2013.01.008.	World J Emerg Med	2013	PubMed
No	Cancer type	No	N/A	25216622	Postoperative nomogram to predict the probability of metastasis in Enneking stage IIB extremity osteosarcoma	Kim SH, Shin KH, Kim HY, Cho YJ, Noh JK, Suh JS, Yang WI.	BMC Cancer. 2014 Sep 12;14:666. doi: 10.1186/1471-2407-14-666.	BMC Cancer	2014	PubMed
No	Outcome (recurrence)	No	N/A	25216551	Risk factors of recurrence for resected T1aN0M0 invasive lung adenocarcinoma: a clinicopathologic study of 177 patients	Yang F, Chen K, Liao Y, Li X, Sun K, Bao D, Wang J.	World J Surg Oncol. 2014 Sep 13;12:285. doi: 10.1186/1477-7819-12-285.	World J Surg Oncol	2014	PubMed
No	Cancer type (children)	No	N/A	25219808	The genetic signatures of pediatric high-grade glioma: no longer a one-act play	Diaz AK, Baker SJ.	Semin Radiat Oncol. 2014 Oct;24(4):240-7. doi: 10.1016/j.semradonc.2014.06.003.	Semin Radiat Oncol	2014	PubMed
No	Specialised	No	N/A	25229767	The impact of tumor deposits on colonic adenocarcinoma AJCC TNM staging and outcome	Jin M, Roth R, Rock JB, Washington MK, Lehman A, Frankel WL.	Am J Surg Pathol. 2015 Jan;39(1):109-15. doi: 10.1097/PAS.0000000000000320.	Am J Surg Pathol	2015	PubMed
No	Cancer type	No	N/A	25234657	Tongue carcinoma infrequently harbor common actionable genetic alterations	Tan DS, Wang W, Leong HS, Sew PH, Lau DP, Chong FT, Krisna SS, Lim TK, Iyer NG.	BMC Cancer. 2014 Sep 19;14:679. doi: 10.1186/1471-2407-14-679.	BMC Cancer	2014	PubMed
No	Clinical practice	No	N/A	25234359	Defining a standard set of patient-centered outcomes for men with localized prostate cancer	Martin NE, Massey L, Stowell C, Bangma C, Briganti A, Bill-Axelson A, Blute M, Catto J, Chen RC, D'Amico AV, Feick G, Fitzpatrick JM, Frank SJ, Froehner M, Frydenberg M, Glaser A, Graefen M, Hamstra D, Kibel A, Mendenhall N, Moretti K, Ramon J, Roos I, Sandler H, Sullivan FJ, Swanson D, Tewari A, Vickers A, Wiegel T, Huland H.	Eur Urol. 2015 Mar;67(3):460-7. doi: 10.1016/j.eururo.2014.08.075. Epub 2014 Sep 16.	Eur Urol	2015	PubMed
No	Cancer type	No	N/A	25238711	Analysis of prognostic factors for esophageal squamous cell carcinoma with distant organ metastasis at initial diagnosis	Chen MQ, Xu BH, Zhang YY.	J Chin Med Assoc. 2014 Nov;77(11):562-6. doi: 10.1016/j.jcma.2014.05.014. Epub 2014 Sep 18.	J Chin Med Assoc	2014	PubMed
No	Outcome (diagnosis)	No	N/A	25242549	A multi-center population-based case-control study of ovarian cancer in African-American women: the African American Cancer Epidemiology Study (AACES)	Schildkraut JM, Alberg AJ, Bandera EV, Barnholtz-Sloan J, Bondy M, Cote ML, Funkhouser E, Peters E, Schwartz AG, Terry P, Wallace K, Akushevich L, Wang F, Crankshaw S, Moorman PG.	BMC Cancer. 2014 Sep 22;14:688. doi: 10.1186/1471-2407-14-688.	BMC Cancer	2014	PubMed
No	Genetic exclusions (copy number variation)	No	N/A	25245118	Spatial and temporal evolution of distal 10q deletion, a prognostically unfavorable event in diffuse low-grade gliomas	van Thuijl HF, Scheinin I, Sie D, Alentorn A, van Essen HF, Cordes M, Fleischeuer R, Gijtenbeek AM, Beute G, van den Brink WA, Meijer GA, Havenith M, Idbaih A, Hoang-Xuan K, Mokhtari K, Verhaak RG, van der Valk P, van de Wiel MA, Heimans JJ, Aronica E, Reijneveld JC, Wesseling P, Ylstra B.	Genome Biol. 2014 Sep 23;15(9):471. doi: 10.1186/s13059-014-0471-6.	Genome Biol	2014	PubMed
No	Genetic exclusions (sequencing techniques)	No	N/A	25249426	Genetic profiling of thymic carcinoma using targeted next-generation sequencing	Shitara M, Okuda K, Suzuki A, Tatematsu T, Hikosaka Y, Moriyama S, Sasaki H, Fujii Y, Yano M.	Lung Cancer. 2014 Nov;86(2):174-9. doi: 10.1016/j.lungcan.2014.08.020. Epub 2014 Sep 10.	Lung Cancer	2014	PubMed
No	Cancer type	No	N/A	25281660	Multi-stage genome-wide association study identifies new susceptibility locus for testicular germ cell tumour on chromosome 3q25	Litchfield K, Sultana R, Renwick A, Dudakia D, Seal S, Ramsay E, Powell S, Elliott A, Warren-Perry M, Eeles R, Peto J, Kote-Jarai Z, Muir K, Nsengimana J; UKTCC, Stratton MR, Easton DF, Bishop DT, Huddart RA, Rahman N, Turnbull C; UKTCC.	Hum Mol Genet. 2015 Feb 15;24(4):1169-76. doi: 10.1093/hmg/ddu511. Epub 2014 Oct 3.	Hum Mol Genet	2015	PubMed
No	Methodology	No	N/A	25295525	Robust selection of cancer survival signatures from high-throughput genomic data using two-fold subsampling	Lee S, Rahnenführer J, Lang M, De Preter K, Mestdagh P, Koster J, Versteeg R, Stallings RL, Varesio L, Asgharzadeh S, Schulte JH, Fielitz K, Schwermer M, Morik K, Schramm A.	PLoS One. 2014 Oct 8;9(10):e108818. doi: 10.1371/journal.pone.0108818. eCollection 2014.	PLoS One	2014	PubMed
No	Cancer type	No	N/A	25310461	Hematologic malignancies in the medical intensive care unit--Outcomes and prognostic factors	Grgić Medić M, Gornik I, Gašparović V.	Hematology. 2015 Jun;20(5):247-53. doi: 10.1179/1607845414Y.0000000206. Epub 2014 Oct 13.	Hematology	2015	PubMed
No	Specialised	No	N/A	25320529	Acute bacterial infection negatively impacts cancer specific survival of colorectal cancer patients	Attiê R, Chinen LT, Yoshioka EM, Silva MC, de Lima VC.	World J Gastroenterol. 2014 Oct 14;20(38):13930-5. doi: 10.3748/wjg.v20.i38.13930.	World J Gastroenterol	2014	PubMed
No	Specialised	No	N/A	25335742	Microvessel density as a prognostic factor in bladder cancer: a systematic review of literature and meta-analysis	Huang J, Ma X, Chen X, Liu X, Zhang B, Minmin L, Nie W, Zhang L, Liu L.	Cancer Biomark. 2014;14(6):505-14. doi: 10.3233/CBM-140417.	Cancer Biomark	2014	PubMed
No	Specialised	No	N/A	25336020	Suicide in cancer patients within the first year of diagnosis	Ahn MH, Park S, Lee HB, Ramsey CM, Na R, Kim SO, Kim JE, Yoon S, Hong JP.	Psychooncology. 2015 May;24(5):601-7. doi: 10.1002/pon.3705. Epub 2014 Oct 21.	Psychooncology	2015	PubMed
No	Language	No	N/A	25339328	[Long term follow-up and prognostic analysis of 85 cases with primary gastrointestinal diffuse large B cell lymphoma]	Song L, Cen X, Ou J, Wang W, Qiu Z, Song Y, Liang Z, Xu W, Li Y, Wang M, Wang L, Yin Y, Sun Y, Liu W, Wang Q, Wang Y, Ren H.	Zhonghua Xue Ye Xue Za Zhi. 2014 Oct;35(10):909-13. doi: 10.3760/cma.j.issn.0253-2727.2014.10.008.	Zhonghua Xue Ye Xue Za Zhi	2014	PubMed
No	Language	No	N/A	25341907	[Analysis of clinicopathological characteristics and prognosis of 91 patients with familial gastric cancer]	Jiang N, Liang H, Deng J, Liu H, Cui J, Liang Y, Jiao X.	Zhonghua Wei Chang Wai Ke Za Zhi. 2014 Oct;17(10):997-1001.	Zhonghua Wei Chang Wai Ke Za Zhi	2014	PubMed
No	Language	No	N/A	25341355	[Pathological characteristics and prognosis of 664 patients with epithelial ovarian cancer: a retrospective analysis]	Hou MM, Chen Y, Wu YK, Xi MR.	Sichuan Da Xue Xue Bao Yi Xue Ban. 2014 Sep;45(5):859-62, 875.	Sichuan Da Xue Xue Bao Yi Xue Ban	2014	PubMed
No	Outcome (diagnosis)	No	N/A	25347272	Genetic variations rs11892031 and rs401681 are associated with bladder cancer risk in a Chinese population	Zhang Y, Sun Y, Chen T, Hu H, Xie W, Qiao Z, Ding N, Xie L, Li S, Wang W, Xing C, Wang Y, Qie Y, Wu C.	Int J Mol Sci. 2014 Oct 24;15(11):19330-41. doi: 10.3390/ijms151119330.	Int J Mol Sci	2014	PubMed
No	Cancer type	No	N/A	25374063	DNA repair gene polymorphisms and clinical outcome of patients with primary small cell carcinoma of the esophagus	Zhou Q, Zou BW, Xu Y, Xue JX, Meng MB, Liu FJ, Deng L, Ma DY, Ao R, Lu Y.	Tumour Biol. 2015 Mar;36(3):1539-48. doi: 10.1007/s13277-014-2718-y. Epub 2014 Nov 6.	Tumour Biol	2015	PubMed
No	Outcome (diagnosis)	No	N/A	25401968	Germline DNA variations in breast cancer predisposition and prognosis: a systematic review of the literature	Sapkota Y.	Cytogenet Genome Res. 2014;144(2):77-91. doi: 10.1159/000369045. Epub 2014 Nov 15.	Cytogenet Genome Res	2014	PubMed
No	Comparative study	No	N/A	25429229	Comparison of clinical features, molecular alterations, and prognosis in morphological subgroups of lung invasive mucinous adenocarcinoma	Cai D, Li H, Wang R, Li Y, Pan Y, Hu H, Zhang Y, Gong R, Pan B, Sun Y, Chen H.	Onco Targets Ther. 2014 Nov 18;7:2127-32. doi: 10.2147/OTT.S70984. eCollection 2014.	Onco Targets Ther	2014	PubMed
No	Specialised	No	N/A	25436283	Acute pancreatitis as an early indicator of pancreatic head carcinoma	Meng Z, Zhang X, Zheng Q, Jiang Z, Li W, Guo L.	Hepatogastroenterology. 2014 Jul-Aug;61(133):1201-6.	Hepatogastroenterology	2014	PubMed
No	Cancer type	No	N/A	25454713	The impact of clinical prognostic factors on the survival of patients with oral squamous cell carcinoma	Tong XJ, Shan ZF, Tang ZG, Guo XC.	J Oral Maxillofac Surg. 2014 Dec;72(12):2497.e1-10. doi: 10.1016/j.joms.2014.07.001. Epub 2014 Jul 8.	J Oral Maxillofac Surg	2014	PubMed
No	Cancer type	No	N/A	25458019	Clinical characteristics, prognostic factors, and survival of 393 patients with mycosis fungoides and Sézary syndrome in the southeastern United States: a single-institution cohort	Desai M, Liu S, Parker S.	J Am Acad Dermatol. 2015 Feb;72(2):276-85. doi: 10.1016/j.jaad.2014.10.019. Epub 2014 Nov 17.	J Am Acad Dermatol	2015	PubMed
No	Specialised	No	N/A	25454820	Deletion at 6q24.2-26 predicts longer survival of high-grade serous epithelial ovarian cancer patients	Kamieniak MM, Rico D, Milne RL, Muñoz-Repeto I, Ibáñez K, Grillo MA, Domingo S, Borrego S, Cazorla A, García-Bueno JM, Hernando S, García-Donas J, Hernández-Agudo E, Y Cajal TR, Robles-Díaz L, Márquez-Rodas I, Cusidó M, Sáez R, Lacambra-Calvet C, Osorio A, Urioste M, Cigudosa JC, Paz-Ares L, Palacios J, Benítez J, García MJ.	Mol Oncol. 2015 Feb;9(2):422-36. doi: 10.1016/j.molonc.2014.09.010. Epub 2014 Oct 5.	Mol Oncol	2015	PubMed
No	Biological tumour development	No	N/A	25450030	Small renal masses managed with active surveillance: predictors of tumor growth rate after long-term follow-up	Schiavina R, Borghesi M, Dababneh H, Bianchi L, Longhi B, Diazzi D, Monti C, La Manna G, Martorana G, Brunocilla E.	Clin Genitourin Cancer. 2015 Apr;13(2):e87-92. doi: 10.1016/j.clgc.2014.08.006. Epub 2014 Oct 22.	Clin Genitourin Cancer	2015	PubMed
No	Cancer type	No	N/A	25456945	Peritoneal carcinomatosis from small intestinal neuroendocrine tumors: Clinical course and genetic profiling	Norlén O, Edfeldt K, Akerstrom G, Westin G, Hellman P, Bjorklund P, Stalberg P.	Surgery. 2014 Dec;156(6):1512-21; discussion 1521-2. doi: 10.1016/j.surg.2014.08.090. Epub 2014 Nov 11.	Surgery	2014	PubMed
No	Specialised	No	N/A	25469338	Human papillomavirus 18 as a poor prognostic factor in stage I-IIA cervical cancer following primary surgical treatment	Yang SH, Kong SK, Lee SH, Lim SY, Park CY.	Obstet Gynecol Sci. 2014 Nov;57(6):492-500. doi: 10.5468/ogs.2014.57.6.492. Epub 2014 Nov 20.	Obstet Gynecol Sci	2014	PubMed
No	Specialised	No	N/A	25493226	Association of survivin splice variants with prognosis and treatment of breast cancer	Pavlidou A, Kroupis C, Dimas K.	World J Clin Oncol. 2014 Dec 10;5(5):883-94. doi: 10.5306/wjco.v5.i5.883.	World J Clin Oncol	2014	PubMed
No	Cancer type	No	N/A	25506224	EGF and EGFR genetic polymorphisms predict prognosis in locally advanced pharyngolaryngeal squamous cell carcinoma patients receiving postoperative concurrent chemoradiotherapy	Su NW, Leu YS, Lee JC, Liu CJ, Cheng CY, Lin JS, Chen YJ, Chen CK, Fang IC, Hsieh RK, Chang YF.	Onco Targets Ther. 2014 Nov 28;7:2197-204. doi: 10.2147/OTT.S70188. eCollection 2014.	Onco Targets Ther	2014	PubMed
No	Specialised	No	N/A	25501064	Pre-existing type 2 diabetes mellitus is an independent risk factor for mortality and progression in patients with renal cell carcinoma	Vavallo A, Simone S, Lucarelli G, Rutigliano M, Galleggiante V, Grandaliano G, Gesualdo L, Campagna M, Cariello M, Ranieri E, Pertosa G, Lastilla G, Selvaggi FP, Ditonno P, Battaglia M.	Medicine (Baltimore). 2014 Dec;93(27):e183. doi: 10.1097/MD.0000000000000183.	Medicine (Baltimore)	2014	PubMed
No	Specialised	No	N/A	25556608	Characteristics and prognosis of colorectal cancer associated with rheumatic disease	Kishikawa J, Kawai K, Tsuno NH, Ishihara S, Yamaguchi H, Sunami E, Watanabe T.	Int Surg. 2015 May;100(5):783-9. doi: 10.9738/INTSURG-D-14-00154.1. Epub 2015 Jan 4.	Int Surg	2015	PubMed
No	Other diseases	No	N/A	25559686	Examining perceived cancer risk among patients with neurofibromatosis type 1	Park ER, Smith KB, Merker VL, Muzikansky A, Vranceanu AM, Wang DL, Plotkin SR.	J Neurooncol. 2015 Mar;122(1):127-33. doi: 10.1007/s11060-014-1689-6. Epub 2015 Jan 6.	J Neurooncol	2015	PubMed
Yes	Article included	Yes	Article included	25576295	Genetic variants in genes of tricarboxylic acid cycle key enzymes are associated with prognosis of patients with non-small cell lung cancer	Guo X, Li D, Wu Y, Chen Y, Zhou X, Wang X, Huang X, Li X, Yang H, Xing J.	Lung Cancer. 2015 Feb;87(2):162-8. doi: 10.1016/j.lungcan.2014.12.005. Epub 2014 Dec 18.	Lung Cancer	2015	PubMed
Yes	Article included	Yes	Article included	25611573	Association of breast cancer risk loci with breast cancer survival	Barrdahl M, Canzian F, Lindström S, Shui I, Black A, Hoover RN, Ziegler RG, Buring JE, Chanock SJ, Diver WR, Gapstur SM, Gaudet MM, Giles GG, Haiman C, Henderson BE, Hankinson S, Hunter DJ, Joshi AD, Kraft P, Lee IM, Le Marchand L, Milne RL, Southey MC, Willett W, Gunter M, Panico S, Sund M, Weiderpass E, Sánchez MJ, Overvad K, Dossus L, Peeters PH, Khaw KT, Trichopoulos D, Kaaks R, Campa D.	Int J Cancer. 2015 Dec 15;137(12):2837-45. doi: 10.1002/ijc.29446. Epub 2015 Aug 14.	Int J Cancer	2015	PubMed
No	Specialised	No	N/A	25617235	Validation of the neutrophil-to-lymphocyte ratio as a prognostic factor in a cohort of European prostate cancer patients	Langsenlehner T, Thurner EM, Krenn-Pilko S, Langsenlehner U, Stojakovic T, Gerger A, Pichler M.	World J Urol. 2015 Nov;33(11):1661-7. doi: 10.1007/s00345-015-1494-7. Epub 2015 Jan 24.	World J Urol	2015	PubMed
No	Language	No	N/A	25620485	[Clinicopathological features and prognostic analysis of 151 patients with primary extra-nodal non-Hodgkin's lymphoma]	Wang C, Yuan C, He H, Bai O.	Zhonghua Zhong Liu Za Zhi. 2014 Nov;36(11):858-62.	Zhonghua Zhong Liu Za Zhi	2014	PubMed
Yes	Article included	Yes	Article included	25628835	Demographic and prognostic factors of 455 patients with acute leukemia admitted to two referral hospitals in tehran-iran during ten years (2001-2011)	Ayremlou P, Razavi SM, Solaymani-Dodaran M, Vakili M, Asadi-Lari M.	Iran J Cancer Prev. 2012 Summer;5(3):157-63.	Iran J Cancer Prev	2012	PubMed
No	Specialised	No	N/A	25628950	A retrospective study of risk and prognostic factors in relation to lower respiratory tract infection in elderly lung cancer patients	Qiao D, Wang Z, Lu Y, Wen X, Li H, Zhao H.	Am J Cancer Res. 2014 Dec 15;5(1):423-32. eCollection 2015.	Am J Cancer Res	2014	PubMed
No	Cancer type	No	N/A	25628948	Epidermal growth factor receptor pathway polymorphisms and the prognosis of hepatocellular carcinoma	Wang W, Ma XP, Shi Z, Zhang P, Ding DL, Huang HX, Saiyin HG, Chen TY, Lu PX, Wang NJ, Yu H, Sun J, Zheng SL, Yu L, Xu J, Jiang DK.	Am J Cancer Res. 2014 Dec 15;5(1):396-410. eCollection 2015.	Am J Cancer Res	2014	PubMed
No	Specialised	No	N/A	25644622	Prognostic relevance of acquired uniparental disomy in serous ovarian cancer	Tuna M, Ju Z, Smid M, Amos CI, Mills GB.	Mol Cancer. 2015 Feb 3;14(1):29. doi: 10.1186/s12943-015-0289-1.	Mol Cancer	2015	PubMed
No	Outcome (recurrence)	No	N/A	25645394	A molecular signature for the prediction of recurrence in colorectal cancer	Wang L, Shen X, Wang Z, Xiao X, Wei P, Wang Q, Ren F, Wang Y, Liu Z, Sheng W, Huang W, Zhou X, Du X.	Mol Cancer. 2015 Feb 3;14(1):22. doi: 10.1186/s12943-015-0296-2.	Mol Cancer	2015	PubMed
No	Cancer type	No	N/A	25645260	Survival outcomes of First Nations patients with oral cavity squamous cell carcinoma (Poliquin 2014)	Erickson B, Biron VL, Zhang H, Seikaly H, Côté DW.	J Otolaryngol Head Neck Surg. 2015 Feb 3;44(1):4. doi: 10.1186/s40463-015-0056-8.	J Otolaryngol Head Neck Surg	2015	PubMed
No	Specialised	No	N/A	25654388	Nonalcoholic fatty liver disease: a negative risk factor for colorectal cancer prognosis	You J, Huang S, Huang GQ, Zhu GQ, Ma RM, Liu WY, Shi KQ, Guo GL, Chen YP, Braddock M, Zheng MH.	Medicine (Baltimore). 2015 Feb;94(5):e479. doi: 10.1097/MD.0000000000000479.	Medicine (Baltimore)	2015	PubMed
No	Outcome (recurrence)	No	N/A	25652050	Reappraisal of conventional risk stratification for local recurrence based on clinical outcomes in 285 resected phyllodes tumors of the breast	Yom CK, Han W, Kim SW, Park SY, Park IA, Noh DY.	Ann Surg Oncol. 2015 Sep;22(9):2912-8. doi: 10.1245/s10434-015-4395-5. Epub 2015 Feb 5.	Ann Surg Oncol	2015	PubMed
No	Specialised	No	N/A	25663783	Impact of lymph node micrometastasis on gastric carcinoma prognosis: a meta-analysis	Zeng YJ, Zhang CD, Dai DQ.	World J Gastroenterol. 2015 Feb 7;21(5):1628-35. doi: 10.3748/wjg.v21.i5.1628.	World J Gastroenterol	2015	PubMed
No	Specialised	No	N/A	25679392	Association of type 2 diabetes genetic variants with breast cancer survival among Chinese women	Bao PP, Zhao ZG, Gao YT, Zheng Y, Zhang B, Cai H, Zheng W, Shu XO, Lu W.	PLoS One. 2015 Feb 13;10(2):e0117419. doi: 10.1371/journal.pone.0117419. eCollection 2015.	PLoS One	2015	PubMed
Yes	Article included	Yes	Article included	25680864	Prognostic significance of systemic neutrophil and leukocyte alterations in surgically treated endometrial cancer patients: a monoinstitutional study	Takahashi R, Mabuchi S, Kawano M, Sasano T, Matsumoto Y, Kuroda H, Hisamatsu T, Kozasa K, Sawada K, Hamasaki T, Kimura T.	Gynecol Oncol. 2015 Apr;137(1):112-8. doi: 10.1016/j.ygyno.2015.02.006. Epub 2015 Feb 11.	Gynecol Oncol	2015	PubMed
Yes	Article included	No	No significant individual factor associations with overal survival were reported	25710502	A retrospective observational study of the relationship between single nucleotide polymorphisms associated with the risk of developing colorectal cancer and survival	Morris EJ, Penegar S, Whiffin N, Broderick P, Bishop DT, Northwood E, Quirke P, Finan P, Houlston RS.	PLoS One. 2015 Feb 24;10(2):e0117816. doi: 10.1371/journal.pone.0117816. eCollection 2015.	PLoS One	2015	PubMed
No	Specialised	No	N/A	25707298	Application of AJCC/UICC and WHO-2010 classifications for GEP-NEN in Chinese patients	Ye BX, Heng D, Jiang LQ, Wang Y, Zhang HJ, Lin L.	J Dig Dis. 2015 May;16(5):264-71. doi: 10.1111/1751-2980.12239.	J Dig Dis	2015	PubMed
No	Specialised	No	N/A	25724306	Smoking and survival in female breast cancer patients	Padron-Monedero A, Tannenbaum SL, Koru-Sengul T, Miao F, Hansra D, Lee DJ, Byrne MM.	Breast Cancer Res Treat. 2015 Apr;150(2):395-403. doi: 10.1007/s10549-015-3317-3. Epub 2015 Feb 28.	Breast Cancer Res Treat	2015	PubMed
No	Biological tumour development	No	N/A	25730902	Clonal expansion and linear genome evolution through breast cancer progression from pre-invasive stages to asynchronous metastasis	Krøigård AB, Larsen MJ, Lænkholm AV, Knoop AS, Jensen JD, Bak M, Mollenhauer J, Kruse TA, Thomassen M.	Oncotarget. 2015 Mar 20;6(8):5634-49. doi: 10.18632/oncotarget.3111.	Oncotarget	2015	PubMed
No	Specialised	No	N/A	25738144	Impact of BRAF mutation status in the prognosis of cutaneous melanoma: an area of ongoing research	Bhatia P, Friedlander P, Zakaria EA, Kandil E.	Ann Transl Med. 2015 Feb;3(2):24. doi: 10.3978/j.issn.2305-5839.2014.12.05.	Ann Transl Med	2015	PubMed
No	Language	No	N/A	25741841	[Survival prognosis factors in multiple myeloma]	Younes M, Hachfi H, Hammouda F, Younes K, Ben Hammouda S, Jguirim M, Zrour S, Béjia I, Touzi M, Bergaoui N.	Tunis Med. 2014 Jun;92(6):399-405.	Tunis Med	2014	PubMed
No	Specialised	No	N/A	25758762	Smoking and survival of colorectal cancer patients: population-based study from Germany	Walter V, Jansen L, Hoffmeister M, Ulrich A, Chang-Claude J, Brenner H.	Int J Cancer. 2015 Sep 15;137(6):1433-45. doi: 10.1002/ijc.29511. Epub 2015 May 29.	Int J Cancer	2015	PubMed
No	Cancer type	No	N/A	25766570	Prognostic Factors of Patients with Gastric Gastrointestinal Stromal Tumor after Curative Resection: A Retrospective Analysis of 406 Consecutive Cases in a Multicenter Study	Kim IH, Kwak SG, Chae HD.	Eur Surg Res. 2015;55(1-2):12-23. doi: 10.1159/000375234. Epub 2015 Feb 28.	Eur Surg Res	2015	PubMed
No	Cancer type	No	N/A	25779943	Genetics and Prognostication in Splenic Marginal Zone Lymphoma: Revelations from Deep Sequencing	Parry M, Rose-Zerilli MJ, Ljungström V, Gibson J, Wang J, Walewska R, Parker H, Parker A, Davis Z, Gardiner A, McIver-Brown N, Kalpadakis C, Xochelli A, Anagnostopoulos A, Fazi C, de Castro DG, Dearden C, Pratt G, Rosenquist R, Ashton-Key M, Forconi F, Collins A, Ghia P, Matutes E, Pangalis G, Stamatopoulos K, Oscier D, Strefford JC.	Clin Cancer Res. 2015 Sep 15;21(18):4174-4183. doi: 10.1158/1078-0432.CCR-14-2759. Epub 2015 Mar 16.	Clin Cancer Res	2015	PubMed
No	Other diseases	No	N/A	25783331	Risk factors for mortality in patients with multifocal and diffuse hepatic hemangiomas	Rialon KL, Murillo R, Fevurly RD, Kulungowski AM, Christison-Lagay ER, Zurakowski D, Kozakewich HP, Alomari AI, Fishman SJ.	J Pediatr Surg. 2015 May;50(5):837-41. doi: 10.1016/j.jpedsurg.2014.09.056. Epub 2014 Dec 5.	J Pediatr Surg	2015	PubMed
No	Specialised	No	N/A	25782718	Social support buffers the effect of self-esteem on quality of life of early-stage cervical cancer survivors in Taiwan	Li CC, Chen ML, Chang TC, Chou HH, Chen MY.	Eur J Oncol Nurs. 2015 Oct;19(5):486-94. doi: 10.1016/j.ejon.2015.02.008. Epub 2015 Mar 14.	Eur J Oncol Nurs	2015	PubMed
Yes	Article included	Yes	Article included	25785067	Prognostic factors for surgically managed patients with stage II non-small cell lung cancer	Wang L, Liu Y, Xu S.	Int J Clin Exp Med. 2015 Jan 15;8(1):862-8. eCollection 2015.	Int J Clin Exp Med	2015	PubMed
Yes	Article included	Yes	Article included	25803781	Exome analysis reveals differentially mutated gene signatures of stage, grade and subtype in breast cancers	Li Y, Wang X, Vural S, Mishra NK, Cowan KH, Guda C.	PLoS One. 2015 Mar 24;10(3):e0119383. doi: 10.1371/journal.pone.0119383. eCollection 2015.	PLoS One	2015	PubMed
No	Clinical summary	No	N/A	25806256	Prognostic and predictive biomarkers in early stage non-small cell lung cancer: tumor based approaches including gene signatures	Carnio S, Novello S, Papotti M, Loiacono M, Scagliotti GV.	Transl Lung Cancer Res. 2013 Oct;2(5):372-81. doi: 10.3978/j.issn.2218-6751.2013.10.05.	Transl Lung Cancer Res	2013	PubMed
No	Cancer type	No	N/A	25811167	Characteristics and prognostic factors of osteosarcoma of the jaws: a retrospective cohort study	Lee RJ, Arshi A, Schwartz HC, Christensen RE.	JAMA Otolaryngol Head Neck Surg. 2015 May 1;141(5):470-7. doi: 10.1001/jamaoto.2015.0340.	JAMA Otolaryngol Head Neck Surg	2015	PubMed
No	Cancer type	No	N/A	25816040	Clinicopathological features and prognostic factors of young patients with surgically treated liver cancer	Zhang W, Jiang R, Hou J, Sun B.	Medicine (Baltimore). 2015 Mar;94(12):e684. doi: 10.1097/MD.0000000000000684.	Medicine (Baltimore)	2015	PubMed
No	Other diseases	No	N/A	25824806	Clinical and laboratory characterization of 114 cases of Castleman disease patients from a single centre: paraneoplastic pemphigus is an unfavourable prognostic factor	Dong Y, Wang M, Nong L, Wang L, Cen X, Liu W, Zhu S, Sun Y, Liang Z, Li Y, Ou J, Qiu Z, Ren H.	Br J Haematol. 2015 Jun;169(6):834-42. doi: 10.1111/bjh.13378. Epub 2015 Mar 30.	Br J Haematol	2015	PubMed
No	Cancer type	No	N/A	25827863	Survival rates, prognostic factors and treatment of anaplastic meningiomas	Cao X, Hao S, Wu Z, Wang L, Jia G, Zhang L, Zhang J.	J Clin Neurosci. 2015 May;22(5):828-33. doi: 10.1016/j.jocn.2014.11.022. Epub 2015 Mar 28.	J Clin Neurosci	2015	PubMed
No	Other diseases	No	N/A	25835506	Pathogenesis of polycystic ovary syndrome: multifactorial assessment from the foetal stage to menopause	de Melo AS, Dias SV, Cavalli Rde C, Cardoso VC, Bettiol H, Barbieri MA, Ferriani RA, Vieira CS.	Reproduction. 2015 Jul;150(1):R11-24. doi: 10.1530/REP-14-0499. Epub 2015 Apr 2.	Reproduction	2015	PubMed
No	Clinical practice	No	N/A	25840818	Prognostic communication in cancer: A critical interpretive synthesis of the literature	Johnson M, Tod AM, Brummell S, Collins K.	Eur J Oncol Nurs. 2015 Oct;19(5):554-67. doi: 10.1016/j.ejon.2015.03.001. Epub 2015 Apr 1.	Eur J Oncol Nurs	2015	PubMed
No	Methodology	No	N/A	Preprint	An integrative somatic mutation analysis to identify pathways linked with survival outcomes across 19 cancer types	Park S, Kim S, Yu D, Pena-Llopis S, Gao J, Park JS, Tang H, Chen B, Kim J, Norris J, Wang X, Chen M, Kim M, Yong J, WarDak Z, Choe KS, Story M, Starr TK, Cheong J, Hwang TH.			2015	Europe PMC
No	Biological tumour development	No	N/A	25848751	Mutational landscape and clonal architecture in grade II and III gliomas	Suzuki H, Aoki K, Chiba K, Sato Y, Shiozawa Y, Shiraishi Y, Shimamura T, Niida A, Motomura K, Ohka F, Yamamoto T, Tanahashi K, Ranjit M, Wakabayashi T, Yoshizato T, Kataoka K, Yoshida K, Nagata Y, Sato-Otsubo A, Tanaka H, Sanada M, Kondo Y, Nakamura H, Mizoguchi M, Abe T, Muragaki Y, Watanabe R, Ito I, Miyano S, Natsume A, Ogawa S.	Nat Genet. 2015 May;47(5):458-68. doi: 10.1038/ng.3273. Epub 2015 Apr 13.	Nat Genet	2015	PubMed
No	Specialised	No	N/A	25871645	The dietary inflammatory index is associated with colorectal cancer in the National Institutes of Health-American Association of Retired Persons Diet and Health Study	Wirth MD, Shivappa N, Steck SE, Hurley TG, Hébert JR.	Br J Nutr. 2015 Jun 14;113(11):1819-27. doi: 10.1017/S000711451500104X. Epub 2015 Apr 14.	Br J Nutr	2015	PubMed
No	Specialised	No	N/A	25871901	Nodal Yield: Is it a Prognostic Factor for Head and Neck Squamous Cell Carcinoma?	Feng Z, Qin LZ, Huang X, Li JZ, Su M, Han Z.	J Oral Maxillofac Surg. 2015 Sep;73(9):1851-9. doi: 10.1016/j.joms.2015.03.027. Epub 2015 Mar 21.	J Oral Maxillofac Surg	2015	PubMed
No	Outcome (recurrence)	No	N/A	25879652	Patterns of chromosomal copy-number alterations in intrahepatic cholangiocarcinoma	Dalmasso C, Carpentier W, Guettier C, Camilleri-Broët S, Borelli WV, Campos Dos Santos CR, Castaing D, Duclos-Vallée JC, Broët P.	BMC Cancer. 2015 Mar 14;15:126. doi: 10.1186/s12885-015-1111-6.	BMC Cancer	2015	PubMed
No	Specialised	No	N/A	25889186	Age at diagnosis in relation to survival following breast cancer: a cohort study	Brandt J, Garne JP, Tengrup I, Manjer J.	World J Surg Oncol. 2015 Feb 7;13:33. doi: 10.1186/s12957-014-0429-x.	World J Surg Oncol	2015	PubMed
No	Genetic exclusions (gene expression)	No	N/A	25890600	Identification of novel genetic markers of breast cancer survival	Guo Q, Schmidt MK, Kraft P, Canisius S, Chen C, Khan S, Tyrer J, Bolla MK, Wang Q, Dennis J, Michailidou K, Lush M, Kar S, Beesley J, Dunning AM, Shah M, Czene K, Darabi H, Eriksson M, Lambrechts D, Weltens C, Leunen K, Bojesen SE, Nordestgaard BG, Nielsen SF, Flyger H, Chang-Claude J, Rudolph A, Seibold P, Flesch-Janys D, Blomqvist C, Aittomäki K, Fagerholm R, Muranen TA, Couch FJ, Olson JE, Vac…	J Natl Cancer Inst. 2015 Apr 18;107(5):djv081. doi: 10.1093/jnci/djv081. Print 2015 May.	J Natl Cancer Inst	2015	PubMed
No	Specialised	No	N/A	25893280	The Risks for Ovarian, Endometrial, Breast, Colorectal, and Other Cancers in Women With Newly Diagnosed Endometriosis or Adenomyosis: A Population-Based Study	Kok VC, Tsai HJ, Su CF, Lee CK.	Int J Gynecol Cancer. 2015 Jul;25(6):968-76. doi: 10.1097/IGC.0000000000000454.	Int J Gynecol Cancer	2015	PubMed
Yes	Article included	Yes	Article included	25897948	Common germline polymorphisms associated with breast cancer-specific survival	Pirie A, Guo Q, Kraft P, Canisius S, Eccles DM, Rahman N, Nevanlinna H, Chen C, Khan S, Tyrer J, Bolla MK, Wang Q, Dennis J, Michailidou K, Lush M, Dunning AM, Shah M, Czene K, Darabi H, Eriksson M, Lambrechts D, Weltens C, Leunen K, van Ongeval C, Nordestgaard BG, Nielsen SF, Flyger H, Rudolph A, Seibold P, Flesch-Janys D, Blomqvist C, Aittomäki K, Fagerholm R, Muranen TA, Olsen JE, Hallberg E, …	Breast Cancer Res. 2015 Apr 22;17(1):58. doi: 10.1186/s13058-015-0570-7.	Breast Cancer Res	2015	PubMed
No	Cancer type	No	N/A	25900432	Remoteness, race and social disadvantage: disparities in hepatocellular carcinoma incidence and survival in Queensland, Australia	Clark PJ, Stuart KA, Leggett BA, Crawford DH, Boyd P, Fawcett J, Whiteman DC, Baade PD.	Liver Int. 2015 Dec;35(12):2584-94. doi: 10.1111/liv.12853. Epub 2015 May 22.	Liver Int	2015	PubMed
No	Specialised	No	N/A	25921910	Breastfeeding, PAM50 tumor subtype, and breast cancer prognosis and survival	Kwan ML, Bernard PS, Kroenke CH, Factor RE, Habel LA, Weltzien EK, Castillo A, Gunderson EP, Maxfield KS, Stijleman IJ, Langholz BM, Quesenberry CP Jr, Kushi LH, Sweeney C, Caan BJ.	J Natl Cancer Inst. 2015 Apr 28;107(7):djv087. doi: 10.1093/jnci/djv087. Print 2015 Jul.	J Natl Cancer Inst	2015	PubMed
No	Biological tumour development	No	N/A	25923178	Exome Sequencing of Normal and Isogenic Transformed Human Colonic Epithelial Cells (HCECs) Reveals Novel Genes Potentially Involved in the Early Stages of Colorectal Tumorigenesis	Zhang L, Kim S, Jia G, Buhmeida A, Dallol A, Wright WE, Fornace AJ, Al-Qahtani M, Shay JW.	BMC Genomics. 2015;16 Suppl 1(Suppl 1):S8. doi: 10.1186/1471-2164-16-S1-S8. Epub 2015 Jan 15.	BMC Genomics	2015	PubMed
No	Specialised	No	N/A	25924921	The extent of local tumor invasion predicts prognosis in stage IE nasal natural killer/T-cell lymphoma: a novel T staging system for risk stratification	Bi XW, Zhang WW, Li ZM, Huang JJ, Xia Y, Sun P, Wang Y, Jiang WQ.	Ann Hematol. 2015 Sep;94(9):1515-24. doi: 10.1007/s00277-015-2390-3. Epub 2015 May 1.	Ann Hematol	2015	PubMed
No	Language	No	N/A	25924439	[Prognostic determinants of adrenocortical carcinoma in adults]	Zhang MF, Wang C, Huang H, Ding ZY, Liu Y, Deng H, Li SQ.	Sichuan Da Xue Xue Bao Yi Xue Ban. 2015 Mar;46(2):248-52.	Sichuan Da Xue Xue Bao Yi Xue Ban	2015	PubMed
No	Methodology	No	N/A	25950620	Accurate computation of survival statistics in genome-wide studies	Vandin F, Papoutsaki A, Raphael BJ, Upfal E.	PLoS Comput Biol. 2015 May 7;11(5):e1004071. doi: 10.1371/journal.pcbi.1004071. eCollection 2015 May.	PLoS Comput Biol	2015	PubMed
No	Specialised	No	N/A	25954104	Prognostic significance of preoperative platelet count in patients with gallbladder cancer	Wang RT, Zhang LQ, Mu YP, Li JB, Xu XS, Pang Q, Sun LK, Zhang X, Dong SB, Wang L, Liu C.	World J Gastroenterol. 2015 May 7;21(17):5303-10. doi: 10.3748/wjg.v21.i17.5303.	World J Gastroenterol	2015	PubMed
No	Cancer type	No	N/A	25994649	The prognostic value of clinical and pathologic features in nonmetastatic operable male breast cancer	Sun B, Zhang LN, Zhang J, Zhang N, Gu L.	Asian J Androl. 2016 Jan-Feb;18(1):90-5. doi: 10.4103/1008-682X.154992.	Asian J Androl	2016	PubMed
No	Outcome (metastasis)	No	N/A	26003503	The incidence and clinical impact of bone metastases in non-small cell lung cancer	Kuchuk M, Kuchuk I, Sabri E, Hutton B, Clemons M, Wheatley-Price P.	Lung Cancer. 2015 Aug;89(2):197-202. doi: 10.1016/j.lungcan.2015.04.007. Epub 2015 May 11.	Lung Cancer	2015	PubMed
Yes	Article included	Yes	Article included	26016703	Clinicopathologic features and prognostic factors in patients with non-cutaneous malignant melanoma: a single-center retrospective study of 71 cases	Zhu H, Dong D, Li F, Liu D, Wang L, Fu J, Song L, Xu G.	Int J Dermatol. 2015 Dec;54(12):1390-5. doi: 10.1111/ijd.12745. Epub 2015 May 27.	Int J Dermatol	2015	PubMed
No	Specialised	No	N/A	26022929	Utility of pre-treatment neutrophil-lymphocyte ratio and platelet-lymphocyte ratio as prognostic factors in breast cancer	Koh CH, Bhoo-Pathy N, Ng KL, Jabir RS, Tan GH, See MH, Jamaris S, Taib NA.	Br J Cancer. 2015 Jun 30;113(1):150-8. doi: 10.1038/bjc.2015.183. Epub 2015 May 28.	Br J Cancer	2015	PubMed
No	Specialised	No	N/A	26061393	Histomorphological features and prognosis of colitis-associated colorectal cancer in patients with primary sclerosing cholangitis	Liu G, Lin J, Xie H, Shen B, Stocchi L, Liu X.	Scand J Gastroenterol. 2015;50(11):1389-96. doi: 10.3109/00365521.2015.1052094. Epub 2015 Jun 10.	Scand J Gastroenterol	2015	PubMed
No	Specialised	No	N/A	26064219	Association between glutathione S-transferases M1 and T1 gene polymorphisms and esophageal cancer prognosi	Li GN, Li XM, Liu YQ, Bao ZQ, Yang LX, Wang X, Li MW, Du JL, Chen TT, Huang ZG.	Int J Clin Exp Med. 2015 Mar 15;8(3):3300-8. eCollection 2015.	Int J Clin Exp Med	2015	PubMed
No	Clinical summary	No	N/A	26065657	Monoclonal B-cell lymphocytosis and early-stage chronic lymphocytic leukemia: diagnosis, natural history, and risk stratification	Strati P, Shanafelt TD.	Blood. 2015 Jul 23;126(4):454-62. doi: 10.1182/blood-2015-02-585059. Epub 2015 Jun 11.	Blood	2015	PubMed
No	Outcome (recurrence)	No	N/A	26075444	Prognostic factors in patients with recurrent or metastatic retroperitoneal leiomyosarcoma	Li Q, Zhuang R, Zhu J, Lu W, Hou Y, Liu J, Zhang Y, Wang Y, Liu T, Wang Z, Zhou Y.	Future Oncol. 2015;11(12):1759-66. doi: 10.2217/fon.15.54.	Future Oncol	2015	PubMed
No	Other diseases	No	N/A	26077242	Elevated Cancer-Specific Mortality Among HIV-Infected Patients in the United States	Coghill AE, Shiels MS, Suneja G, Engels EA.	J Clin Oncol. 2015 Jul 20;33(21):2376-83. doi: 10.1200/JCO.2014.59.5967. Epub 2015 Jun 15.	J Clin Oncol	2015	PubMed
No	Specialised	No	N/A	26082670	Prognostic significance of ASXL1, JAK2V617F mutations and JAK2V617F allele burden in Philadelphia-negative myeloproliferative neoplasms	Yonal-Hindilerden I, Daglar-Aday A, Akadam-Teker B, Yilmaz C, Nalcaci M, Yavuz AS, Sargin D.	J Blood Med. 2015 Jun 1;6:157-75. doi: 10.2147/JBM.S78826. eCollection 2015.	J Blood Med	2015	PubMed
No	Cancer type	No	N/A	26098671	Risk stratification systems for surgically treated localized primary Gastrointestinal Stromal Tumors (GIST). Review of literature and comparison of the three prognostic criteria: MSKCC Nomogramm, NIH-Fletcher and AFIP-Miettinen	Belfiori G, Sartelli M, Cardinali L, Tranà C, Bracci R, Gesuita R, Marmorale C.	Ann Ital Chir. 2015 May-Jun;86(3):219-27.	Ann Ital Chir	2015	PubMed
No	Specialised	No	N/A	26097884	Methylation changes in the TFAP2E promoter region are associated with BRAF mutation and poorer overall & disease free survival in colorectal cancer	Beggs AD, Dilworth MP, Domingo E, Midgley R, Kerr D, Tomlinson IP, Middleton GW.	Oncoscience. 2015 Mar 23;2(5):508-16. doi: 10.18632/oncoscience.149. eCollection 2015.	Oncoscience	2015	PubMed
No	Specialised	No	N/A	26100546	A prospective multicenter study of venous thromboembolism in patients with newly-diagnosed high-grade glioma: hazard rate and risk factors	Streiff MB, Ye X, Kickler TS, Desideri S, Jani J, Fisher J, Grossman SA.	J Neurooncol. 2015 Sep;124(2):299-305. doi: 10.1007/s11060-015-1840-z. Epub 2015 Jun 23.	J Neurooncol	2015	PubMed
No	Cancer type	No	N/A	26104907	To Each Its Own: Linking the Biology and Epidemiology of NHL Subtypes	Koff JL, Chihara D, Phan A, Nastoupil LJ, Williams JN, Flowers CR.	Curr Hematol Malig Rep. 2015 Sep;10(3):244-55. doi: 10.1007/s11899-015-0267-0.	Curr Hematol Malig Rep	2015	PubMed
No	Specialised	No	N/A	26107226	Nested Case-control Study of Occupational Radiation Exposure and Breast and Esophagus Cancer Risk among Medical Diagnostic X Ray Workers in Jiangsu of China	Wang FR, Fang QQ, Tang WM, Xu XS, Mahapatra T, Mahapatra S, Liu YF, Yu NL, Sun QF.	Asian Pac J Cancer Prev. 2015;16(11):4699-704. doi: 10.7314/apjcp.2015.16.11.4699.	Asian Pac J Cancer Prev	2015	PubMed
No	Other diseases	No	N/A	26107209	Risk factors for Opisthorchis viverrini Infection in Nong Khai Province, Thailand	Chudthaisong N, Promthet S, Bradshaw P.	Asian Pac J Cancer Prev. 2015;16(11):4593-6. doi: 10.7314/apjcp.2015.16.11.4593.	Asian Pac J Cancer Prev	2015	PubMed
No	Genetic exclusions (sequencing techniques)	No	N/A	26137536	Clinical Grade "SNaPshot" Genetic Mutation Profiling in Multiple Myeloma	O'Donnell E, Mahindra A, Yee AJ, Nardi V, Birrer N, Horick N, Borger D, Finkelstein D, Iafrate JA, Raje N.	EBioMedicine. 2014 Nov 18;2(1):71-3. doi: 10.1016/j.ebiom.2014.11.008. eCollection 2015 Jan.	EBioMedicine	2014	PubMed
No	Cancer type	No	N/A	26155261	Influence of metabolic and other clinicopathologic factors on the prognosis of patients with hepatocellular carcinoma undergoing hepatic resection	Choi KS, Kim DS, Jung SW, Yu YD, Suh SO.	Korean J Hepatobiliary Pancreat Surg. 2014 Nov;18(4):105-11. doi: 10.14701/kjhbps.2014.18.4.105. Epub 2014 Nov 30.	Korean J Hepatobiliary Pancreat Surg	2014	PubMed
No	Outcome (metastasis)	No	N/A	26155292	Risk Factors Associated with Distant Metastasis and Survival Outcomes in Breast Cancer Patients with Locoregional Recurrence	Park S, Han W, Kim J, Kim MK, Lee E, Yoo TK, Lee HB, Kang YJ, Kim YG, Moon HG, Noh DY.	J Breast Cancer. 2015 Jun;18(2):160-6. doi: 10.4048/jbc.2015.18.2.160. Epub 2015 Jun 26.	J Breast Cancer	2015	PubMed
No	Specialised	No	N/A	26158425	Pre-existing diabetes and breast cancer prognosis among elderly women	Luo J, Hendryx M, Virnig B, Wen S, Chlebowski R, Chen C, Rohan T, Tinker L, Wactawski-Wende J, Lessin L, Margolis KL.	Br J Cancer. 2015 Sep 1;113(5):827-32. doi: 10.1038/bjc.2015.249. Epub 2015 Jul 9.	Br J Cancer	2015	PubMed
No	Clinical practice	No	N/A	26163015	Noncompliance to guidelines in head and neck cancer treatment; associated factors for both patient and physician	Dronkers EA, Mes SW, Wieringa MH, van der Schroeff MP, Baatenburg de Jong RJ.	BMC Cancer. 2015 Jul 11;15:515. doi: 10.1186/s12885-015-1523-3.	BMC Cancer	2015	PubMed
No	Specialised	No	N/A	26181028	Midlife Cardiorespiratory Fitness, Incident Cancer, and Survival After Cancer in Men: The Cooper Center Longitudinal Study	Lakoski SG, Willis BL, Barlow CE, Leonard D, Gao A, Radford NB, Farrell SW, Douglas PS, Berry JD, DeFina LF, Jones LW.	JAMA Oncol. 2015 May;1(2):231-7. doi: 10.1001/jamaoncol.2015.0226.	JAMA Oncol	2015	PubMed
No	Specialised	No	N/A	26183881	Gender differences in prognostic factors for oral cancer	Honorato J, Rebelo MS, Dias FL, Camisasca DR, Faria PA, Azevedo e Silva G, Lourenço SQ.	Int J Oral Maxillofac Surg. 2015 Oct;44(10):1205-11. doi: 10.1016/j.ijom.2015.04.015. Epub 2015 Jul 14.	Int J Oral Maxillofac Surg	2015	PubMed
No	Outcome (recurrence)	No	N/A	26191611	Clinicopathological features and prognosis of familial papillary thyroid carcinoma--a large-scale, matched, case-control study	Cao J, Chen C, Chen C, Wang QL, Ge MH.	Clin Endocrinol (Oxf). 2016 Apr;84(4):598-606. doi: 10.1111/cen.12859. Epub 2015 Aug 11.	Clin Endocrinol (Oxf)	2016	PubMed
No	Specialised	No	N/A	26190088	Heavy Cigarette Smoking and Aggressive Bladder Cancer at Initial Presentation	Pietzak EJ, Mucksavage P, Guzzo TJ, Malkowicz SB.	Urology. 2015 Nov;86(5):968-72. doi: 10.1016/j.urology.2015.05.040. Epub 2015 Jul 17.	Urology	2015	PubMed
No	Cancer type	No	N/A	26198393	Genome-wide association study identifies variants at 16p13 associated with survival in multiple myeloma patients	Ziv E, Dean E, Hu D, Martino A, Serie D, Curtin K, Campa D, Aftab B, Bracci P, Buda G, Zhao Y, Caswell-Jin J, Diasio R, Dumontet C, Dudziński M, Fejerman L, Greenberg A, Huntsman S, Jamroziak K, Jurczyszyn A, Kumar S, Atanackovic D, Glenn M, Cannon-Albright LA, Jones B, Lee A, Marques H, Martin T, Martinez-Lopez J, Rajkumar V, Sainz J, Vangsted AJ, Wątek M, Wolf J, Slager S, Camp NJ, Canzian F, V…	Nat Commun. 2015 Jul 22;6:7539. doi: 10.1038/ncomms8539.	Nat Commun	2015	PubMed
Yes	Article included	Yes	Article included	26230957	An international data set for CMML validates prognostic scoring systems and demonstrates a need for novel prognostication strategies	Padron E, Garcia-Manero G, Patnaik MM, Itzykson R, Lasho T, Nazha A, Rampal RK, Sanchez ME, Jabbour E, Al Ali NH, Thompson Z, Colla S, Fenaux P, Kantarjian HM, Killick S, Sekeres MA, List AF, Onida F, Komrokji RS, Tefferi A, Solary E.	Blood Cancer J. 2015 Jul 31;5(7):e333. doi: 10.1038/bcj.2015.53.	Blood Cancer J	2015	PubMed
No	Outcome (staging)	No	N/A	26251261	Prognostic role of genetic biomarkers in clinical progression of prostate cancer	Alvarez-Cubero MJ, Martinez-Gonzalez LJ, Saiz M, Carmona-Saez P, Alvarez JC, Pascual-Geler M, Lorente JA, Cozar JM.	Exp Mol Med. 2015 Aug 7;47(8):e176. doi: 10.1038/emm.2015.43.	Exp Mol Med	2015	PubMed
No	Cancer type	No	N/A	26250857	The relationships among individual and regional smoking, socioeconomic status, and oral and pharyngeal cancer survival: a mediation analysis	Guo Y, Logan HL, Marks JG, Shenkman EA.	Cancer Med. 2015 Oct;4(10):1612-9. doi: 10.1002/cam4.509. Epub 2015 Aug 7.	Cancer Med	2015	PubMed
No	Cancer type	No	N/A	26276376	Role of aetiology, diabetes, tobacco smoking and hypertension in hepatocellular carcinoma survival	Raffetti E, Portolani N, Molfino S, Baiocchi GL, Limina RM, Caccamo G, Lamera R, Donato F; Brescia HCC Study Group.	Dig Liver Dis. 2015 Nov;47(11):950-6. doi: 10.1016/j.dld.2015.07.010. Epub 2015 Jul 28.	Dig Liver Dis	2015	PubMed
Yes	Article included	No	No significant individual factor associations with overal survival were reported	26307654	Genome-wide association study of prostate cancer-specific survival	Szulkin R, Karlsson R, Whitington T, Aly M, Gronberg H, Eeles RA, Easton DF, Kote-Jarai Z, Al Olama AA, Benlloch S, Muir K, Giles GG, Southey MC, FitzGerald LM, Henderson BE, Schumacher FR, Haiman CA, Sipeky C, Tammela TL, Nordestgaard BG, Key TJ, Travis RC, Neal DE, Donovan JL, Hamdy FC, Pharoah PD, Pashayan N, Khaw KT, Stanford JL, Thibodeau SN, McDonnell SK, Schaid DJ, Maier C, Vogel W, Luedek…	Cancer Epidemiol Biomarkers Prev. 2015 Nov;24(11):1796-800. doi: 10.1158/1055-9965.EPI-15-0543. Epub 2015 Aug 25.	Cancer Epidemiol Biomarkers Prev	2015	PubMed
No	Outcome (time to treatment)	No	N/A	26314984	Prognostic signature and clonality pattern of recurrently mutated genes in inactive chronic lymphocytic leukemia	Hurtado AM, Chen-Liang TH, Przychodzen B, Hamedi C, Muñoz-Ballester J, Dienes B, García-Malo MD, Antón AI, de Arriba F, Teruel-Montoya R, Ortuño FJ, Vicente V, Maciejewski JP, Jerez A.	Blood Cancer J. 2015 Aug 28;5(8):e342. doi: 10.1038/bcj.2015.65.	Blood Cancer J	2015	PubMed
No	Specialised	No	N/A	26321026	Red blood cell distribution width as a simple negative prognostic factor in patients with diffuse large B-cell lymphoma: a retrospective study	Periša V, Zibar L, Sinčić-Petričević J, Knezović A, Periša I, Barbić J.	Croat Med J. 2015 Aug;56(4):334-43. doi: 10.3325/cmj.2015.56.334.	Croat Med J	2015	PubMed
No	Specialised	No	N/A	26338451	Associations among ancestry, geography and breast cancer incidence, mortality, and survival in Trinidad and Tobago	Warner WA, Morrison RL, Lee TY, Williams TM, Ramnarine S, Roach V, Slovacek S, Maharaj R, Bascombe N, Bondy ML, Ellis MJ, Toriola AT, Roach A, Llanos AA.	Cancer Med. 2015 Nov;4(11):1742-53. doi: 10.1002/cam4.503. Epub 2015 Sep 4.	Cancer Med	2015	PubMed
No	Cancer type (children)	No	N/A	26343313	Childhood central nervous system tumour mortality and survival in Southern and Eastern Europe (1983-2014): Gaps persist across 14 cancer registries	Karalexi MA, Papathoma P, Thomopoulos TP, Ryzhov A, Zborovskaya A, Dimitrova N, Zivkovic S, Eser S, Antunes L, Sekerija M, Zagar T, Bastos J, Demetriou A, Agius D, Cozma R, Coza D, Bouka E, Dessypris N, Belechri M, Dana H, Hatzipantelis E, Papakonstantinou E, Polychronopoulou S, Pourtsidis A, Stiakaki E, Chatziioannou A, Manolitsi K, Orphanidis G, Papadopoulos S, Papathanasiou M, Patsouris E, Sgo…	Eur J Cancer. 2015 Nov;51(17):2665-77. doi: 10.1016/j.ejca.2015.08.018. Epub 2015 Sep 3.	Eur J Cancer	2015	PubMed
No	Specialised	No	N/A	26362911	Pretreatment hematologic markers as prognostic factors in patients with nasopharyngeal carcinoma: Neutrophil-lymphocyte ratio and platelet-lymphocyte ratio	Sun W, Zhang L, Luo M, Hu G, Mei Q, Liu D, Long G, Hu G.	Head Neck. 2016 Apr;38 Suppl 1:E1332-40. doi: 10.1002/hed.24224. Epub 2015 Sep 11.	Head Neck	2016	PubMed
No	Specialised	No	N/A	26375646	Breast cancer survival and health iniquities	Guerra MR, Silva GA, Nogueira MC, Leite IC, Oliveira Rde V, Cintra JR, Bustamante-Teixeira MT.	Cad Saude Publica. 2015 Aug;31(8):1673-84. doi: 10.1590/0102-311X00145214.	Cad Saude Publica	2015	PubMed
Yes	Article included	Yes	Article included	26379965	Associations of immunity-related single nucleotide polymorphisms with overall survival among prostate cancer patients	Miles FL, Rao JY, Eckhert C, Chang SC, Pantuck A, Zhang ZF.	Int J Clin Exp Med. 2015 Jun 24;8(7):11470-6. eCollection 2015.	Int J Clin Exp Med	2015	PubMed
No	Specialised	No	N/A	26385879	Allelic loss of 9p21.3 is a prognostic factor in 1p/19q codeleted anaplastic gliomas	Alentorn A, Dehais C, Ducray F, Carpentier C, Mokhtari K, Figarella-Branger D, Chinot O, Cohen-Moyal E, Ramirez C, Loiseau H, Elouahdani-Hamdi S, Beauchesne P, Langlois O, Desenclos C, Guillamo JS, Dam-Hieu P, Ghiringhelli F, Colin P, Godard J, Parker F, Dhermain F, Carpentier AF, Frenel JS, Menei P, Bauchet L, Faillot T, Fesneau M, Fontaine D, Motuo-Fotso MJ, Vauleon E, Gaultier C, Le Guerinel C…	Neurology. 2015 Oct 13;85(15):1325-31. doi: 10.1212/WNL.0000000000002014. Epub 2015 Sep 18.	Neurology	2015	PubMed
No	Specialised	No	N/A	26385485	Increased Neutrophil-Lymphocyte Ratio Is a Poor Prognostic Factor in Patients with Esophageal Cancer in a High Incidence Area in China	Yutong H, Xiaoli X, Shumei L, Shan S, Di L, Baoen S.	Arch Med Res. 2015 Oct;46(7):557-63. doi: 10.1016/j.arcmed.2015.09.003. Epub 2015 Sep 16.	Arch Med Res	2015	PubMed
No	Cancer type	No	N/A	26388908	Surgical outcomes and prognostic factors influencing long-term survival in patients with gallbladder cancer	Lee SH, Yang JD, Hwang HP, Yu HC, Cho BH.	Korean J Hepatobiliary Pancreat Surg. 2012 May;16(2):59-64. doi: 10.14701/kjhbps.2012.16.2.59. Epub 2012 May 31.	Korean J Hepatobiliary Pancreat Surg	2012	PubMed
No	Language	No	N/A	26418977	[Association of chromosome 17q copy number variation with overall survival of patients with hepatocellular carcinoma and screening of potential target genes]	Zhang J, Wen B, Cong W, Chen L, Jiang J, Pan W, He J, Zhu Z.	Zhonghua Yi Xue Yi Chuan Xue Za Zhi. 2015 Oct;32(5):615-9. doi: 10.3760/cma.j.issn.1003-9406.2015.05.002.	Zhonghua Yi Xue Yi Chuan Xue Za Zhi	2015	PubMed
Yes	Article included	Yes	Article included	26421031	Scoring of prognostic factors that influence long-term survival in patients with hepatic metastasis of colorectal cancer	Ahn SW, Na AS, Yang JD, Hwang HP, Yu HC, Cho BH.	Korean J Hepatobiliary Pancreat Surg. 2011 Aug;15(3):146-51. doi: 10.14701/kjhbps.2011.15.3.146. Epub 2011 Aug 31.	Korean J Hepatobiliary Pancreat Surg	2011	PubMed
No	Specialised	No	N/A	26444667	Negative impact of low body mass index on liver cirrhosis patients with hepatocellular carcinoma	Li Q, Xing H, Liu D, Li H.	World J Surg Oncol. 2015 Oct 6;13:294. doi: 10.1186/s12957-015-0713-4.	World J Surg Oncol	2015	PubMed
No	Specialised	No	N/A	26446522	Tumour-node-metastasis staging of human papillomavirus negative upper aerodigestive tract cancers: a critical appraisal	Aydil U, Duvvuri U, Kizil Y, Köybaşioğlu A.	J Laryngol Otol. 2015 Dec;129(12):1148-55. doi: 10.1017/S0022215115002686. Epub 2015 Oct 8.	J Laryngol Otol	2015	PubMed
No	Cancer type	No	N/A	26457350	Gastric-type Endocervical Adenocarcinoma: An Aggressive Tumor With Unusual Metastatic Patterns and Poor Prognosis	Karamurzin YS, Kiyokawa T, Parkash V, Jotwani AR, Patel P, Pike MC, Soslow RA, Park KJ.	Am J Surg Pathol. 2015 Nov;39(11):1449-57. doi: 10.1097/PAS.0000000000000532.	Am J Surg Pathol	2015	PubMed
No	Specialised	No	N/A	26455359	Effect of socioeconomic status on hepatocellular carcinoma incidence and stage at diagnosis, a population-based cohort study	Anyiwe K, Qiao Y, De P, Yoshida EM, Earle CC, Thein HH.	Liver Int. 2016 Jun;36(6):902-10. doi: 10.1111/liv.12982. Epub 2015 Oct 27.	Liver Int	2016	PubMed
No	Cancer type (children)	No	N/A	26457647	The genomic landscape of juvenile myelomonocytic leukemia	Stieglitz E, Taylor-Weiner AN, Chang TY, Gelston LC, Wang YD, Mazor T, Esquivel E, Yu A, Seepo S, Olsen S, Rosenberg M, Archambeault SL, Abusin G, Beckman K, Brown PA, Briones M, Carcamo B, Cooper T, Dahl GV, Emanuel PD, Fluchel MN, Goyal RK, Hayashi RJ, Hitzler J, Hugge C, Liu YL, Messinger YH, Mahoney DH Jr, Monteleone P, Nemecek ER, Roehrs PA, Schore RJ, Stine KC, Takemoto CM, Toretsky JA, Cos…	Nat Genet. 2015 Nov;47(11):1326-1333. doi: 10.1038/ng.3400. Epub 2015 Oct 12.	Nat Genet	2015	PubMed
Yes	Article included	Yes	Article included	26462029	A Panel of Genetic Polymorphism for the Prediction of Prognosis in Patients with Early Stage Non-Small Cell Lung Cancer after Surgical Resection	Lee SY, Choi JE, Jeon HS, Choi YY, Lee WK, Lee EB, Lee HC, Kang HG, Yoo SS, Lee J, Cha SI, Kim CH, Lee MH, Kim YT, Jheon S, Park JY.	PLoS One. 2015 Oct 13;10(10):e0140216. doi: 10.1371/journal.pone.0140216. eCollection 2015.	PLoS One	2015	PubMed
No	Cancer type	No	N/A	26460295	Brain Metastases in Patients With Germ Cell Tumors: Prognostic Factors and Treatment Options--An Analysis From the Global Germ Cell Cancer Group	Feldman DR, Lorch A, Kramar A, Albany C, Einhorn LH, Giannatempo P, Necchi A, Flechon A, Boyle H, Chung P, Huddart RA, Bokemeyer C, Tryakin A, Sava T, Winquist EW, De Giorgi U, Aparicio J, Sweeney CJ, Cohn Cedermark G, Beyer J, Powles T.	J Clin Oncol. 2016 Feb 1;34(4):345-51. doi: 10.1200/JCO.2015.62.7000. Epub 2015 Oct 12.	J Clin Oncol	2016	PubMed
No	Language	No	N/A	26463028	[Clinicopathological features and prognostic analysis of patients with signet ring cell gastric carcinoma]	Cui J, Liang H, Deng J, Ding X, Wang X, Zhang L, Liang Y, Jiang N.	Zhonghua Zhong Liu Za Zhi. 2015 May;37(5):367-70.	Zhonghua Zhong Liu Za Zhi	2015	PubMed
No	Specialised	No	N/A	26477498	Evidence of a genetic link between endometriosis and ovarian cancer	Lee AW, Templeman C, Stram DA, Beesley J, Tyrer J, Berchuck A, Pharoah PP, Chenevix-Trench G, Pearce CL; Ovarian Cancer Association Consortium.	Fertil Steril. 2016 Jan;105(1):35-43.e1-10. doi: 10.1016/j.fertnstert.2015.09.023. Epub 2015 Oct 23.	Fertil Steril	2016	PubMed
No	Cancer type	No	N/A	26483051	Prognostic factors for progression-free and overall survival in advanced biliary tract cancer	Bridgewater J, Lopes A, Wasan H, Malka D, Jensen L, Okusaka T, Knox J, Wagner D, Cunningham D, Shannon J, Goldstein D, Moehler M, Bekaii-Saab T, McNamara MG, Valle JW.	Ann Oncol. 2016 Jan;27(1):134-40. doi: 10.1093/annonc/mdv483. Epub 2015 Oct 19.	Ann Oncol	2016	PubMed
No	Specialised	No	N/A	26493696	Neutrophil-Lymphocyte Ratio as a Prognostic Marker for Lung Adenocarcinoma After Complete Resection	Takahashi Y, Kawamura M, Hato T, Harada M, Matsutani N, Horio H.	World J Surg. 2016 Feb;40(2):365-72. doi: 10.1007/s00268-015-3275-2.	World J Surg	2016	PubMed
No	Language	No	N/A	26499148	[Analysis of risk factors associate with lymph node metastasis of T1 and T2 rectal cancer]	He J, Lou Z, Zhang W, Meng R, Fu C, Yu E, Wang H, Hao L, Wang H.	Zhonghua Wei Chang Wai Ke Za Zhi. 2015 Oct;18(10):1016-9.	Zhonghua Wei Chang Wai Ke Za Zhi	2015	PubMed
No	Specialised	No	N/A	26504400	CXCL12 genetic variants as prognostic markers in nasopharyngeal carcinoma	Chen R, Xu Y, Du X, Liu N, Li Y, He Q, Tang L, Mao Y, Sun Y, Chen L, Ma J.	Onco Targets Ther. 2015 Oct 8;8:2835-42. doi: 10.2147/OTT.S90430. eCollection 2015.	Onco Targets Ther	2015	PubMed
No	Methodology	No	N/A	26510388	Stagewise pseudo-value regression for time-varying effects on the cumulative incidence	Zöller D, Schmidtmann I, Weinmann A, Gerds TA, Binder H.	Stat Med. 2016 Mar 30;35(7):1144-58. doi: 10.1002/sim.6770. Epub 2015 Oct 28.	Stat Med	2016	PubMed
No	Cancer type	No	N/A	26515637	A Model Based on Pathologic Features of Superficial Esophageal Adenocarcinoma Complements Clinical Node Staging in Determining Risk of Metastasis to Lymph Nodes	Davison JM, Landau MS, Luketich JD, McGrath KM, Foxwell TJ, Landsittel DP, Gibson MK, Nason KS.	Clin Gastroenterol Hepatol. 2016 Mar;14(3):369-377.e3. doi: 10.1016/j.cgh.2015.10.020. Epub 2015 Oct 26.	Clin Gastroenterol Hepatol	2016	PubMed
No	Specialised	No	N/A	26567202	Racial and ethnic disparities in the impact of obesity on breast cancer risk and survival: a global perspective	Bandera EV, Maskarinec G, Romieu I, John EM.	Adv Nutr. 2015 Nov 13;6(6):803-19. doi: 10.3945/an.115.009647. Print 2015 Nov.	Adv Nutr	2015	PubMed
Yes	Article included	Yes	Article included	26586795	Common genetic variation and survival after colorectal cancer diagnosis: a genome-wide analysis	Phipps AI, Passarelli MN, Chan AT, Harrison TA, Jeon J, Hutter CM, Berndt SI, Brenner H, Caan BJ, Campbell PT, Chang-Claude J, Chanock SJ, Cheadle JP, Curtis KR, Duggan D, Fisher D, Fuchs CS, Gala M, Giovannucci EL, Hayes RB, Hoffmeister M, Hsu L, Jacobs EJ, Jansen L, Kaplan R, Kap EJ, Maughan TS, Potter JD, Schoen RE, Seminara D, Slattery ML, West H, White E, Peters U, Newcomb PA.	Carcinogenesis. 2016 Jan;37(1):87-95. doi: 10.1093/carcin/bgv161. Epub 2015 Nov 19.	Carcinogenesis	2016	PubMed
No	Cancer type	No	N/A	26586367	Outcomes by area of residence deprivation in a cohort of oral cancer patients: Survival, health-related quality of life, and place of death	Rylands J, Lowe D, Rogers SN.	Oral Oncol. 2016 Jan;52:30-6. doi: 10.1016/j.oraloncology.2015.10.017. Epub 2015 Nov 12.	Oral Oncol	2016	PubMed
No	Specialised	No	N/A	26603970	The role of racial genetic admixture with endometrial cancer outcomes: An NRG Oncology/Gynecologic Oncology Group study	Rocconi RP, Lankes HA, Brady WE, Goodfellow PJ, Ramirez NC, Alvarez RD, Creasman W, Fernández JR.	Gynecol Oncol. 2016 Feb;140(2):264-9. doi: 10.1016/j.ygyno.2015.11.018. Epub 2015 Nov 18.	Gynecol Oncol	2016	PubMed
No	Genetic exclusions (gene expression)	No	N/A	26609481	Methylation associated genes contribute to the favorable prognosis of gliomas with isocitrate dehydrogenase 1 mutation	Liu Y, Hu H, Zhang C, Wang Z, Li M, Zhang W, Jiang T.	Am J Cancer Res. 2015 Aug 15;5(9):2745-55. eCollection 2015.	Am J Cancer Res	2015	PubMed
No	Specialised	No	N/A	26622753	Prognostic factors for elderly patients with primary malignant bone and soft tissue tumors	Iwai T, Hoshi M, Takada J, Oebisu N, Aono M, Takami M, Ieguchi M, Nakamura H.	Oncol Lett. 2015 Sep;10(3):1799-1804. doi: 10.3892/ol.2015.3432. Epub 2015 Jun 29.	Oncol Lett	2015	PubMed
No	Comparative study	No	N/A	26623210	Male Breast Cancer Prognostic Factors Versus Female Counterparts with Propensity Scores and Matched-Pair Analysis	Yu E, Stitt L, Vujovic O, Joseph K, Assouline A, Younus J, Perera F, Tai P.	Cureus. 2015 Oct 16;7(10):e355. doi: 10.7759/cureus.355.	Cureus	2015	PubMed
No	Specialised	No	N/A	26623049	Cetuximab treatment for metastatic colorectal cancer with KRAS p.G13D mutations improves progression-free survival	Osumi H, Shinozaki E, Osako M, Kawazoe Y, Oba M, Misaka T, Goto T, Kamo H, Suenaga M, Kumekawa Y, Ogura M, Ozaka M, Matsusaka S, Chin K, Hatake K, Mizunuma N.	Mol Clin Oncol. 2015 Sep;3(5):1053-1057. doi: 10.3892/mco.2015.602. Epub 2015 Jul 9.	Mol Clin Oncol	2015	PubMed
No	Language	No	N/A	26632466	[Clinical characteristics and survival of newly diagnosed multiple myeloma patients under 40 years old from single center and literature review]	Feng X, Deng S, An G, Qin X, Sui W, Zou D, Qiu L, Xu Y.	Zhonghua Xue Ye Xue Za Zhi. 2015 Nov;36(11):933-6. doi: 10.3760/cma.j.issn.0253-2727.2015.11.009.	Zhonghua Xue Ye Xue Za Zhi	2015	PubMed
No	Genetic exclusions (gene expression)	No	N/A	26635139	An integrative somatic mutation analysis to identify pathways linked with survival outcomes across 19 cancer types	Park S, Kim SJ, Yu D, Peña-Llopis S, Gao J, Park JS, Chen B, Norris J, Wang X, Chen M, Kim M, Yong J, Wardak Z, Choe K, Story M, Starr T, Cheong JH, Hwang TH.	Bioinformatics. 2016 Jun 1;32(11):1643-51. doi: 10.1093/bioinformatics/btv692. Epub 2015 Dec 3.	Bioinformatics	2016	PubMed
No	Language	No	N/A	26646959	[Increasingly better diagnosis and treatment of endometrial cancer]	Salehi S, Stålberg K, Marcickiewicz J, Rosenberg P, Falconer H.	Lakartidningen. 2015 Dec 8;112:DLDT.	Lakartidningen	2015	PubMed
No	Genetic exclusions (gene expression)	No	N/A	26648682	High Expression of Three-Gene Signature Improves Prediction of Relapse-Free Survival in Estrogen Receptor-Positive and Node-Positive Breast Tumors	Thakkar A, Raj H, Ravishankar, Muthuvelan B, Balakrishnan A, Padigaru M.	Biomark Insights. 2015 Nov 30;10:103-12. doi: 10.4137/BMI.S30559. eCollection 2015.	Biomark Insights	2015	PubMed
No	Specialised	No	N/A	26671905	Socioeconomic Factors Affect Outcomes in Well-Differentiated Thyroid Cancer	Swegal WC, Singer M, Peterson E, Feigelson HS, Kono SA, Snyder S, Melvin TA, Calzada G, Ghai NR, Saman DM, Chang SS.	Otolaryngol Head Neck Surg. 2016 Mar;154(3):440-5. doi: 10.1177/0194599815620778. Epub 2015 Dec 15.	Otolaryngol Head Neck Surg	2016	PubMed
No	Specialised	No	N/A	26683266	Depression and anxiety symptoms following cancer diagnosis: a cross-sectional study	Cardoso G, Graca J, Klut C, Trancas B, Papoila A.	Psychol Health Med. 2016 Jul;21(5):562-70. doi: 10.1080/13548506.2015.1125006. Epub 2015 Dec 18.	Psychol Health Med	2016	PubMed
No	Outcome (recurrence)	No	N/A	26684760	Prognostic factors for tumor recurrence in patients with clinical stage I seminoma undergoing surveillance--protocol for a systematic review	Kunath F, Spek A, Jensen K, Zengerling F, Schmidt S.	Syst Rev. 2015 Dec 18;4:182. doi: 10.1186/s13643-015-0167-3.	Syst Rev	2015	PubMed
No	Specialised	No	N/A	26683947	Low-Level Microsatellite Instability as a Potential Prognostic Factor in Sporadic Colorectal Cancer	Lee SY, Kim DW, Lee HS, Ihn MH, Oh HK, Min BS, Kim WR, Huh JW, Yun JA, Lee KY, Kim NK, Lee WY, Kim HC, Kang SB.	Medicine (Baltimore). 2015 Dec;94(50):e2260. doi: 10.1097/MD.0000000000002260.	Medicine (Baltimore)	2015	PubMed
No	Specialised	No	N/A	26693236	Bile duct invasion can be an independent prognostic factor in early stage hepatocellular carcinoma	Jang YR, Lee KW, Kim H, Lee JM, Yi NJ, Suh KS.	Korean J Hepatobiliary Pancreat Surg. 2015 Nov;19(4):167-72. doi: 10.14701/kjhbps.2015.19.4.167. Epub 2015 Nov 30.	Korean J Hepatobiliary Pancreat Surg	2015	PubMed
No	Cancer type	No	N/A	26693075	Genetic polymorphisms in apoptosis-related genes and the prognosis of hepatocellular carcinoma	Yu GP, Xiao QY, Shi ZQ, Tang LS, Ma XP, Zhang LY, Chen HT, Wang WJ, Zhang PY, Ding DL, Huang HX, Saiyin H, Chen TY, Lu PX, Wang NJ, Yu HJ, Sun JL, Zheng SL, Xu JF, Yu L, Jiang DK.	Am J Cancer Res. 2015 Sep 15;5(10):3249-59. eCollection 2015.	Am J Cancer Res	2015	PubMed
No	Cancer type	No	N/A	26722537	Analysis of the factors affecting lymph node metastasis and the prognosis of rectal neuroendocrine tumors	Li P, Wu F, Zhao H, Dou L, Wang Y, Guo C, Wang G, Zhao D.	Int J Clin Exp Pathol. 2015 Oct 1;8(10):13331-8. eCollection 2015.	Int J Clin Exp Pathol	2015	PubMed
No	Language	No	N/A	26725349	[Identification of novel pathogenic gene mutations in pediatric acute myeloid leukemia by whole-exome resequencing]	Shiba N.	Rinsho Ketsueki. 2015 Dec;56(12):2419-25. doi: 10.11406/rinketsu.56.2419.	Rinsho Ketsueki	2015	PubMed
No	Other diseases	No	N/A	26739716	Prognostic factors for disability and sick leave in patients with subacute non-malignant pain: a systematic review of cohort studies	Valentin GH, Pilegaard MS, Vaegter HB, Rosendal M, Ørtenblad L, Væggemose U, Christensen R.	BMJ Open. 2016 Jan 6;6(1):e007616. doi: 10.1136/bmjopen-2015-007616.	BMJ Open	2016	PubMed
No	Cancer type	No	N/A	26745472	Skull base chordomas: clinical outcome in a consecutive series of 45 patients with long-term follow-up and evaluation of clinical and biological prognostic factors	Boari N, Gagliardi F, Cavalli A, Gemma M, Ferrari L, Riva P, Mortini P.	J Neurosurg. 2016 Aug;125(2):450-60. doi: 10.3171/2015.6.JNS142370. Epub 2016 Jan 8.	J Neurosurg	2016	PubMed
No	Clinical summary	No	N/A	26745105	Knowledge and Perceptions about Colorectal Cancer in Jordan	Taha H, Jaghbeer MA, Shteiwi M, AlKhaldi S, Berggren V.	Asian Pac J Cancer Prev. 2015;16(18):8479-86. doi: 10.7314/apjcp.2015.16.18.8479.	Asian Pac J Cancer Prev	2015	PubMed
No	Cancer type	No	N/A	26743840	Genome-wide association study identifies variation at 6q25.1 associated with survival in multiple myeloma	Johnson DC, Weinhold N, Mitchell JS, Chen B, Kaiser M, Begum DB, Hillengass J, Bertsch U, Gregory WA, Cairns D, Jackson GH, Försti A, Nickel J, Hoffmann P, Nöethen MM, Stephens OW, Barlogie B, Davis FE, Hemminki K, Goldschmidt H, Houlston RS, Morgan GJ.	Nat Commun. 2016 Jan 8;7:10290. doi: 10.1038/ncomms10290.	Nat Commun	2016	PubMed
No	Genetic exclusions (rare variants)	No	N/A	26747452	Investigation of Exomic Variants Associated with Overall Survival in Ovarian Cancer	Winham SJ, Pirie A, Chen YA, Larson MC, Fogarty ZC, Earp MA, Anton-Culver H, Bandera EV, Cramer D, Doherty JA, Goodman MT, Gronwald J, Karlan BY, Kjaer SK, Levine DA, Menon U, Ness RB, Pearce CL, Pejovic T, Rossing MA, Wentzensen N, Bean YT, Bisogna M, Brinton LA, Carney ME, Cunningham JM, Cybulski C, deFazio A, Dicks EM, Edwards RP, Gayther SA, Gentry-Maharaj A, Gore M, Iversen ES, Jensen A, Joh…	Cancer Epidemiol Biomarkers Prev. 2016 Mar;25(3):446-54. doi: 10.1158/1055-9965.EPI-15-0240. Epub 2016 Jan 8.	Cancer Epidemiol Biomarkers Prev	2016	PubMed
No	Cancer type	No	N/A	26757906	Prognostic Genetic Signatures in Upper Tract Urothelial Carcinoma	Li Q, Bagrodia A, Cha EK, Coleman JA.	Curr Urol Rep. 2016 Feb;17(2):12. doi: 10.1007/s11934-015-0566-y.	Curr Urol Rep	2016	PubMed
No	Cancer type	No	N/A	26766968	Characteristics and prognostic factors of synchronous multiple primary esophageal carcinoma: A report of 52 cases	Li M, Lin ZX.	Thorac Cancer. 2014 Jan;5(1):25-30. doi: 10.1111/1759-7714.12047. Epub 2014 Jan 2.	Thorac Cancer	2014	PubMed
Yes	Article included	Yes	Article included	26768652	Prognostic Effect of BRAF and KRAS Mutations in Patients With Stage III Colon Cancer Treated With Leucovorin, Fluorouracil, and Oxaliplatin With or Without Cetuximab: A Post Hoc Analysis of the PETACC-8 Trial	Taieb J, Zaanan A, Le Malicot K, Julié C, Blons H, Mineur L, Bennouna J, Tabernero J, Mini E, Folprecht G, Van Laethem JL, Lepage C, Emile JF, Laurent-Puig P.	JAMA Oncol. 2016 May 1;2(5):643-653. doi: 10.1001/jamaoncol.2015.5225.	JAMA Oncol	2016	PubMed
No	Language	No	N/A	26785525	[Gender disparities in urologic cancers]	Lucca I, Valerio M, Jichlinski P, Cerantola Y.	Rev Med Suisse. 2015 Dec 2;11(497):2276-8, 2280.	Rev Med Suisse	2015	PubMed
No	Specialised	No	N/A	26792195	Sociodemographic disparities in survival from colorectal cancer in South Australia: a population-wide data linkage study	Beckmann KR, Bennett A, Young GP, Cole SR, Joshi R, Adams J, Singhal N, Karapetis C, Wattchow D, Roder D.	BMC Health Serv Res. 2016 Jan 20;16:24. doi: 10.1186/s12913-016-1263-3.	BMC Health Serv Res	2016	PubMed
No	Specialised	No	N/A	26799372	Family history of breast cancer and its association with disease severity and mortality	Melvin JC, Wulaningsih W, Hana Z, Purushotham AD, Pinder SE, Fentiman I, Gillett C, Mera A, Holmberg L, Van Hemelrijck M.	Cancer Med. 2016 May;5(5):942-9. doi: 10.1002/cam4.648. Epub 2016 Jan 22.	Cancer Med	2016	PubMed
No	Language	No	N/A	26797840	[Relevant factors analysis on the survival of gastric cancer patients with lung metastasis]	Guo Y, Zhang R, Wang W, Ma Z, Xue Q, Deng J, Liang H.	Zhonghua Wei Chang Wai Ke Za Zhi. 2016 Jan;19(1):58-61.	Zhonghua Wei Chang Wai Ke Za Zhi	2016	PubMed
Yes	Article included	Yes	Article included	26816105	Prognostic factors and long-term survival in surgically treated brain metastases from non-small cell lung cancer	Enders F, Geisenberger C, Jungk C, Bermejo JL, Warta R, von Deimling A, Herold-Mende C, Unterberg A.	Clin Neurol Neurosurg. 2016 Mar;142:72-80. doi: 10.1016/j.clineuro.2016.01.011. Epub 2016 Jan 14.	Clin Neurol Neurosurg	2016	PubMed
No	Specialised	No	N/A	26832359	Cancer survival in New South Wales, Australia: socioeconomic disparities remain despite overall improvements	Stanbury JF, Baade PD, Yu Y, Yu XQ.	BMC Cancer. 2016 Feb 1;16:48. doi: 10.1186/s12885-016-2065-z.	BMC Cancer	2016	PubMed
No	Genetic exclusions (tumour heterogeneity)	No	N/A	26840267	Pan-cancer analysis of intratumor heterogeneity as a prognostic determinant of survival	Morris LG, Riaz N, Desrichard A, Şenbabaoğlu Y, Hakimi AA, Makarov V, Reis-Filho JS, Chan TA.	Oncotarget. 2016 Mar 1;7(9):10051-63. doi: 10.18632/oncotarget.7067.	Oncotarget	2016	PubMed
Yes	Article included	Yes	Article included	26850434	Prognostic factors for patients with skeletal metastases from carcinoma of the breast	Stevenson JD, McNair M, Cribb GL, Cool WP.	Bone Joint J. 2016 Feb;98-B(2):266-70. doi: 10.1302/0301-620X.98B2.36185.	Bone Joint J	2016	PubMed
No	Cancer type	No	N/A	26883334	Risk Stratification in Multiple Myeloma	Ooi MG, de Mel S, Chng WJ.	Curr Hematol Malig Rep. 2016 Apr;11(2):137-47. doi: 10.1007/s11899-016-0307-4.	Curr Hematol Malig Rep	2016	PubMed
No	Specialised	No	N/A	26886855	The Association Between Body Mass Index and Presenting Symptoms in African American Women with Ovarian Cancer	Erondu CO, Alberg AJ, Bandera EV, Barnholtz-Sloan J, Bondy M, Cote ML, Funkhouser E, Peters E, Schwartz AG, Terry PD, Wallace K, Akushevich L, Wang F, Crankshaw S, Berchuck A, Schildkraut JM, Moorman PG.	J Womens Health (Larchmt). 2016 Jun;25(6):571-8. doi: 10.1089/jwh.2015.5359. Epub 2016 Feb 17.	J Womens Health (Larchmt)	2016	PubMed
No	Specialised	No	N/A	26885207	Assessment and prognostic analysis of EGFR mutations or/and HER2 overexpression in Uygur's Non-small Cell Lung Cancer	Shen H, Du G, Liu Z, Bao J, Yu Q, Jia C, Liang X, Shan L.	Int J Clin Exp Med. 2015 Dec 15;8(12):22300-9. eCollection 2015.	Int J Clin Exp Med	2015	PubMed
No	Specialised	No	N/A	26910116	Tumor size is an independent risk predictor for metachronous colorectal cancer	Kato T, Alonso S, Muto Y, Perucho M, Rikiyama T.	Oncotarget. 2016 Apr 5;7(14):17896-904. doi: 10.18632/oncotarget.7555.	Oncotarget	2016	PubMed
No	Specialised	No	N/A	26923549	Body mass index and survival after diagnosis of invasive breast cancer: a study based on the Japanese National Clinical Database-Breast Cancer Registry	Kawai M, Tomotaki A, Miyata H, Iwamoto T, Niikura N, Anan K, Hayashi N, Aogi K, Ishida T, Masuoka H, Iijima K, Masuda S, Tsugawa K, Kinoshita T, Nakamura S, Tokuda Y.	Cancer Med. 2016 Jun;5(6):1328-40. doi: 10.1002/cam4.678. Epub 2016 Feb 29.	Cancer Med	2016	PubMed
No	Clinical summary	No	N/A	26925689	Prostate Cancer in Iran: Trends in Incidence and Morphological and Epidemiological Characteristics	Pakzad R, Rafiemanesh H, Ghoncheh M, Sarmad A, Salehiniya H, Hosseini S, Sepehri Z, Afshari-Moghadam A.	Asian Pac J Cancer Prev. 2016;17(2):839-43. doi: 10.7314/apjcp.2016.17.2.839.	Asian Pac J Cancer Prev	2016	PubMed
No	Language	No	N/A	26934355	[Necessity of the development of a melanoma prevention program in Hungary - in the light of epidemiological data]	Tóth V.	Magy Onkol. 2016 Mar 2;60(1):78-83. Epub 2015 Jan 14.	Magy Onkol	2016	PubMed
Yes	Article included	No	Review article - sample and/or factor info not provided	26954807	Molecular predictive and prognostic factors in ependymoma	Benson R, Mallick S, Julka PK, Rath GK.	Neurol India. 2016 Mar-Apr;64(2):279-86. doi: 10.4103/0028-3886.177630.	Neurol India	2016	PubMed
No	Cancer type	No	N/A	Preprint	DIRC3 and close to NABP1 Genetics Polymorphisms correlated with Prognostic Survival in Patients with Laryngeal Squamous Cell Carcinoma	Shen Z, Ren W, Bai Y, Chen Z, Li J, Li B, Jin T, Cao P, Yuan S.			2016	Europe PMC
No	Specialised	No	N/A	26972640	Association Between Treatment at a High-Volume Facility and Improved Survival for Radiation-Treated Men With High-Risk Prostate Cancer	Chen YW, Mahal BA, Muralidhar V, Nezolosky M, Beard CJ, Den RB, Feng FY, Hoffman KE, Martin NE, Orio PF, Nguyen PL.	Int J Radiat Oncol Biol Phys. 2016 Mar 15;94(4):683-90. doi: 10.1016/j.ijrobp.2015.12.008. Epub 2015 Dec 14.	Int J Radiat Oncol Biol Phys	2016	PubMed
No	Cancer type	No	N/A	26975384	Survival in Mesenchymal Chondrosarcoma Varies Based on Age and Tumor Location: A Survival Analysis of the SEER Database	Schneiderman BA, Kliethermes SA, Nystrom LM.	Clin Orthop Relat Res. 2017 Mar;475(3):799-805. doi: 10.1007/s11999-016-4779-2.	Clin Orthop Relat Res	2017	PubMed
No	Specialised	No	N/A	26982367	Integrative Analyses of Colorectal Cancer Show Immunoscore Is a Stronger Predictor of Patient Survival Than Microsatellite Instability	Mlecnik B, Bindea G, Angell HK, Maby P, Angelova M, Tougeron D, Church SE, Lafontaine L, Fischer M, Fredriksen T, Sasso M, Bilocq AM, Kirilovsky A, Obenauf AC, Hamieh M, Berger A, Bruneval P, Tuech JJ, Sabourin JC, Le Pessot F, Mauillon J, Rafii A, Laurent-Puig P, Speicher MR, Trajanoski Z, Michel P, Sesboüe R, Frebourg T, Pagès F, Valge-Archer V, Latouche JB, Galon J.	Immunity. 2016 Mar 15;44(3):698-711. doi: 10.1016/j.immuni.2016.02.025.	Immunity	2016	PubMed
No	Cancer type (children)	No	N/A	26987106	Clinical Features and Prognostic Factors of Pediatric Spine Tumors: A Single-Center Experience With 190 Cases	Song D, Meng T, Lin Z, Fan T, Yin H, Li B, Li Z, Xu W, Huang Q, Zhou L, Li S, Yang X, Wei H, Liu T, Yan W, Zhou W, Xiao J.	Spine (Phila Pa 1976). 2016 Jun;41(12):1006-1012. doi: 10.1097/BRS.0000000000001541.	Spine (Phila Pa 1976)	2016	PubMed
No	Outcome (staging)	No	N/A	26998904	Low-Risk Prostate Cancer and Tumor Upgrading to Higher Patterns in the Surgical Specimen. Analysis of Clinical Factors Predicting Tumor Upgrading to Higher Gleason Patterns in a Contemporary Series of Patients Who Have Been Evaluated According to the Modified Gleason Score Grading System	Porcaro AB, Siracusano S, De Luyk N, Corsi P, Sebben M, Tafuri A, Bizzotto L, Tamanini I, Inverardi D, Cerruto MA, Martignoni G, Brunelli M, Artibani W.	Urol Int. 2016;97(1):32-41. doi: 10.1159/000445034. Epub 2016 Mar 22.	Urol Int	2016	PubMed
No	Language	No	N/A	27003649	[Analysis of prognostic factors of 110 patients with metastatic ovarian tumors from gastric cancer]	Ma Z, Zhang R, Xue Q, Liang H.	Zhonghua Wei Chang Wai Ke Za Zhi. 2016 Mar;19(3):287-91.	Zhonghua Wei Chang Wai Ke Za Zhi	2016	PubMed
No	Cancer type	No	N/A	27004202	Prognostic factors in neuroendocrine cervical carcinoma	Lee DY, Chong C, Lee M, Kim JW, Park NH, Song YS, Park SY.	Obstet Gynecol Sci. 2016 Mar;59(2):116-22. doi: 10.5468/ogs.2016.59.2.116. Epub 2016 Mar 16.	Obstet Gynecol Sci	2016	PubMed
No	Comparative study	No	N/A	27004457	Prognostic factors and disease-specific survival among immigrants diagnosed with cutaneous malignant melanoma in Sweden	Simberg-Danell C, Lyth J, Månsson-Brahme E, Frohm-Nilsson M, Carstensen J, Hansson J, Eriksson H.	Int J Cancer. 2016 Aug 1;139(3):543-53. doi: 10.1002/ijc.30103. Epub 2016 Apr 19.	Int J Cancer	2016	PubMed
Yes	Article included	Yes	Article included	27042095	Analyses of prognostic factors in cases of non-small cell lung cancer with multiple brain metastases	Gong X, Zhou D, Liang S, Zhou C.	Onco Targets Ther. 2016 Mar 1;9:977-83. doi: 10.2147/OTT.S94524. eCollection 2016.	Onco Targets Ther	2016	PubMed
No	Clinical practice	No	N/A	27039790	Breast Cancer Knowledge, Perception and Breast Self- Examination Practices among Yemeni Women: an Application of the Health Belief Model	Al-Sakkaf KA, Basaleem HO.	Asian Pac J Cancer Prev. 2016;17(3):1463-7. doi: 10.7314/apjcp.2016.17.3.1463.	Asian Pac J Cancer Prev	2016	PubMed
No	Specialised	No	N/A	27044414	Pubertal development and prostate cancer risk: Mendelian randomization study in a population-based cohort	Bonilla C, Lewis SJ, Martin RM, Donovan JL, Hamdy FC, Neal DE, Eeles R, Easton D, Kote-Jarai Z, Al Olama AA, Benlloch S, Muir K, Giles GG, Wiklund F, Gronberg H, Haiman CA, Schleutker J, Nordestgaard BG, Travis RC, Pashayan N, Khaw KT, Stanford JL, Blot WJ, Thibodeau S, Maier C, Kibel AS, Cybulski C, Cannon-Albright L, Brenner H, Park J, Kaneva R, Batra J, Teixeira MR, Pandha H, Lathrop M, Davey …	BMC Med. 2016 Apr 4;14:66. doi: 10.1186/s12916-016-0602-x.	BMC Med	2016	PubMed
No	Cancer type	No	N/A	27048677	Prognostic Factors in Myoepithelial Carcinoma of the Major Salivary Glands	Xiao CC, Baker AB, White-Gilbertson SJ, Day TA.	Otolaryngol Head Neck Surg. 2016 Jun;154(6):1047-53. doi: 10.1177/0194599816637605. Epub 2016 Apr 5.	Otolaryngol Head Neck Surg	2016	PubMed
No	Specialised	No	N/A	27051296	Ubiquitin-specific protease 7 expression is a prognostic factor in epithelial ovarian cancer and correlates with lymph node metastasis	Ma M, Yu N.	Onco Targets Ther. 2016 Mar 16;9:1559-69. doi: 10.2147/OTT.S100050. eCollection 2016.	Onco Targets Ther	2016	PubMed
Yes	Article included	No	Review article - sample and/or factor info not provided	27052645	Critical Assessment of Clinical Prognostic Tools in Melanoma	Mahar AL, Compton C, Halabi S, Hess KR, Gershenwald JE, Scolyer RA, Groome PA.	Ann Surg Oncol. 2016 Sep;23(9):2753-61. doi: 10.1245/s10434-016-5212-5. Epub 2016 Apr 6.	Ann Surg Oncol	2016	PubMed
No	Cancer type	No	N/A	27056111	Clinical features and prognostic factors of WHO II and III adult spinal meningiomas: analysis of 25 cases in a single center	Ye J, Lv G, Qian J, Zhu J, Han R, Luo C.	J Neurooncol. 2016 Jun;128(2):349-56. doi: 10.1007/s11060-016-2119-8. Epub 2016 Apr 7.	J Neurooncol	2016	PubMed
Yes	Article included	Yes	Article included	27061995	Application of Censored Quantile Regression to Determine Overall Survival Related Factors in Breast Cancer	Faradmal J, Roshanaei G, Mafi M, Sadighi-Pashaki A, Karami M.	J Res Health Sci. 2016 Winter;16(1):36-40.	J Res Health Sci	2016	PubMed
No	Methodology	No	N/A	27071189	Improve Glioblastoma Multiforme Prognosis Prediction by Using Feature Selection and Multiple Kernel Learning	Zhang Y, Li A, Peng C, Wang M.	IEEE/ACM Trans Comput Biol Bioinform. 2016 Sep-Oct;13(5):825-835. doi: 10.1109/TCBB.2016.2551745. Epub 2016 Apr 7.	IEEE/ACM Trans Comput Biol Bioinform	2016	PubMed
Yes	Article included	Yes	Article included	27074743	Prognostic impact of mutation profiling in patients with stage II and III colon cancer	Shen Y, Han X, Wang J, Wang S, Yang H, Lu SH, Shi Y.	Sci Rep. 2016 Apr 14;6:24310. doi: 10.1038/srep24310.	Sci Rep	2016	PubMed
No	Specialised	No	N/A	27083181	The incidence of bone metastasis after early-stage breast cancer in Canada	Liede A, Jerzak KJ, Hernandez RK, Wade SW, Sun P, Narod SA.	Breast Cancer Res Treat. 2016 Apr;156(3):587-595. doi: 10.1007/s10549-016-3782-3. Epub 2016 Apr 15.	Breast Cancer Res Treat	2016	PubMed
No	Outcome (emergency presentation)	No	N/A	27087482	Causes and outcomes of emergency presentation of rectal cancer	Comber H, Sharp L, de Camargo Cancela M, Haase T, Johnson H, Pratschke J.	Int J Cancer. 2016 Sep 1;139(5):1031-9. doi: 10.1002/ijc.30149. Epub 2016 May 5.	Int J Cancer	2016	PubMed
No	Language	No	N/A	27087379	[Brain metastases from hepatocellular carcinoma: clinical features and prognostic factors in 31 cases]	Zhang RL, Zhang H, Zhang L, Xiao L, Sun YN, Yang Y, Bao YX.	Zhonghua Zhong Liu Za Zhi. 2016 Apr;38(4):305-9. doi: 10.3760/cma.j.issn.0253-3766.2016.04.012.	Zhonghua Zhong Liu Za Zhi	2016	PubMed
No	Cancer type	No	N/A	27086490	Association of genetic variants with tumor HPV16 status and survival in squamous cell carcinoma of the oropharynx	Feng Y, Li Y, Zhang Y, Zheng H, Li G.	Oral Oncol. 2016 May;56:78-83. doi: 10.1016/j.oraloncology.2016.03.012. Epub 2016 Mar 28.	Oral Oncol	2016	PubMed
No	Cancer type	No	N/A	27094483	Combined measurements of tumor number and size helps estimate the outcome of resection of Barcelona clinic liver cancer stage B hepatocellular carcinoma	Wang X, Wang Z, Wu L.	BMC Surg. 2016 Apr 19;16:22. doi: 10.1186/s12893-016-0135-4.	BMC Surg	2016	PubMed
No	Specialised	No	N/A	27110123	A genetic variant in large tumor suppressor kinase 2 of Hippo signaling pathway contributes to prognosis of hepatocellular carcinoma	Shen L, Wen J, Zhao T, Hu Z, Song C, Gu D, He M, Lee NP, Xu Z, Chen J.	Onco Targets Ther. 2016 Apr 4;9:1945-51. doi: 10.2147/OTT.S100699. eCollection 2016.	Onco Targets Ther	2016	PubMed
No	Language	No	N/A	27112478	[Clinicopathologic features and prognostic analysis of 104 patients with gastric neuroendocrine neoplasms]	Liang W, Gao Y, Li J, Cui J, Xi H, Cai A, Chen L.	Zhonghua Wei Chang Wai Ke Za Zhi. 2016 Apr;19(4):427-31.	Zhonghua Wei Chang Wai Ke Za Zhi	2016	PubMed
No	Specialised	No	N/A	27121247	Relationship of prediagnostic body mass index with survival after colorectal cancer: Stage-specific associations	Kocarnik JM, Chan AT, Slattery ML, Potter JD, Meyerhardt J, Phipps A, Nan H, Harrison T, Rohan TE, Qi L, Hou L, Caan B, Kroenke CH, Strickler H, Hayes RB, Schoen RE, Chong DQ, White E, Berndt SI, Peters U, Newcomb PA.	Int J Cancer. 2016 Sep 1;139(5):1065-72. doi: 10.1002/ijc.30163. Epub 2016 May 14.	Int J Cancer	2016	PubMed
No	Specialised	No	N/A	27124030	Utility of Red Cell Distribution Width as a Prognostic Factor in Young Breast Cancer Patients	Huang DP, Ma RM, Xiang YQ.	Medicine (Baltimore). 2016 Apr;95(17):e3430. doi: 10.1097/MD.0000000000003430.	Medicine (Baltimore)	2016	PubMed
No	Specialised	No	N/A	27124043	Characteristics of Venous Thromboembolism in Pancreatic Adenocarcinoma in East Asian Ethnics: A Large Population-Based Observational Study	Lee JC, Ro YS, Cho J, Park Y, Lee JH, Hwang JH, Choi HJ, Lee S.	Medicine (Baltimore). 2016 Apr;95(17):e3472. doi: 10.1097/MD.0000000000003472.	Medicine (Baltimore)	2016	PubMed
No	Specialised	No	N/A	27123277	Elevated levels of plasma lactate dehydrogenase is an unfavorable prognostic factor in patients with epidermal growth factor receptor mutation-positive non-small cell lung cancer, receiving treatment with gefitinib or erlotinib	Inomata M, Hayashi R, Tanaka H, Shimokawa K, Tokui K, Taka C, Okazawa S, Kambara K, Ichikawa T, Yamada T, Miwa T, Kashii T, Matsui S, Tobe K.	Mol Clin Oncol. 2016 May;4(5):774-778. doi: 10.3892/mco.2016.779. Epub 2016 Feb 16.	Mol Clin Oncol	2016	PubMed
No	Genetic exclusions (gene expression)	No	N/A	27128794	Allelic expression imbalance polymorphisms in susceptibility chromosome regions and the risk and survival of breast cancer	Lin W, Lin HD, Guo XY, Lin Y, Su FX, Jia WH, Tang LY, Zheng W, Long JR, Ren ZF.	Mol Carcinog. 2017 Jan;56(1):300-311. doi: 10.1002/mc.22493. Epub 2016 Apr 29.	Mol Carcinog	2017	PubMed
No	Specialised	No	N/A	27133746	Malignant pleural disease is highly associated with subsequent peritoneal metastasis in patients with stage IV non-small cell lung cancer independent of oncogene status	Patil T, Aisner DL, Noonan SA, Bunn PA, Purcell WT, Carr LL, Camidge DR, Doebele RC.	Lung Cancer. 2016 Jun;96:27-32. doi: 10.1016/j.lungcan.2016.03.007. Epub 2016 Mar 26.	Lung Cancer	2016	PubMed
No	Genetic exclusions (sequencing techniques)	No	N/A	27136543	Data Interoperability of Whole Exome Sequencing (WES) Based Mutational Burden Estimates from Different Laboratories	Qiu P, Pang L, Arreaza G, Maguire M, Chang KC, Marton MJ, Levitan D.	Int J Mol Sci. 2016 Apr 29;17(5):651. doi: 10.3390/ijms17050651.	Int J Mol Sci	2016	PubMed
No	Specialised	No	N/A	27140652	Race-specific genetic risk score is more accurate than nonrace-specific genetic risk score for predicting prostate cancer and high-grade diseases	Na R, Ye D, Qi J, Liu F, Lin X, Helfand BT, Brendler CB, Conran C, Gong J, Wu Y, Gao X, Chen Y, Zheng SL, Mo Z, Ding Q, Sun Y, Xu J.	Asian J Androl. 2016 Jul-Aug;18(4):525-9. doi: 10.4103/1008-682X.179857.	Asian J Androl	2016	PubMed
No	Specialised	No	N/A	27166191	Clinicopathological features and prognosis of colonic gastrointestinal stromal tumors: evaluation of a pooled case series	Feng F, Tian Y, Liu Z, Xu G, Liu S, Guo M, Lian X, Fan D, Zhang H.	Oncotarget. 2016 Jun 28;7(26):40735-40745. doi: 10.18632/oncotarget.9196.	Oncotarget	2016	PubMed
No	Specialised	No	N/A	27177440	Paraneoplastic syndromes (PNS) associated with Merkel cell carcinoma (MCC): A case series of 8 patients highlighting different clinical manifestations	Iyer JG, Parvathaneni K, Bhatia S, Tarabadkar ES, Blom A, Doumani R, McKenzie J, Asgari MM, Nghiem P.	J Am Acad Dermatol. 2016 Sep;75(3):541-547. doi: 10.1016/j.jaad.2016.04.040. Epub 2016 May 11.	J Am Acad Dermatol	2016	PubMed
No	Genetic exclusions (non-coding regions)	No	N/A	27186403	Long non-coding RNA Linc00152 is a positive prognostic factor for and demonstrates malignant biological behavior in clear cell renal cell carcinoma	Wu Y, Tan C, Weng WW, Deng Y, Zhang QY, Yang XQ, Gan HL, Wang T, Zhang PP, Xu MD, Wang YQ, Wang CF.	Am J Cancer Res. 2016 Jan 15;6(2):285-99. eCollection 2016.	Am J Cancer Res	2016	PubMed
Yes	Article included	Yes	Article included	27189457	Prognostic implications of reproductive and lifestyle factors in ovarian cancer	Poole EM, Konstantinopoulos PA, Terry KL.	Gynecol Oncol. 2016 Sep;142(3):574-87. doi: 10.1016/j.ygyno.2016.05.014. Epub 2016 May 29.	Gynecol Oncol	2016	PubMed
No	Methodology	No	N/A	27198511	Analysis of Prognostic Factors from 9387 Merkel Cell Carcinoma Cases Forms the Basis for the New 8th Edition AJCC Staging System	Harms KL, Healy MA, Nghiem P, Sober AJ, Johnson TM, Bichakjian CK, Wong SL.	Ann Surg Oncol. 2016 Oct;23(11):3564-3571. doi: 10.1245/s10434-016-5266-4. Epub 2016 May 19.	Ann Surg Oncol	2016	PubMed
No	Other diseases	No	N/A	27214377	Next-generation sequencing in systemic mastocytosis: Derivation of a mutation-augmented clinical prognostic model for survival	Pardanani A, Lasho T, Elala Y, Wassie E, Finke C, Reichard KK, Chen D, Hanson CA, Ketterling RP, Tefferi A.	Am J Hematol. 2016 Sep;91(9):888-93. doi: 10.1002/ajh.24426. Epub 2016 Jun 20.	Am J Hematol	2016	PubMed
No	Language	No	N/A	27215518	[Clinicopathologic characteristics and prognostic factors of gastric cancer in the elderly patients over 75 years]	Gao H, Lan X, Li S, Xue Y.	Zhonghua Wei Chang Wai Ke Za Zhi. 2016 May;19(5):522-5.	Zhonghua Wei Chang Wai Ke Za Zhi	2016	PubMed
No	Biological tumour development	No	N/A	27216186	Multiregion Whole-Exome Sequencing Uncovers the Genetic Evolution and Mutational Heterogeneity of Early-Stage Metastatic Melanoma	Harbst K, Lauss M, Cirenajwis H, Isaksson K, Rosengren F, Törngren T, Kvist A, Johansson MC, Vallon-Christersson J, Baldetorp B, Borg Å, Olsson H, Ingvar C, Carneiro A, Jönsson G.	Cancer Res. 2016 Aug 15;76(16):4765-74. doi: 10.1158/0008-5472.CAN-15-3476. Epub 2016 May 23.	Cancer Res	2016	PubMed
No	Outcome (screening)	No	N/A	27221862	Colon Cancer among Older Saudis: Awareness of Risk Factors and Early Signs, and Perceived Barriers to Screening	Galal YS, Amin TT, Alarfaj AK, Almulhim AA, Aljughaiman AA, Almulla AK, Abdelhai RA.	Asian Pac J Cancer Prev. 2016;17(4):1837-46. doi: 10.7314/apjcp.2016.17.4.1837.	Asian Pac J Cancer Prev	2016	PubMed
No	Specialised	No	N/A	27221898	Knowledge about Risk Factors for Breast Cancer and Having a Close Relative with Cancer Affect the Frequency of Breast Self-Examination Performance	Freitas AG, Weller M.	Asian Pac J Cancer Prev. 2016;17(4):2075-81. doi: 10.7314/apjcp.2016.17.4.2075.	Asian Pac J Cancer Prev	2016	PubMed
No	Specialised	No	N/A	27231951	Identification of Comprehensive Geriatric Assessment Based Risk Factors for Malnutrition in Elderly Asian Cancer Patients	Tan T, Ong WS, Rajasekaran T, Nee Koo K, Chan LL, Poon D, Roy Chowdhury A, Krishna L, Kanesvaran R.	PLoS One. 2016 May 27;11(5):e0156008. doi: 10.1371/journal.pone.0156008. eCollection 2016.	PLoS One	2016	PubMed
No	Specialised	No	N/A	27266904	Incidence of venous thromboembolism in patients with diffuse large B-cell lymphoma	Borg IH, Bendtsen MD, Bøgsted M, Madsen J, Severinsen MT.	Leuk Lymphoma. 2016 Dec;57(12):2771-2776. doi: 10.1080/10428194.2016.1185782. Epub 2016 Jun 7.	Leuk Lymphoma	2016	PubMed
No	Biological tumour development	No	N/A	27288358	A Minimal DNA Methylation Signature in Oral Tongue Squamous Cell Carcinoma Links Altered Methylation with Tumor Attributes	Krishnan NM, Dhas K, Nair J, Palve V, Bagwan J, Siddappa G, Suresh A, Kekatpure VD, Kuriakose MA, Panda B.	Mol Cancer Res. 2016 Sep;14(9):805-19. doi: 10.1158/1541-7786.MCR-15-0395. Epub 2016 Jun 10.	Mol Cancer Res	2016	PubMed
No	Specialised	No	N/A	27288297	Genetic variants in glucose-6-phosphate isomerase gene as prognosis predictors in hepatocellular carcinoma	Lyu Z, Chen Y, Guo X, Zhou F, Yan Z, Xing J, An J, Zhang H.	Clin Res Hepatol Gastroenterol. 2016 Dec;40(6):698-704. doi: 10.1016/j.clinre.2016.05.001. Epub 2016 Jun 7.	Clin Res Hepatol Gastroenterol	2016	PubMed
No	Clinical summary	No	N/A	27328367	Cancer Specific Mortality in Men Diagnosed with Prostate Cancer before Age 50 Years: A Nationwide Population Based Study	Thorstenson A, Garmo H, Adolfsson J, Bratt O.	J Urol. 2017 Jan;197(1):61-66. doi: 10.1016/j.juro.2016.06.080. Epub 2016 Jun 17.	J Urol	2017	PubMed
No	Outcome (recurrence)	No	N/A	27324782	Prognostic factors for recurrence in early stage adult granulosa cell tumor of the ovary	Thomakos N, Biliatis I, Koutroumpa I, Sotiropoulou M, Bamias A, Liontos M, Vlachos G, Rodolakis A.	Arch Gynecol Obstet. 2016 Nov;294(5):1031-1036. doi: 10.1007/s00404-016-4135-5. Epub 2016 Jun 20.	Arch Gynecol Obstet	2016	PubMed
Yes	Article included	Yes	Article included	27339628	Prognostic relevance of genetic variants involved in immune checkpoints in patients with colorectal cancer	Yoon S, Kang BW, Park SY, Kim HJ, Park JS, Choi GS, Kim JG.	J Cancer Res Clin Oncol. 2016 Aug;142(8):1775-80. doi: 10.1007/s00432-016-2196-2. Epub 2016 Jun 23.	J Cancer Res Clin Oncol	2016	PubMed
No	Comparative study	No	N/A	27349497	The role of lifestyle characteristics on prostate cancer progression in two active surveillance cohorts	Vandersluis AD, Guy DE, Klotz LH, Fleshner NE, Kiss A, Parker C, Venkateswaran V.	Prostate Cancer Prostatic Dis. 2016 Sep;19(3):305-10. doi: 10.1038/pcan.2016.22. Epub 2016 Jun 28.	Prostate Cancer Prostatic Dis	2016	PubMed
No	Cancer type	No	N/A	27364312	Reformed smokers have survival benefits after head and neck cancer	Cao W, Liu Z, Gokavarapu S, Chen Y, Yang R, Ji T.	Br J Oral Maxillofac Surg. 2016 Sep;54(7):818-25. doi: 10.1016/j.bjoms.2016.06.013. Epub 2016 Jun 28.	Br J Oral Maxillofac Surg	2016	PubMed
Yes	Article included	Yes	Article included	27376129	Independent Replication of Published Germline Polymorphisms Associated with Urinary Bladder Cancer Prognosis and Treatment Response	Grotenhuis AJ, Dudek AM, Verhaegh GW, Aben KK, Witjes JA, Kiemeney LA, Vermeulen SH.	Bladder Cancer. 2016 Jan 7;2(1):77-89. doi: 10.3233/BLC-150027.	Bladder Cancer	2016	PubMed
No	Specialised	No	N/A	27377207	Do skeletal-related events predict overall survival in men with metastatic castration-resistant prostate cancer?	Howard LE, De Hoedt AM, Aronson WJ, Kane CJ, Amling CL, Cooperberg MR, Terris MK, Divers CH, Valderrama A, Freedland SJ.	Prostate Cancer Prostatic Dis. 2016 Dec;19(4):380-384. doi: 10.1038/pcan.2016.26. Epub 2016 Jul 5.	Prostate Cancer Prostatic Dis	2016	PubMed
Yes	Article included	No	Review article - sample and/or factor info not provided	27382614	Recent Advancements in Prognostic Factors of Epithelial Ovarian Carcinoma	Ezzati M, Abdullah A, Shariftabrizi A, Hou J, Kopf M, Stedman JK, Samuelson R, Shahabi S.	Int Sch Res Notices. 2014 Oct 29;2014:953509. doi: 10.1155/2014/953509. eCollection 2014.	Int Sch Res Notices	2014	PubMed
No	Specialised	No	N/A	27382800	Genetic diversity of hepatitis B virus and mutations associated to hepatocellular carcinoma in patients from Venezuela, with different stages of liver disease	Puche ML, Kay-Valero S, Michelli P, Oropeza MD, Loureiro CL, Devesa M, Dagher L, Pujol FH.	Invest Clin. 2016 Mar;57(1):38-46.	Invest Clin	2016	PubMed
No	Genetic exclusions (gene expression)	No	N/A	Preprint	RNA sequencing-based cell proliferation analysis across 19 cancers identifies a subset of proliferation-informative cancers with a common survival signature	Ramaker RC, Lasseigne BN, Hardigan AA, Palacio L, Gunther DS, Kirby MK, Myers RM, Cooper SJ.			2016	Europe PMC
No	Outcome (diagnosis)	No	N/A	27401439	Bridging the etiologic and prognostic outlooks in individualized assessment of absolute risk of an illness: application in lung cancer	Karp I, Sylvestre MP, Abrahamowicz M, Leffondré K, Siemiatycki J.	Eur J Epidemiol. 2016 Nov;31(11):1091-1099. doi: 10.1007/s10654-016-0180-4. Epub 2016 Jul 11.	Eur J Epidemiol	2016	PubMed
No	Specialised	No	N/A	27401635	Dyspnea as a Prognostic Factor in Patients with Non-Small Cell Lung Cancer	Ban WH, Lee JM, Ha JH, Yeo CD, Kang HH, Rhee CK, Moon HS, Lee SH.	Yonsei Med J. 2016 Sep;57(5):1063-9. doi: 10.3349/ymj.2016.57.5.1063.	Yonsei Med J	2016	PubMed
No	Specialised	No	N/A	27418270	Body Mass Index and Survival in a Prospective Randomized Trial of Localized High-Risk Renal Cell Carcinoma	Donin NM, Pantuck A, Klöpfer P, Bevan P, Fall B, Said J, Belldegrun AS, Chamie K.	Cancer Epidemiol Biomarkers Prev. 2016 Sep;25(9):1326-32. doi: 10.1158/1055-9965.EPI-16-0226. Epub 2016 Jul 14.	Cancer Epidemiol Biomarkers Prev	2016	PubMed
No	Clinical summary	No	N/A	27430083	Head and Neck Cutaneous Squamous Cell Carcinoma Clinicopathological Risk Factors according to Age and Gender: A Population-based Study	Wiser I, Scope A, Azriel D, Zloczower E, Carmel NN, Shalom A.	Isr Med Assoc J. 2016 May;18(5):275-8.	Isr Med Assoc J	2016	PubMed
No	Methodology	No	N/A	27431064	A critical review of methods for assessing cancer survival disparities in indigenous population	Withrow DR, Racey CS, Jamal S.	Ann Epidemiol. 2016 Aug;26(8):579-591. doi: 10.1016/j.annepidem.2016.06.007. Epub 2016 Jun 16.	Ann Epidemiol	2016	PubMed
No	Specialised	No	N/A	27436201	Prognostic Significance of Lymphovascular Invasion for Thoracic Esophageal Squamous Cell Carcinoma	Wang S, Chen X, Fan J, Lu L.	Ann Surg Oncol. 2016 Nov;23(12):4101-4109. doi: 10.1245/s10434-016-5416-8. Epub 2016 Jul 19.	Ann Surg Oncol	2016	PubMed
No	Specialised	No	N/A	27438606	A Simple Scoring System Predicting the Survival Time of Patients with Bone Metastases after RT	Zhang WY, Li HF, Su M, Lin RF, Chen XX, Zhang P, Zou CL.	PLoS One. 2016 Jul 20;11(7):e0159506. doi: 10.1371/journal.pone.0159506. eCollection 2016.	PLoS One	2016	PubMed
No	Specialised	No	N/A	27446446	Prognostic role of KRAS mutations in Sardinian patients with colorectal carcinoma	Palomba G, Cossu A, Paliogiannis P, Pazzola A, Baldino G, Scartozzi M, Ionta MT, Ortu S, Capelli F, Lanzillo A, Sedda T, Sanna G, Barca M, Virdis L, Budroni M, Palmieri G.	Oncol Lett. 2016 Aug;12(2):1415-1421. doi: 10.3892/ol.2016.4798. Epub 2016 Jun 29.	Oncol Lett	2016	PubMed
No	Specialised	No	N/A	27450761	Type 2 diabetes is an independent negative prognostic factor in patients undergoing surgical resection of a WHO grade I meningioma	Nayeri A, Chotai S, Prablek MA, Brinson PR, Douleh DG, Weaver KD, Thompson RC, Chambless L.	Clin Neurol Neurosurg. 2016 Oct;149:6-10. doi: 10.1016/j.clineuro.2016.07.015. Epub 2016 Jul 17.	Clin Neurol Neurosurg	2016	PubMed
No	Other diseases	No	N/A	27450187	Is there a role for diet in ameliorating the reproductive sequelae associated with chronic low-grade inflammation in polycystic ovary syndrome and obesity?	Riley JK, Jungheim ES.	Fertil Steril. 2016 Sep 1;106(3):520-7. doi: 10.1016/j.fertnstert.2016.07.1069. Epub 2016 Jul 20.	Fertil Steril	2016	PubMed
No	Comparative study	No	N/A	27509333	Molecular differences in the microsatellite stable phenotype between left-sided and right-sided colorectal cancer	Takahashi Y, Sugai T, Habano W, Ishida K, Eizuka M, Otsuka K, Sasaki A, Takayuki Matsumoto, Morikawa T, Unno M, Suzuki H.	Int J Cancer. 2016 Dec 1;139(11):2493-501. doi: 10.1002/ijc.30377.	Int J Cancer	2016	PubMed
No	Specialised	No	N/A	27517157	Lymph node ratio-based staging system as an alternative to the current TNM staging system to assess outcome in adenocarcinoma of the esophagogastric junction after surgical resection	Zhang H, Shang X, Chen C, Gao Y, Xiao X, Tang P, Duan X, Yang M, Jiang H, Yu Z.	Oncotarget. 2016 Nov 8;7(45):74337-74349. doi: 10.18632/oncotarget.11188.	Oncotarget	2016	PubMed
Yes	Article included	No	Review article - sample and/or factor info not provided	27521306	Prognosis of Primary Myelofibrosis in the Genomic Era	Bose P, Verstovsek S.	Clin Lymphoma Myeloma Leuk. 2016 Aug;16 Suppl:S105-13. doi: 10.1016/j.clml.2016.02.031.	Clin Lymphoma Myeloma Leuk	2016	PubMed
No	Biological tumour development	No	N/A	27521309	Clonal Evolution in Multiple Myeloma	Fakhri B, Vij R.	Clin Lymphoma Myeloma Leuk. 2016 Aug;16 Suppl:S130-4. doi: 10.1016/j.clml.2016.02.025.	Clin Lymphoma Myeloma Leuk	2016	PubMed
No	Language	No	N/A	27531772	[Clinical Characteristics,Treatment Strategies and Prognostic Factors of 254 Cases of Non Hodgkin's Lymphoma]	Ma XR, Xu Y, Wang J, Zhang WG, Chen YX, Cao XM, He AL, Liu J, Wang JL, Zhao WH, Yang Y.	Zhongguo Shi Yan Xue Ye Xue Za Zhi. 2016 Aug;24(4):1044-50. doi: 10.7534/j.issn.1009-2137.2016.04.016.	Zhongguo Shi Yan Xue Ye Xue Za Zhi	2016	PubMed
No	Cancer type	No	N/A	27542237	Clinical characteristics and prognostic factors of brain central neurocytoma	Song Y, Kang X, Cao G, Li Y, Zhou X, Tong Y, Wang W.	Oncotarget. 2016 Nov 15;7(46):76291-76297. doi: 10.18632/oncotarget.11228.	Oncotarget	2016	PubMed
No	Clinical summary	No	N/A	27590365	Uterine sarcoma Part I-Uterine leiomyosarcoma: The Topic Advisory Group systematic review	Wen KC, Horng HC, Wang PH, Chen YJ, Yen MS, Ng HT; Taiwan Association of Gynecology Systematic Review Group.	Taiwan J Obstet Gynecol. 2016 Aug;55(4):463-71. doi: 10.1016/j.tjog.2016.04.033.	Taiwan J Obstet Gynecol	2016	PubMed
No	Genetic exclusions (telomere length)	No	N/A	27597395	Genetic variants affecting telomere length are associated with the prognosis of esophageal squamous cell carcinoma in a Chinese population	Lu Y, Yan C, Du J, Ji Y, Gao Y, Zhu X, Yu F, Huang T, Dai J, Ma H, Jiang Y, Chen J, Shen H, Jin G, Yin Y, Hu Z.	Mol Carcinog. 2017 Mar;56(3):1021-1029. doi: 10.1002/mc.22567. Epub 2016 Oct 20.	Mol Carcinog	2017	PubMed
No	Language	No	N/A	27598496	[Oral cancer: Review of the Chilean literature]	Santelices Ch MJ, Cárcamo I M, Brenner A C, Montes F R.	Rev Med Chil. 2016 Jun;144(6):758-66. doi: 10.4067/S0034-98872016000600011.	Rev Med Chil	2016	PubMed
No	Specialised	No	N/A	27600906	Lymphovascular and perineural invasion are associated with poor prognostic features and outcomes in colorectal cancer: A retrospective cohort study	Al-Sukhni E, Attwood K, Gabriel EM, LeVea CM, Kanehira K, Nurkin SJ.	Int J Surg. 2017 Jan;37:42-49. doi: 10.1016/j.ijsu.2016.08.528. Epub 2016 Sep 4.	Int J Surg	2017	PubMed
No	Outcome (recurrence)	No	N/A	27614395	Development and Validation of a Novel Recurrence Risk Stratification for Initial Non-muscle Invasive Bladder Cancer in Asia	Ieda T, Muto S, Shimizu F, Taguri M, Yanada S, Kitamura K, Terai K, Saito K, Ogishima T, Nagata M, Ide H, Okegawa T, Wakumoto Y, Sakamoto Y, Tsujimura A, Yamaguchi R, Nutahara K, Horie S.	EBioMedicine. 2016 Oct;12:98-104. doi: 10.1016/j.ebiom.2016.08.051. Epub 2016 Sep 2.	EBioMedicine	2016	PubMed
No	Cancer type	No	N/A	27617250	Prognostic factors after hepatic resection for the single hepatocellular carcinoma larger than 5 cm	Noh JH, Kim TS, Ahn KS, Kim YH, Kang KJ.	Ann Surg Treat Res. 2016 Sep;91(3):104-11. doi: 10.4174/astr.2016.91.3.104. Epub 2016 Aug 29.	Ann Surg Treat Res	2016	PubMed
No	Specialised	No	N/A	27617218	Identification of TRPCs genetic variants that modify risk for lung cancer based on the pathway and two-stage study	Zhang Z, Wang J, He J, Zeng X, Chen X, Xiong M, Zhou Q, Guo M, Li D, Lu W.	Meta Gene. 2016 Jul 8;9:191-6. doi: 10.1016/j.mgene.2016.07.005. eCollection 2016 Sep.	Meta Gene	2016	PubMed
No	Clinical summary	No	N/A	27634691	Statistical controversies in clinical research: prognostic gene signatures are not (yet) useful in clinical practice	Michiels S, Ternès N, Rotolo F.	Ann Oncol. 2016 Dec;27(12):2160-2167. doi: 10.1093/annonc/mdw307. Epub 2016 Sep 15.	Ann Oncol	2016	PubMed
Yes	Article included	Yes	Article included	27656849	Disease-free survival in patients with non-metastatic breast cancer	Diniz RW, Guerra MR, Cintra JR, Fayer VA, Teixeira MT.	Rev Assoc Med Bras (1992). 2016 Sep-Oct;62(5):407-13. doi: 10.1590/1806-9282.62.05.407.	Rev Assoc Med Bras (1992)	2016	PubMed
No	Specialised	No	N/A	27659145	Prognosis of small bowel adenocarcinoma in Crohn's disease compares favourably with de novo small bowel adenocarcinoma	Wieghard N, Mongoue-Tchokote S, Young JI, Sheppard BC, Tsikitis VL.	Colorectal Dis. 2017 May;19(5):446-455. doi: 10.1111/codi.13531.	Colorectal Dis	2017	PubMed
No	Specialised	No	N/A	27669890	Epidermal growth factor (EGF) receptor-ligand based molecular staging predicts prognosis in head and neck squamous cell carcinoma partly due to deregulated EGF- induced amphiregulin expression	Gao J, Ulekleiv CH, Halstensen TS.	J Exp Clin Cancer Res. 2016 Sep 26;35(1):151. doi: 10.1186/s13046-016-0422-z.	J Exp Clin Cancer Res	2016	PubMed
Yes	Article included	No	No significant individual factor associations with overal survival were reported	27677730	No Evidence That Genetic Variation in the Myeloid-Derived Suppressor Cell Pathway Influences Ovarian Cancer Survival	Sucheston-Campbell LE, Cannioto R, Clay AI, Etter JL, Eng KH, Liu S, Battaglia S, Hu Q, Szender JB, Minlikeeva A, Joseph JM, Mayor P, Abrams SI, Segal BH, Wallace PK, Soh KT, Zsiros E, Anton-Culver H, Bandera EV, Beckmann MW, Berchuck A, Bjorge L, Bruegl A, Campbell IG, Campbell SP, Chenevix-Trench G, Cramer DW, Dansonka-Mieszkowska A, Dao F, Diergaarde B, Doerk T, Doherty JA, du Bois A, Eccles D…	Cancer Epidemiol Biomarkers Prev. 2017 Mar;26(3):420-424. doi: 10.1158/1055-9965.EPI-16-0631. Epub 2016 Sep 27.	Cancer Epidemiol Biomarkers Prev	2017	PubMed
No	Specialised	No	N/A	27698913	Pretreatment TG/HDL-C Ratio Is Superior to Triacylglycerol Level as an Independent Prognostic Factor for the Survival of Triple Negative Breast Cancer Patients	Dai D, Chen B, Wang B, Tang H, Li X, Zhao Z, Li X, Xie X, Wei W.	J Cancer. 2016 Aug 7;7(12):1747-1754. doi: 10.7150/jca.15776. eCollection 2016.	J Cancer	2016	PubMed
No	Specialised	No	N/A	27698911	XPG Gene Polymorphisms Contribute to Colorectal Cancer Susceptibility: A Two-Stage Case-Control Study	Hua RX, Zhuo ZJ, Zhu J, Zhang SD, Xue WQ, Zhang JB, Xu HM, Li XZ, Zhang PF, He J, Jia WH.	J Cancer. 2016 Aug 6;7(12):1731-1739. doi: 10.7150/jca.15602. eCollection 2016.	J Cancer	2016	PubMed
No	Cancer type	No	N/A	27701882	A single institution's 21-year experience with surgically resected pancreatic neuroendocrine tumors: an analysis of survival and prognostic factors	Cienfuegos JA, Rotellar F, Salguero J, Ruiz-Canela M, Núñez Córdoba JM, Sola I, Benito A, Martí-Cruchaga P, Zozaya G, Pardo F, Hernández Lizoáin JL.	Rev Esp Enferm Dig. 2016 Nov;108(11):689-696. doi: 10.17235/reed.2016.4323/2016.	Rev Esp Enferm Dig	2016	PubMed
No	Specialised	No	N/A	27727182	Potential Susceptibility Mutations in C Gene for Hepatitis B-Related Hepatocellular Carcinoma Identified by a Two-Stage Study in Qidong, China	Qu L, Zhang H, Liu J, Liu T, Shen X, Chen T, Ni Z, Lu C.	Int J Mol Sci. 2016 Oct 11;17(10):1708. doi: 10.3390/ijms17101708.	Int J Mol Sci	2016	PubMed
Yes	Article included	Yes	Article included	27734341	Prognostic risk factors in patients with bone metastasis from colorectal cancer	Liu F, Zhao J, Xie J, Xie L, Zhu J, Cai S, Zheng H, Xu Y.	Tumour Biol. 2016 Oct 12. doi: 10.1007/s13277-016-5465-4. Online ahead of print.	Tumour Biol	2016	PubMed
No	Specialised	No	N/A	27744614	National economic and development indicators and international variation in prostate cancer incidence and mortality: an ecological analysis	Neupane S, Bray F, Auvinen A.	World J Urol. 2017 Jun;35(6):851-858. doi: 10.1007/s00345-016-1953-9. Epub 2016 Oct 15.	World J Urol	2017	PubMed
No	Cancer type	No	N/A	27752393	Prognostic Factors for Node-Negative Advanced Gastric Cancer after Curative Gastrectomy	Lee EW, Lee WY, Koo HS.	J Gastric Cancer. 2016 Sep;16(3):161-166. doi: 10.5230/jgc.2016.16.3.161. Epub 2016 Sep 30.	J Gastric Cancer	2016	PubMed
No	Specialised	No	N/A	27751980	Poor Prognosis in Acute Myeloid Leukemia Patients with Monosomal Karyotypes	Xu J, Huang B, Liu X, Zhang Y, Liu Y, Chen L, Luan Y, Li N, Chu X.	Turk J Haematol. 2017 Jun 5;34(2):126-130. doi: 10.4274/tjh.2016.0255. Epub 2016 Oct 18.	Turk J Haematol	2017	PubMed
No	Language	No	N/A	27784365	[Effect of Lymphocyte/Monocyte Ratio on Clinical Features and Prognosis of Patients with Primary Gastrointestinal Diffuse Large B Cell Lymphoma]	Xu YX, Zhang YG, Xu CL, Liu NJ.	Zhongguo Shi Yan Xue Ye Xue Za Zhi. 2016 Oct;24(5):1404-1409. doi: 10.7534/j.issn.1009-2137.2016.05.022.	Zhongguo Shi Yan Xue Ye Xue Za Zhi	2016	PubMed
No	Cancer type	No	N/A	27807648	History of autoimmune disease is associated with impaired survival in multiple myeloma and monoclonal gammopathy of undetermined significance: a population-based study	Lindqvist EK, Landgren O, Lund SH, Turesson I, Hultcrantz M, Goldin L, Björkholm M, Kristinsson SY.	Ann Hematol. 2017 Feb;96(2):261-269. doi: 10.1007/s00277-016-2859-8. Epub 2016 Nov 2.	Ann Hematol	2017	PubMed
No	Cancer type	No	N/A	27641506	Integrative genomic and network analysis identified novel genes associated with the development of advanced cervical squamous cell carcinoma	Roychowdhury A, Samadder S, Das P, Mandloi S, Addya S, Chakraborty C, Basu PS, Mondal R, Roy A, Chakrabarti S, Roychoudhury S, Panda CK.	Biochim Biophys Acta Gen Subj. 2017 Jan;1861(1 Pt A):2899-2911. doi: 10.1016/j.bbagen.2016.09.014. Epub 2016 Sep 15.	Biochim Biophys Acta Gen Subj	2017	PubMed
No	Cancer type	No	N/A	27821817	Is there a dose-dependent effect of genetic susceptibility loci for gastric cancer on prognosis of the patients?	Cheng L, Qiu LX, Jia M, Zhou F, Wang MY, Zhang RX, Yang Y, Wang X, Wang J, Jin L, Wei QY.	Oncotarget. 2017 Mar 14;8(11):18435-18443. doi: 10.18632/oncotarget.13123.	Oncotarget	2017	PubMed
No	Outcome (diagnosis)	No	N/A	27821670	Identification of patients with non-metastatic colorectal cancer in primary care: a case-control study	Ewing M, Naredi P, Zhang C, Månsson J.	Br J Gen Pract. 2016 Dec;66(653):e880-e886. doi: 10.3399/bjgp16X687985. Epub 2016 Nov 7.	Br J Gen Pract	2016	PubMed
No	Specialised	No	N/A	27821321	Unemployment risk at 2 and 4 years following colorectal cancer diagnosis: a population based study	Rottenberg Y, Ratzon NZ, Cohen M, Hubert A, Uziely B, de Boer AG.	Eur J Cancer. 2016 Dec;69:70-76. doi: 10.1016/j.ejca.2016.09.025. Epub 2016 Nov 4.	Eur J Cancer	2016	PubMed
No	Article type (retraction)	No	N/A	27824217	RETRACTION of "Correlation analysis between an IL-6 genetic polymorphism and non-small cell lung cancer prognosis", by Zhao K, Xu J, Tian H published in Genetics and Molecular Research 15 (1): 15017021 (2016) DOI: 10.4238/gmr.15017021	Zhao K, Xu J, Tian H.	Genet Mol Res. 2016 Nov 3;15(4). doi: 10.4238/gmr150470211.	Genet Mol Res	2016	PubMed
No	Outcome (recurrence)	No	N/A	27826681	Role of surgical resection in recurrent glioblastoma: prognostic factors and outcome evaluation in an observational study	Pessina F, Navarria P, Cozzi L, Tomatis S, Riva M, Ascolese AM, Santoro A, Simonelli M, Bello L, Scorsetti M.	J Neurooncol. 2017 Jan;131(2):377-384. doi: 10.1007/s11060-016-2310-y. Epub 2016 Nov 8.	J Neurooncol	2017	PubMed
No	Outcome (recurrence)	No	N/A	27836204	A nationwide study of ovarian serous borderline tumors in Denmark 1978-2002. Risk of recurrence, and development of ovarian serous carcinoma	Hannibal CG, Vang R, Junge J, Frederiksen K, Kurman RJ, Kjaer SK.	Gynecol Oncol. 2017 Jan;144(1):174-180. doi: 10.1016/j.ygyno.2016.11.007. Epub 2016 Nov 9.	Gynecol Oncol	2017	PubMed
No	Genetic exclusions (sequencing techniques)	No	N/A	27877908	An immuno-wall microdevice exhibits rapid and sensitive detection of IDH1-R132H mutation specific to grade II and III gliomas	Yamamichi A, Kasama T, Ohka F, Suzuki H, Kato A, Motomura K, Hirano M, Ranjit M, Chalise L, Kurimoto M, Kondo G, Aoki K, Kaji N, Tokeshi M, Matsubara T, Senga T, Kaneko MK, Suzuki H, Hara M, Wakabayashi T, Baba Y, Kato Y, Natsume A.	Sci Technol Adv Mater. 2016 Oct 4;17(1):618-625. doi: 10.1080/14686996.2016.1227222. eCollection 2016.	Sci Technol Adv Mater	2016	PubMed
No	Language	No	N/A	27928792	[Clinicopathological characteristics and prognosis analysis of colorectal neuroendocrine neoplasms based on the data from domestic six medical centers]	Zhang Y, Peng X, Jin K, Wang W, Feng X, Zeng Y, Chen M, Yu X, Chen Y, Chen J.	Zhonghua Wei Chang Wai Ke Za Zhi. 2016 Nov 25;19(11):1235-1240.	Zhonghua Wei Chang Wai Ke Za Zhi	2016	PubMed
No	Language	No	N/A	27928791	[Clinicopathological features and prognosis of patients with gastric neuroendocrine carcinoma from multiple centers in southern China]	Fang C, Wang W, Zhang Y, Feng X, Zeng Y, Li Y, Chen J, Chen Y, Zhou Z.	Zhonghua Wei Chang Wai Ke Za Zhi. 2016 Nov 25;19(11):1230-1234.	Zhonghua Wei Chang Wai Ke Za Zhi	2016	PubMed
Yes	Article included	Yes	Article included	27935232	Prognostic Factors of Survival among Women with Metastatic Breast Cancer and Impact of Primary or Secondary Nature of Disease on Survival: A French Population-Based Study	Marshall EM, Bertaut A, Desmoulins I, Darut-Jouve A, Ponnelle T, Poillot ML, Beltjens F, Arveux P.	Breast J. 2017 Mar;23(2):138-145. doi: 10.1111/tbj.12717. Epub 2016 Dec 9.	Breast J	2017	PubMed
No	Cancer type (children)	No	N/A	27955728	Recent biologic and genetic advances in neuroblastoma: Implications for diagnostic, risk stratification, and treatment strategies	Newman EA, Nuchtern JG.	Semin Pediatr Surg. 2016 Oct;25(5):257-264. doi: 10.1053/j.sempedsurg.2016.09.007. Epub 2016 Sep 28.	Semin Pediatr Surg	2016	PubMed
No	Specialised	No	N/A	27978516	Prognostic Significance of Dementia in Older Adults with Solid Tumors	Wongrakpanich S, Hurst A, Bustamante J, Candelario N, Biso S, Chaiwatcharayut W, Dourado C, Rosenzweig A.	Dement Geriatr Cogn Disord. 2017;43(1-2):38-44. doi: 10.1159/000453449. Epub 2016 Dec 16.	Dement Geriatr Cogn Disord	2017	PubMed
No	Cancer type	No	N/A	27980426	Mutations in hepatitis B virus small S genes predict postoperative survival in hepatocellular carcinoma	Peng L, Yang G, Wu C, Wang W, Wu J, Guo Z.	Onco Targets Ther. 2016 Dec 2;9:7367-7372. doi: 10.2147/OTT.S121785. eCollection 2016.	Onco Targets Ther	2016	PubMed
No	Outcome (classification)	No	N/A	27987438	Unsupervised Analysis of Array Comparative Genomic Hybridization Data from Early-Onset Colorectal Cancer Reveals Equivalence with Molecular Classification and Phenotypes	Arriba M, García JL, Rueda D, Pérez J, Brandariz L, Nutu OA, Alonso L, Rodríguez Y, Urioste M, González-Sarmiento R, Perea J.	Neoplasia. 2017 Jan;19(1):28-34. doi: 10.1016/j.neo.2016.11.006. Epub 2016 Dec 15.	Neoplasia	2017	PubMed
No	Clinical summary	No	N/A	27993131	Oral cancer incidence and survival rates in the Republic of Ireland, 1994-2009	Ali H, Sinnott SJ, Corcoran P, Deady S, Sharp L, Kabir Z.	BMC Cancer. 2016 Dec 20;16(1):950. doi: 10.1186/s12885-016-2839-3.	BMC Cancer	2016	PubMed
Yes	Article included	Yes	Article included	27994469	Association between proto-oncogene mutations and clinicopathologic characteristics and overall survival in colorectal cancer in East Azerbaijan, Iran	Dolatkhah R, Somi MH, Asvadi Kermani I, Bonyadi M, Sepehri B, Boostani K, Azadbakht S, Fotouhi N, Farassati F, Dastgiri S.	Onco Targets Ther. 2016 Dec 7;9:7385-7395. doi: 10.2147/OTT.S116373. eCollection 2016.	Onco Targets Ther	2016	PubMed
No	Specialised	No	N/A	28035906	Neutrophil-lymphocyte ratio and platelet-lymphocyte ratio as prognostic factors in non-metastatic breast cancer patients from a Hispanic population	Ramos-Esquivel A, Rodriguez-Porras L, Porras J.	Breast Dis. 2017;37(1):1-6. doi: 10.3233/BD-160251.	Breast Dis	2017	PubMed
No	Specialised	No	N/A	28063166	Cigarette smoking is associated with adverse survival among women with ovarian cancer: Results from a pooled analysis of 19 studies	Praestegaard C, Jensen A, Jensen SM, Nielsen TS, Webb PM, Nagle CM, DeFazio A; Australian Ovarian Cancer Study Group, Høgdall E, Rossing MA, Doherty JA, Wicklund KG, Goodman MT, Modugno F, Moysich K, Ness RB, Edwards R, Matsuo K, Hosono S, Goode EL, Winham SJ, Fridley BL, Cramer DW, Terry KL, Schildkraut JM, Berchuck A, Bandera EV, Paddock LE, Massuger LF, Wentzensen N, Pharoah P, Song H, Whittem…	Int J Cancer. 2017 Jun 1;140(11):2422-2435. doi: 10.1002/ijc.30600. Epub 2017 Jan 24.	Int J Cancer	2017	PubMed
No	Cancer type	No	N/A	28071635	Prognostic factors and 5-year survival of patients with carcinoma penis: Tertiary health center study	Shah AA, Shah HA, Panjwani GN, Pandey BB, Shah N.	Indian J Cancer. 2016 Apr-Jun;53(2):309-312. doi: 10.4103/0019-509X.197729.	Indian J Cancer	2016	PubMed
No	Outcome (diagnosis)	No	N/A	28084440	Common risk variants for colorectal cancer: an evaluation of associations with age at cancer onset	Song N, Shin A, Park JW, Kim J, Oh JH.	Sci Rep. 2017 Jan 13;7:40644. doi: 10.1038/srep40644.	Sci Rep	2017	PubMed
No	Language	No	N/A	28103969	[Analysis on the Prognostic and Survival Factors of Synchronous Multiple Primary Lung Cancer]	Guo H, Mao F, Zhang H, Qiu Y, Shen-Tu Y.	Zhongguo Fei Ai Za Zhi. 2017 Jan 20;20(1):21-27. doi: 10.3779/j.issn.1009-3419.2017.01.03.	Zhongguo Fei Ai Za Zhi	2017	PubMed
No	Language	No	N/A	28104030	[Neutrophil to lymphocyte ratio in peripheral blood: a novel independent prognostic factor in patients with head and neck squamous cell carcinoma]	Wu F, Wu LL, Zhu LX.	Zhonghua Zhong Liu Za Zhi. 2017 Jan 23;39(1):29-32. doi: 10.3760/cma.j.issn.0253-3766.2017.01.006.	Zhonghua Zhong Liu Za Zhi	2017	PubMed
No	Outcome (diagnosis)	No	N/A	28110997	Identification of high-risk cutaneous melanoma tumors is improved when combining the online American Joint Committee on Cancer Individualized Melanoma Patient Outcome Prediction Tool with a 31-gene expression profile-based classification	Ferris LK, Farberg AS, Middlebrook B, Johnson CE, Lassen N, Oelschlager KM, Maetzold DJ, Cook RW, Rigel DS, Gerami P.	J Am Acad Dermatol. 2017 May;76(5):818-825.e3. doi: 10.1016/j.jaad.2016.11.051. Epub 2017 Jan 19.	J Am Acad Dermatol	2017	PubMed
No	Cancer type	No	N/A	28135397	Survival of patients with head and neck squamous cell carcinoma by housing subsidy in a tiered public housing system	Wong TH, Skanthakumar T, Nadkarni N, Nguyen HV, Iyer NG.	Cancer. 2017 Jun 1;123(11):1998-2005. doi: 10.1002/cncr.30557. Epub 2017 Jan 30.	Cancer	2017	PubMed
No	Other diseases	No	N/A	28140731	Depressive spectrum disorders in cancer: prevalence, risk factors and screening for depression: a critical review	Caruso R, Nanni MG, Riba M, Sabato S, Mitchell AJ, Croce E, Grassi L.	Acta Oncol. 2017 Feb;56(2):146-155. doi: 10.1080/0284186X.2016.1266090. Epub 2017 Jan 31.	Acta Oncol	2017	PubMed
No	Cancer type	No	N/A	28151884	Risk factors and prognosis for salivary gland adenoid cystic carcinoma in southern china: A 25-year retrospective study	Ouyang DQ, Liang LZ, Zheng GS, Ke ZF, Weng DS, Yang WF, Su YX, Liao GQ.	Medicine (Baltimore). 2017 Feb;96(5):e5964. doi: 10.1097/MD.0000000000005964.	Medicine (Baltimore)	2017	PubMed
Yes	Article included	Yes	Article included	28178134	Prognostic factors and survival of colorectal cancer in Kurdistan province, Iran: A population-based study (2009-2014)	Rasouli MA, Moradi G, Roshani D, Nikkhoo B, Ghaderi E, Ghaytasi B.	Medicine (Baltimore). 2017 Feb;96(6):e5941. doi: 10.1097/MD.0000000000005941.	Medicine (Baltimore)	2017	PubMed
No	Specialised	No	N/A	28183787	Prognostic significance of diffuse sclerosing variant papillary thyroid carcinoma: a systematic review and meta-analysis	Vuong HG, Kondo T, Pham TQ, Oishi N, Mochizuki K, Nakazawa T, Hassell L, Katoh R.	Eur J Endocrinol. 2017 Apr;176(4):433-441. doi: 10.1530/EJE-16-0863.	Eur J Endocrinol	2017	PubMed
No	Methodology	No	N/A	28186225	VALORATE: fast and accurate log-rank test in balanced and unbalanced comparisons of survival curves and cancer genomics	Treviño V, Tamez-Pena J.	Bioinformatics. 2017 Jun 15;33(12):1900-1901. doi: 10.1093/bioinformatics/btx080.	Bioinformatics	2017	PubMed
No	Clinical summary	No	N/A	28193203	First insight into the somatic mutation burden of neurofibromatosis type 2-associated grade I and grade II meningiomas: a case report comprehensive genomic study of two cranial meningiomas with vastly different clinical presentation	Dewan R, Pemov A, Dutra AS, Pak ED, Edwards NA, Ray-Chaudhury A, Hansen NF, Chandrasekharappa SC, Mullikin JC, Asthagiri AR; NISC Comparative Sequencing Program, Heiss JD, Stewart DR, Germanwala AV.	BMC Cancer. 2017 Feb 13;17(1):127. doi: 10.1186/s12885-017-3127-6.	BMC Cancer	2017	PubMed
No	Specialised	No	N/A	28196067	Body weight trajectories and risk of oesophageal and gastric cardia adenocarcinomas: a pooled analysis of NIH-AARP and PLCO Studies	Petrick JL, Kelly SP, Liao LM, Freedman ND, Graubard BI, Cook MB.	Br J Cancer. 2017 Mar 28;116(7):951-959. doi: 10.1038/bjc.2017.29. Epub 2017 Feb 14.	Br J Cancer	2017	PubMed
No	Genetic exclusions (copy number variation)	No	N/A	28193567	Genomic analysis of adult B-ALL identifies potential markers of shorter survival	Patel S, Mason CC, Glenn MJ, Paxton CN, South ST, Cessna MH, Asch J, Cobain EF, Bixby DL, Smith LB, Reshmi S, Gastier-Foster JM, Schiffman JD, Miles RR.	Leuk Res. 2017 May;56:44-51. doi: 10.1016/j.leukres.2017.01.034. Epub 2017 Feb 3.	Leuk Res	2017	PubMed
No	Cancer type	No	N/A	28215537	Genetic variations of mitochondrial genome modify risk and prognosis of hepatocellular carcinoma patients	Chen C, Ba Y, Li D, Du X, Lia X, Yang H, An J, Xing J, Yang H, Dong G, Guo X.	Clin Res Hepatol Gastroenterol. 2017 Sep;41(4):378-385. doi: 10.1016/j.clinre.2016.12.002. Epub 2017 Feb 16.	Clin Res Hepatol Gastroenterol	2017	PubMed
No	Specialised	No	N/A	28223310	VDR mRNA overexpression is associated with worse prognostic factors in papillary thyroid carcinoma	Choi JY, Yi JW, Lee JH, Song RY, Yu H, Kwon H, Chai YJ, Kim SJ, Lee KE.	Endocr Connect. 2017 Apr;6(3):172-178. doi: 10.1530/EC-17-0001. Epub 2017 Feb 21.	Endocr Connect	2017	PubMed
No	Clinical summary	No	N/A	28234748	Management of intermediate-risk prostate cancer with active surveillance: never or sometimes?	Masic S, Washington SL 3rd, Carroll PR.	Curr Opin Urol. 2017 May;27(3):231-237. doi: 10.1097/MOU.0000000000000387.	Curr Opin Urol	2017	PubMed
No	Cancer type	No	N/A	28240523	Prognostic Factors and Survival of Patients with Carcinoma of the Ampulla of Vater after Pancreaticoduodenectomy	Junrungsee S, Kittivarakul E, Ko-iam W, Lapisatepun W, Sandhu T, Chotirosniramit A.	Asian Pac J Cancer Prev. 2017 Jan 1;18(1):225-229. doi: 10.22034/APJCP.2017.18.1.225.	Asian Pac J Cancer Prev	2017	PubMed
No	Specialised	No	N/A	28248981	Interaction between body mass index and hormone-receptor status as a prognostic factor in lymph-node-positive breast cancer	Chung IY, Lee JW, Lee JS, Park YR, Min YH, Lee Y, Yoon TI, Sohn G, Lee SB, Kim J, Kim HJ, Ko BS, Son BH, Ahn SH.	PLoS One. 2017 Mar 1;12(3):e0170311. doi: 10.1371/journal.pone.0170311. eCollection 2017.	PLoS One	2017	PubMed
No	Outcome (diagnosis)	No	N/A	28252132	Environmental factors and risk of aggressive prostate cancer among a population of New Zealand men - a genotypic approach	Vaidyanathan V, Naidu V, Kao CH, Karunasinghe N, Bishop KS, Wang A, Pallati R, Shepherd P, Masters J, Zhu S, Goudie M, Krishnan M, Jabed A, Marlow G, Narayanan A, Ferguson LR.	Mol Biosyst. 2017 Mar 28;13(4):681-698. doi: 10.1039/c6mb00873a.	Mol Biosyst	2017	PubMed
No	Specialised	No	N/A	28255429	Prognostic significance of vascular endothelial growth factor polymorphisms in colorectal cancer patients	do Espírito Santo GF, Galera BB, Duarte EC, Chen ES, Azis L, Damazo AS, Saba GT, de Sousa Gehrke F, Guerreiro da Silva ID, Waisberg J.	World J Gastrointest Oncol. 2017 Feb 15;9(2):78-86. doi: 10.4251/wjgo.v9.i2.78.	World J Gastrointest Oncol	2017	PubMed
No	Cancer type	No	N/A	28276466	Conditional Survival Analysis of Patients With Locally Advanced Laryngeal Cancer: Construction of a Dynamic Risk Model and Clinical Nomogram	Multidisciplinary Larynx Cancer Working Group.	Sci Rep. 2017 Mar 9;7:43928. doi: 10.1038/srep43928.	Sci Rep	2017	PubMed
No	Other diseases	No	N/A	28288660	Evidence of metachronous development of ovarian teratomas: a case report of bilateral mature cystic teratomas of the ovaries and systematic literature review	Wang WC, Lai YC.	J Ovarian Res. 2017 Mar 14;10(1):17. doi: 10.1186/s13048-017-0313-8.	J Ovarian Res	2017	PubMed
No	Cancer type	No	N/A	28293086	Impact of smoking habit on surgical outcomes in non-B non-C patients with curative resection for hepatocellular carcinoma	Kai K, Koga H, Aishima S, Kawaguchi A, Yamaji K, Ide T, Ueda J, Noshiro H.	World J Gastroenterol. 2017 Feb 28;23(8):1397-1405. doi: 10.3748/wjg.v23.i8.1397.	World J Gastroenterol	2017	PubMed
No	Specialised	No	N/A	28323362	Body mass index and prognosis in patients with head and neck cancer	Gama RR, Song Y, Zhang Q, Brown MC, Wang J, Habbous S, Tong L, Huang SH, O'Sullivan B, Waldron J, Xu W, Goldstein D, Liu G.	Head Neck. 2017 Jun;39(6):1226-1233. doi: 10.1002/hed.24760. Epub 2017 Mar 21.	Head Neck	2017	PubMed
No	Methodology	No	N/A	28334368	Performance of two formal tests based on martingales residuals to check the proportional hazard assumption and the functional form of the prognostic factors in flexible parametric excess hazard models	Danieli C, Bossard N, Roche L, Belot A, Uhry Z, Charvat H, Remontet L.	Biostatistics. 2017 Jul 1;18(3):505-520. doi: 10.1093/biostatistics/kxw056.	Biostatistics	2017	PubMed
No	Language	No	N/A	28338160	[Value of tumor deposits in staging and prognostic evaluation in gastric cancer patients]	Liang W, Zhou Z, Cui J, Xi H, Chen L.	Zhonghua Wei Chang Wai Ke Za Zhi. 2017 Mar 25;20(3):277-282.	Zhonghua Wei Chang Wai Ke Za Zhi	2017	PubMed
No	Specialised	No	N/A	28346484	A Neighborhood-Wide Association Study (NWAS): Example of prostate cancer aggressiveness	Lynch SM, Mitra N, Ross M, Newcomb C, Dailey K, Jackson T, Zeigler-Johnson CM, Riethman H, Branas CC, Rebbeck TR.	PLoS One. 2017 Mar 27;12(3):e0174548. doi: 10.1371/journal.pone.0174548. eCollection 2017.	PLoS One	2017	PubMed
No	Specialised	No	N/A	28348581	TFCP2 Genetic Polymorphism Is Associated with Predisposition to and Transplant Prognosis of Hepatocellular Carcinoma	Liu Z, Gao F, Shao Z, Xie H, Zhou L, Xu X, Zheng S.	Gastroenterol Res Pract. 2017;2017:6353248. doi: 10.1155/2017/6353248. Epub 2017 Feb 27.	Gastroenterol Res Pract	2017	PubMed
No	Specialised	No	N/A	28358914	Analysis of single nucleotide variants of HFE gene and association to survival in The Cancer Genome Atlas GBM data	Lee SY, Zhu J, Salzberg AC, Zhang B, Liu DJ, Muscat JE, Langan ST, Connor JR.	PLoS One. 2017 Mar 30;12(3):e0174778. doi: 10.1371/journal.pone.0174778. eCollection 2017.	PLoS One	2017	PubMed
No	Genetic exclusions (gene expression)	No	N/A	28367246	Overexpression of G6PD Represents a Potential Prognostic Factor in Clear Cell Renal Cell Carcinoma	Zhang Q, Yi X, Yang Z, Han Q, Di X, Chen F, Wang Y, Yi Z, Kuang Y, Zhu Y.	J Cancer. 2017 Feb 25;8(4):665-673. doi: 10.7150/jca.16858. eCollection 2017.	J Cancer	2017	PubMed
No	Outcome (diagnosis)	No	N/A	28380453	Exome-based genome-wide association study and risk assessment using genetic risk score to prostate cancer in the Korean population	Oh JJ, Lee SJ, Hwang JY, Kim D, Lee SE, Hong SK, Ho JN, Yoon S, Sung J, Kim WJ, Byun SS.	Oncotarget. 2017 Jul 4;8(27):43934-43943. doi: 10.18632/oncotarget.16540.	Oncotarget	2017	PubMed
No	Specialised	No	N/A	28382148	NR1H3 Expression is a Prognostic Factor of Overall Survival for Patients with Muscle-Invasive Bladder Cancer	Wu J, Wan F, Sheng H, Shi G, Shen Y, Lin G, Dai B, Zhu Y, Ye D.	J Cancer. 2017 Mar 7;8(5):852-860. doi: 10.7150/jca.17845. eCollection 2017.	J Cancer	2017	PubMed
No	Specialised	No	N/A	28382092	Genetic Predisposition of Polymorphisms in HMGB1-Related Genes to Breast Cancer Prognosis in Korean Women	Lee J, Choi J, Chung S, Park J, Kim JE, Sung H, Han W, Lee JW, Park SK, Kim MK, Ahn SH, Noh DY, Yoo KY, Kang D, Choi JY.	J Breast Cancer. 2017 Mar;20(1):27-34. doi: 10.4048/jbc.2017.20.1.27. Epub 2017 Mar 24.	J Breast Cancer	2017	PubMed
No	Cancer type	No	N/A	28400350	Extraperitoneal lymph node dissection in locally advanced cervical cancer; the prognostic factors associated with survival	Köse MF, Kiseli M, Kimyon G, Öcalan R, Yenen MC, Tulunay G, Turan AT, Üreyen I, Boran N.	J Turk Ger Gynecol Assoc. 2017 Jun 1;18(2):77-84. doi: 10.4274/jtgga.2016.0202. Epub 2017 Feb 7.	J Turk Ger Gynecol Assoc	2017	PubMed
No	Cancer type	No	N/A	28403382	Molecular Profiling of Multiple Primary Merkel Cell Carcinoma to Distinguish Genetically Distinct Tumors From Clonally Related Metastases	Harms KL, Lazo de la Vega L, Hovelson DH, Rahrig S, Cani AK, Liu CJ, Fullen DR, Wang M, Andea AA, Bichakjian CK, Johnson TM, Tomlins SA, Harms PW.	JAMA Dermatol. 2017 Jun 1;153(6):505-512. doi: 10.1001/jamadermatol.2017.0507.	JAMA Dermatol	2017	PubMed
No	Cancer type (children)	No	N/A	28411282	Genomic architecture and treatment outcome in pediatric acute myeloid leukemia: a Children's Oncology Group report	Vujkovic M, Attiyeh EF, Ries RE, Goodman EK, Ding Y, Kavcic M, Alonzo TA, Wang YC, Gerbing RB, Sung L, Hirsch B, Raimondi S, Gamis AS, Meshinchi S, Aplenc R.	Blood. 2017 Jun 8;129(23):3051-3058. doi: 10.1182/blood-2017-03-772384. Epub 2017 Apr 14.	Blood	2017	PubMed
Yes	Article included	Yes	Article included	28432682	Prognostic factors and survival in acral lentiginous melanoma	Asgari MM, Shen L, Sokil MM, Yeh I, Jorgenson E.	Br J Dermatol. 2017 Aug;177(2):428-435. doi: 10.1111/bjd.15600. Epub 2017 Jul 28.	Br J Dermatol	2017	PubMed
No	Specialised	No	N/A	28437868	Early mortality and overall survival of acute myeloid leukemia based on facility type	Bhatt VR, Shostrom V, Giri S, Gundabolu K, Monirul Islam KM, Appelbaum FR, Maness LJ.	Am J Hematol. 2017 Aug;92(8):764-771. doi: 10.1002/ajh.24767. Epub 2017 Jun 1.	Am J Hematol	2017	PubMed
No	Biological tumour development	No	N/A	28445112	Tracking the Evolution of Non-Small-Cell Lung Cancer	Jamal-Hanjani M, Wilson GA, McGranahan N, Birkbak NJ, Watkins TBK, Veeriah S, Shafi S, Johnson DH, Mitter R, Rosenthal R, Salm M, Horswell S, Escudero M, Matthews N, Rowan A, Chambers T, Moore DA, Turajlic S, Xu H, Lee SM, Forster MD, Ahmad T, Hiley CT, Abbosh C, Falzon M, Borg E, Marafioti T, Lawrence D, Hayward M, Kolvekar S, Panagiotopoulos N, Janes SM, Thakrar R, Ahmed A, Blackhall F, Summers…	N Engl J Med. 2017 Jun 1;376(22):2109-2121. doi: 10.1056/NEJMoa1616288. Epub 2017 Apr 26.	N Engl J Med	2017	PubMed
No	Language	No	N/A	28441803	[Factors for lymph node metastasis and survival rate in papillary thyroid microcarcinoma: from a large cohort of 3 607 cases series]	Xu L, Xu YN, Wang JD.	Zhonghua Er Bi Yan Hou Tou Jing Wai Ke Za Zhi. 2017 Apr 7;52(4):267-272. doi: 10.3760/cma.j.issn.1673-0860.2017.04.006.	Zhonghua Er Bi Yan Hou Tou Jing Wai Ke Za Zhi	2017	PubMed
No	Methodology	No	N/A	28465639	Barcelona clinic liver cancer nomogram and others staging/scoring systems in a French hepatocellular carcinoma cohort	Adhoute X, Pénaranda G, Raoul JL, Edeline J, Blanc JF, Pol B, Campanile M, Perrier H, Bayle O, Monnet O, Beaurain P, Muller C, Castellani P, Le Treut YP, Bronowicki JP, Bourlière M.	World J Gastroenterol. 2017 Apr 14;23(14):2545-2555. doi: 10.3748/wjg.v23.i14.2545.	World J Gastroenterol	2017	PubMed
No	Cancer type	No	N/A	28467657	Effect of smoking on survival of patients with hepatocellular carcinoma	Kolly P, Knöpfli M, Dufour JF.	Liver Int. 2017 Nov;37(11):1682-1687. doi: 10.1111/liv.13466. Epub 2017 May 29.	Liver Int	2017	PubMed
No	Specialised	No	N/A	28469388	Significant Prognostic Features and Patterns of Somatic TP53 Mutations in Human Cancers	Zhang W, Edwards A, Flemington EK, Zhang K.	Cancer Inform. 2017 Feb 20;16:1176935117691267. doi: 10.1177/1176935117691267. eCollection 2017.	Cancer Inform	2017	PubMed
No	Cancer type	No	N/A	28521422	Clinical outcomes and prognostic factors of resected pancreatic neuroendocrine neoplasms: A single-center experience in China	Jin K, Luo G, Xu J, Zhang B, Liu C, Ji S, Liu L, Long J, Ni Q, Yu X.	Oncol Lett. 2017 May;13(5):3163-3168. doi: 10.3892/ol.2017.5834. Epub 2017 Mar 9.	Oncol Lett	2017	PubMed
No	Outcome (diagnosis)	No	N/A	28527622	Genome-wide copy number analysis reveals candidate gene loci that confer susceptibility to high-grade prostate cancer	Poniah P, Mohd Zain S, Abdul Razack AH, Kuppusamy S, Karuppayah S, Sian Eng H, Mohamed Z.	Urol Oncol. 2017 Sep;35(9):545.e1-545.e11. doi: 10.1016/j.urolonc.2017.04.017. Epub 2017 May 17.	Urol Oncol	2017	PubMed
No	Genetic exclusions (copy number variation)	No	N/A	28544645	Germline INDELs and CNVs in a cohort of colorectal cancer patients: their characteristics, associations with relapse-free survival time, and potential time-varying effects on the risk of relapse	Werdyani S, Yu Y, Skardasi G, Xu J, Shestopaloff K, Xu W, Dicks E, Green J, Parfrey P, Yilmaz YE, Savas S.	Cancer Med. 2017 Jun;6(6):1220-1232. doi: 10.1002/cam4.1074. Epub 2017 May 23.	Cancer Med	2017	PubMed
No	Cancer type	No	N/A	28545571	Survival and prognostic factors for survival, cancer specific survival and disease free interval in 239 patients with Hurthle cell carcinoma: a single center experience	Oluic B, Paunovic I, Loncar Z, Djukic V, Diklic A, Jovanovic M, Garabinovic Z, Slijepcevic N, Rovcanin B, Micic D, Filipovic A, Zivaljevic V.	BMC Cancer. 2017 May 25;17(1):371. doi: 10.1186/s12885-017-3370-x.	BMC Cancer	2017	PubMed
No	Genetic exclusions (gene expression)	No	N/A	28546526	Molecular Signature for Lymphatic Invasion Associated with Survival of Epithelial Ovarian Cancer	Paik ES, Choi HJ, Kim TJ, Lee JW, Kim BG, Bae DS, Choi CH.	Cancer Res Treat. 2018 Apr;50(2):461-473. doi: 10.4143/crt.2017.104. Epub 2017 May 22.	Cancer Res Treat	2018	PubMed
Yes	Article included	Yes	Article included	28567967	Evaluation of genetic variants in association with colorectal cancer risk and survival in Asians	Wang N, Lu Y, Khankari NK, Long J, Li HL, Gao J, Gao YT, Xiang YB, Shu XO, Zheng W.	Int J Cancer. 2017 Sep 15;141(6):1130-1139. doi: 10.1002/ijc.30812. Epub 2017 Jun 21.	Int J Cancer	2017	PubMed
Yes	Article included	Yes	Article included	28587543	Clinical and prognostic factors in 98 patients with malignant melanoma in China	Zhang M, Zhang N.	J Int Med Res. 2017 Aug;45(4):1369-1377. doi: 10.1177/0300060517708922. Epub 2017 Jun 6.	J Int Med Res	2017	PubMed
No	Specialised	No	N/A	28588703	Decreased expression of insulin-like growth factor binding protein 6 is associated with gastric adenocarcinoma prognosis	Zeng C, Feng X, Wang W, Lv L, Fang C, Chi L, Huang L, Zhou Z.	Oncol Lett. 2017 Jun;13(6):4161-4168. doi: 10.3892/ol.2017.5993. Epub 2017 Apr 5.	Oncol Lett	2017	PubMed
No	Genetic exclusions (cell-free DNA)	No	N/A	28599456	Dynamic monitoring of EGFR mutations in circulating cell-free DNA for EGFR-mutant metastatic patients with lung cancer: Early detection of drug resistance and prognostic significance	Ni J, Weng L, Liu Y, Sun Z, Bai C, Wang Y.	Oncol Lett. 2017 Jun;13(6):4549-4557. doi: 10.3892/ol.2017.6022. Epub 2017 Apr 11.	Oncol Lett	2017	PubMed
No	Methodology	No	N/A	28611298	Tumor diversity and evolution revealed through RADseq	Perry EB, Makohon-Moore A, Zheng C, Kaufman CK, Cai J, Iacobuzio-Donahue CA, White RM.	Oncotarget. 2017 Jun 27;8(26):41792-41805. doi: 10.18632/oncotarget.18355.	Oncotarget	2017	PubMed
Yes	Article included	Yes	Article included	28620089	Development and validation of risk prediction equations to estimate survival in patients with colorectal cancer: cohort study	Hippisley-Cox J, Coupland C.	BMJ. 2017 Jun 15;357:j2497. doi: 10.1136/bmj.j2497.	BMJ	2017	PubMed
Yes	Article included	Yes	Article included	28619829	Germline Genetic Variants and Lung Cancer Survival in African Americans	Jones CC, Bush WS, Crawford DC, Wenzlaff AS, Schwartz AG, Wiencke JK, Wrensch MR, Blot WJ, Chanock SJ, Grogan EL, Aldrich MC.	Cancer Epidemiol Biomarkers Prev. 2017 Aug;26(8):1288-1295. doi: 10.1158/1055-9965.EPI-16-0998. Epub 2017 Jun 15.	Cancer Epidemiol Biomarkers Prev	2017	PubMed
No	Language	No	N/A	28635234	[Clinicopathological features and prognosis of malignant peripheral nerve sheath tumor: a retrospective study of 140 cases]	Yuan ZN, Xu LB, Zhao ZG, Xu SF, Zhang XX, Liu T, Zhang SG, Yu SJ.	Zhonghua Zhong Liu Za Zhi. 2017 Jun 23;39(6):439-444. doi: 10.3760/cma.j.issn.0253-3766.2017.06.008.	Zhonghua Zhong Liu Za Zhi	2017	PubMed
No	Language	No	N/A	28635232	[Analysis of the clinicopathological characteristics and prognosis in 674 cases of breast intraductal papillary tumor]	Wang WY, Wang X, Gao JD, Wang J, Liu JQ, Wang X, Zhao DB.	Zhonghua Zhong Liu Za Zhi. 2017 Jun 23;39(6):429-433. doi: 10.3760/cma.j.issn.0253-3766.2017.06.006.	Zhonghua Zhong Liu Za Zhi	2017	PubMed
No	Cancer type	No	N/A	28639733	Genetic variants of cell cycle pathway genes predict disease-free survival of hepatocellular carcinoma	Liu S, Yang TB, Nan YL, Li AH, Pan DX, Xu Y, Li S, Li T, Zeng XY, Qiu XQ.	Cancer Med. 2017 Jul;6(7):1512-1522. doi: 10.1002/cam4.1067. Epub 2017 Jun 22.	Cancer Med	2017	PubMed
No	Language	No	N/A	28643309	[Comparison of clinicopathological features and prognosis between left-sided colon cancer and right-sided colon cancer]	Gao X, Yu G, Liu P, Hao L, Liu L, Zhang W.	Zhonghua Wei Chang Wai Ke Za Zhi. 2017 Jun 25;20(6):647-653.	Zhonghua Wei Chang Wai Ke Za Zhi	2017	PubMed
No	Cancer type	No	N/A	28649938	Epidemiology and survival of cervical cancer in the French West-Indies: data from the Martinique Cancer Registry (2002-2011)	Melan K, Janky E, Macni J, Ulric-Gervaise S, Dorival MJ, Veronique-Baudin J, Joachim C.	Glob Health Action. 2017;10(1):1337341. doi: 10.1080/16549716.2017.1337341.	Glob Health Action	2017	PubMed
No	Methodology	No	N/A	28650955	NetNorM: Capturing cancer-relevant information in somatic exome mutation data with gene networks for cancer stratification and prognosis	Le Morvan M, Zinovyev A, Vert JP.	PLoS Comput Biol. 2017 Jun 26;13(6):e1005573. doi: 10.1371/journal.pcbi.1005573. eCollection 2017 Jun.	PLoS Comput Biol	2017	PubMed
No	Methodology	No	N/A	28678836	Epistasis in genomic and survival data of cancer patients	Matlak D, Szczurek E.	PLoS Comput Biol. 2017 Jul 5;13(7):e1005626. doi: 10.1371/journal.pcbi.1005626. eCollection 2017 Jul.	PLoS Comput Biol	2017	PubMed
No	Cancer type	No	N/A	28680059	GWAS follow-up study of esophageal squamous cell carcinoma identifies potential genetic loci associated with family history of upper gastrointestinal cancer	Song X, Li WQ, Hu N, Zhao XK, Wang Z, Hyland PL, Jiang T, Kong GQ, Su H, Wang C, Wang L, Sun L, Fan ZM, Meng H, Zhang TJ, Ji LF, Hu SJ, Han WL, Wu MJ, Zheng PY, Lv S, Li XM, Zhou FY, Burdett L, Ding T, Qiao YL, Fan JH, Han XY, Giffen C, Tucker MA, Dawsey SM, Freedman ND, Chanock SJ, Abnet CC, Taylor PR, Wang LD, Goldstein AM.	Sci Rep. 2017 Jul 5;7(1):4642. doi: 10.1038/s41598-017-04822-2.	Sci Rep	2017	PubMed
No	Cancer type	No	N/A	28680718	Prognostic Factor Analysis of Overall Survival in Gastric Cancer from Two Phase III Studies of Second-line Ramucirumab (REGARD and RAINBOW) Using Pooled Patient Data	Fuchs CS, Muro K, Tomasek J, Van Cutsem E, Cho JY, Oh SC, Safran H, Bodoky G, Chau I, Shimada Y, Al-Batran SE, Passalacqua R, Ohtsu A, Emig M, Ferry D, Chandrawansa K, Hsu Y, Sashegyi A, Liepa AM, Wilke H.	J Gastric Cancer. 2017 Jun;17(2):132-144. doi: 10.5230/jgc.2017.17.e16. Epub 2017 Jun 16.	J Gastric Cancer	2017	PubMed
No	Specialised	No	N/A	28684632	Immunodeficiency in Pancreatic Adenocarcinoma with Diabetes Revealed by Comparative Genomics	Yan Y, Gao R, Trinh TLP, Grant MB.	Clin Cancer Res. 2017 Oct 15;23(20):6363-6373. doi: 10.1158/1078-0432.CCR-17-0250. Epub 2017 Jul 6.	Clin Cancer Res	2017	PubMed
No	Cancer type	No	N/A	28696839	Occupational bladder cancer: Polymorphisms of xenobiotic metabolizing enzymes, exposures, and prognosis	Lukas C, Selinski S, Prager HM, Blaszkewicz M, Hengstler JG, Golka K.	J Toxicol Environ Health A. 2017;80(7-8):439-452. doi: 10.1080/10937404.2017.1304731. Epub 2017 Jul 11.	J Toxicol Environ Health A	2017	PubMed
No	Cancer type	No	N/A	28695669	Risk estimation for biliary tract cancer: Development and validation of a prognostic score	Schweitzer N, Fischer M, Kirstein MM, Berhane S, Kottas M, Sinn M, Gonzalez-Carmona MA, Balta Z, Weismüller TJ, Strassburg CP, Reineke-Plaaß T, Bektas H, Manns MP, Johnson P, Weinmann A, Vogel A.	Liver Int. 2017 Dec;37(12):1852-1860. doi: 10.1111/liv.13517. Epub 2017 Jul 28.	Liver Int	2017	PubMed
No	Cancer type	No	N/A	28712790	Prognostic factors for tumor recurrence in patients with clinical stage I seminoma undergoing surveillance-A systematic review	Zengerling F, Kunath F, Jensen K, Ruf C, Schmidt S, Spek A.	Urol Oncol. 2018 Oct;36(10):448-458. doi: 10.1016/j.urolonc.2017.06.047. Epub 2017 Jul 13.	Urol Oncol	2018	PubMed
No	Specialised	No	N/A	28733468	Management impact: effects on quality of life and prognosis in MEN1	Marini F, Giusti F, Tonelli F, Brandi ML.	Endocr Relat Cancer. 2017 Oct;24(10):T227-T242. doi: 10.1530/ERC-17-0203. Epub 2017 Jul 21.	Endocr Relat Cancer	2017	PubMed
No	Outcome (classification)	No	N/A	28748558	Aggressive B-cell lymphomas in the update of the 4th edition of the World Health Organization classification of haematopoietic and lymphatic tissues: refinements of the classification, new entities and genetic findings	Ott G.	Br J Haematol. 2017 Sep;178(6):871-887. doi: 10.1111/bjh.14744. Epub 2017 Jul 27.	Br J Haematol	2017	PubMed
Yes	Article included	No	Review article - sample and/or factor info not provided	28753846	The Landscape of Whole-genome Alterations and Pathologic Features in Genitourinary Malignancies: An Analysis of the Cancer Genome Atlas	Ball MW, Gorin MA, Drake CG, Hammers HJ, Allaf ME.	Eur Urol Focus. 2017 Dec;3(6):584-589. doi: 10.1016/j.euf.2017.01.007. Epub 2017 Feb 8.	Eur Urol Focus	2017	PubMed
No	Specialised	No	N/A	28755421	Smoking is a risk factor for pulmonary metastasis in colorectal cancer	Yahagi M, Tsuruta M, Hasegawa H, Okabayashi K, Toyoda N, Iwama N, Morita S, Kitagawa Y.	Colorectal Dis. 2017 Sep;19(9):O322-O328. doi: 10.1111/codi.13833.	Colorectal Dis	2017	PubMed
Yes	Article included	Yes	Article included	28757652	Genetic Breast Cancer Susceptibility Variants and Prognosis in the Prospectively Randomized SUCCESS A Study	Hein A, Rack B, Li L, Ekici AB, Reis A, Lux MP, Cunningham JM, Rübner M, Fridley BL, Schneeweiss A, Tesch H, Lichtenegger W, Fehm T, Heinrich G, Rezai M, Beckmann MW, Janni W, Weinshilboum RM, Wang L, Fasching PA, Häberle L.	Geburtshilfe Frauenheilkd. 2017 Jun;77(6):651-659. doi: 10.1055/s-0042-113189. Epub 2017 Jun 28.	Geburtshilfe Frauenheilkd	2017	PubMed
No	Methodology	No	N/A	28761061	TEPAPA: a novel in silico feature learning pipeline for mining prognostic and associative factors from text-based electronic medical records	Lin FP, Pokorny A, Teng C, Epstein RJ.	Sci Rep. 2017 Jul 31;7(1):6918. doi: 10.1038/s41598-017-07111-0.	Sci Rep	2017	PubMed
No	Specialised	No	N/A	28762660	Effect of pre existing respiratory conditions on survival of lung cancer patients: A nationwide population-based cohort study	Hong S, Park EC, Kim TH, Kwon JA, Yoo KB, Han KT, Yoo JW, Kim SJ.	Asia Pac J Clin Oncol. 2018 Apr;14(2):e71-e80. doi: 10.1111/ajco.12697. Epub 2017 Aug 1.	Asia Pac J Clin Oncol	2018	PubMed
No	Outcome (diagnosis)	No	N/A	28765617	Height, selected genetic markers and prostate cancer risk: results from the PRACTICAL consortium	Lophatananon A, Stewart-Brown S, Kote-Jarai Z, Olama AAA, Garcia SB, Neal DE, Hamdy FC, Donovan JL, Giles GG, Fitzgerald LM, Southey MC, Pharoah P, Pashayan N, Gronberg H, Wiklund F, Aly M, Stanford JL, Brenner H, Dieffenbach AK, Arndt V, Park JY, Lin HY, Sellers T, Slavov C, Kaneva R, Mitev V, Batra J, Spurdle A, Clements JA; APCB BioResource; PRACTICAL consortium, Easton D, Eeles RA, Muir K.	Br J Cancer. 2017 Aug 22;117(5):734-743. doi: 10.1038/bjc.2017.231. Epub 2017 Aug 1.	Br J Cancer	2017	PubMed
No	Specialised	No	N/A	28766133	Prognostic significance of neutrophil-lymphocyte ratios in large cell neuroendocrine carcinoma	Okui M, Yamamichi T, Asakawa A, Harada M, Saito M, Horio H.	Gen Thorac Cardiovasc Surg. 2017 Nov;65(11):633-639. doi: 10.1007/s11748-017-0804-y. Epub 2017 Aug 1.	Gen Thorac Cardiovasc Surg	2017	PubMed
No	Cancer type	No	N/A	28785002	Pathological features and their prognostic impacts on oral cavity cancer patients among different subsites - A singe institute's experience in Taiwan	Liu SA, Wang CC, Jiang RS, Lee FY, Lin WJ, Lin JC.	Sci Rep. 2017 Aug 7;7(1):7451. doi: 10.1038/s41598-017-08022-w.	Sci Rep	2017	PubMed
Yes	Article included	Yes	Article included	28807247	Interleukins as new prognostic genetic biomarkers in non-small cell lung cancer	Pérez-Ramírez C, Cañadas-Garre M, Alnatsha A, Molina MÁ, Robles AI, Villar E, Delgado JR, Faus-Dáder MJ, Calleja-Hernández MÁ.	Surg Oncol. 2017 Sep;26(3):278-285. doi: 10.1016/j.suronc.2017.05.004. Epub 2017 May 22.	Surg Oncol	2017	PubMed
No	Cancer type	No	N/A	28821334	External Validation of a Prognostic Model of Survival for Resected Typical Bronchial Carcinoids	Cattoni M, Vallières E, Brown LM, Sarkeshik AA, Margaritora S, Siciliani A, Imperatori A, Rotolo N, Farjah F, Wandell G, Costas K, Mann C, Hubka M, Kaplan S, Farivar AS, Aye RW, Louie BE.	Ann Thorac Surg. 2017 Oct;104(4):1215-1220. doi: 10.1016/j.athoracsur.2017.05.019. Epub 2017 Aug 16.	Ann Thorac Surg	2017	PubMed
Yes	Article included	Yes	Article included	28823634	Ten-year Mortality in Men With Nonmetastatic Prostate Cancer in Norway	Aas K, Axcrona K, Kvåle R, Møller B, Myklebust TÅ, Axcrona U, Berge V, Fosså SD.	Urology. 2017 Dec;110:140-147. doi: 10.1016/j.urology.2017.07.048. Epub 2017 Aug 18.	Urology	2017	PubMed
Yes	Article included	Yes	Article included	28835603	Clinical Characteristics and Prognostic Factors in Bone Metastases from Lung Cancer	Zhang L, Gong Z.	Med Sci Monit. 2017 Aug 24;23:4087-4094. doi: 10.12659/msm.902971.	Med Sci Monit	2017	PubMed
No	Language	No	N/A	28836256	[Risk factors analysis of the early colorectal carcinoma after endoscopic non-curative resection: A retrospective clinical study of 56 cases]	Wang R, Zhang Y, Dou L, Liu Y, He S, Liu X, Yu X, Wang G.	Zhonghua Wei Chang Wai Ke Za Zhi. 2017 Aug 25;20(8):923-927.	Zhonghua Wei Chang Wai Ke Za Zhi	2017	PubMed
No	Specialised	No	N/A	28836549	Validation of the Pretreatment Neutrophil-to-Lymphocyte Ratio as a Prognostic Factor in a Large Cohort of Chinese Patients with Upper Tract Urothelial Carcinoma	Cao ZP, Guan B, Zhao GZ, Fang D, Xiong GY, Li XS, Zhou LQ.	Chin Med J (Engl). 2017 Sep 5;130(17):2063-2068. doi: 10.4103/0366-6999.213414.	Chin Med J (Engl)	2017	PubMed
No	Genetic exclusions (gene expression)	No	N/A	Preprint	Prediction of early breast cancer patient survival using ensembles of hypoxia signatures	Gong IY, Fox NS, Boutros PC.			2017	Europe PMC
No	Specialised	No	N/A	28843220	Association of C-myc and p53 Gene Expression and Polymorphisms with Hepatitis C (HCV) Chronic Infection, Cirrhosis and Hepatocellular Carcinoma (HCC) Stages in Egypt	Koutb F, Abdel-Rahman S, Hassona E, Haggag A.	Asian Pac J Cancer Prev. 2017 Aug 27;18(8):2049-2057. doi: 10.22034/APJCP.2017.18.8.2049.	Asian Pac J Cancer Prev	2017	PubMed
No	Genetic exclusions (gene expression)	No	N/A	28852427	Seven-CpG-based prognostic signature coupled with gene expression predicts survival of oral squamous cell carcinoma	Shen S, Wang G, Shi Q, Zhang R, Zhao Y, Wei Y, Chen F, Christiani DC.	Clin Epigenetics. 2017 Aug 24;9:88. doi: 10.1186/s13148-017-0392-9. eCollection 2017.	Clin Epigenetics	2017	PubMed
No	Specialised	No	N/A	28859056	Persistent inequalities in 90-day colon cancer mortality: an English cohort study	Fowler H, Belot A, Njagi EN, Luque-Fernandez MA, Maringe C, Quaresma M, Kajiwara M, Rachet B.	Br J Cancer. 2017 Oct 24;117(9):1396-1404. doi: 10.1038/bjc.2017.295. Epub 2017 Aug 31.	Br J Cancer	2017	PubMed
No	Cancer type	No	N/A	28870229	Potential factors associated with clinical stage of nasopharyngeal carcinoma at diagnosis: a case-control study	Ren JT, Li MY, Wang XW, Xue WQ, Ren ZF, Jia WH.	Chin J Cancer. 2017 Sep 4;36(1):71. doi: 10.1186/s40880-017-0239-y.	Chin J Cancer	2017	PubMed
No	Outcome (metastasis)	No	N/A	28874890	Patterns of spread and prognostic implications of lung cancer metastasis in an era of driver mutations	Hsu F, De Caluwe A, Anderson D, Nichol A, Toriumi T, Ho C.	Curr Oncol. 2017 Aug;24(4):228-233. doi: 10.3747/co.24.3496. Epub 2017 Aug 31.	Curr Oncol	2017	PubMed
No	Outcome (classification)	No	N/A	28878593	Low-Risk Prostate Cancer and Tumor Upgrading in the Surgical Specimen: Analysis of Clinical Factors Predicting Tumor Upgrading in a Contemporary Series of Patients Who were Evaluated According to the Modified Gleason Score Grading System	Porcaro AB, Siracusano S, de Luyk N, Corsi P, Sebben M, Tafuri A, Mattevi D, Bizzotto L, Tamanini I, Cerruto MA, Martignoni G, Brunelli M, Artibani W.	Curr Urol. 2017 Aug;10(3):118-125. doi: 10.1159/000447164. Epub 2017 Jul 30.	Curr Urol	2017	PubMed
No	Specialised	No	N/A	28879097	Signatures derived from increase in SHARPIN gene copy number are associated with poor prognosis in patients with breast cancer	Ojo D, Seliman M, Tang D.	BBA Clin. 2017 Aug 24;8:56-65. doi: 10.1016/j.bbacli.2017.07.004. eCollection 2017 Dec.	BBA Clin	2017	PubMed
No	Genetic exclusions (non-coding regions)	No	N/A	28881601	Identification of a RNA-Seq based prognostic signature with five lncRNAs for lung squamous cell carcinoma	Tang RX, Chen WJ, He RQ, Zeng JH, Liang L, Li SK, Ma J, Luo DZ, Chen G.	Oncotarget. 2017 Apr 13;8(31):50761-50773. doi: 10.18632/oncotarget.17098. eCollection 2017 Aug 1.	Oncotarget	2017	PubMed
No	Genetic exclusions (epigenetics/methylation)	No	N/A	28881822	An epigenetic signature of adhesion molecules predicts poor prognosis of ovarian cancer patients	Chang PY, Liao YP, Wang HC, Chen YC, Huang RL, Wang YC, Yuan CC, Lai HC.	Oncotarget. 2017 Jun 16;8(32):53432-53449. doi: 10.18632/oncotarget.18515. eCollection 2017 Aug 8.	Oncotarget	2017	PubMed
No	Specialised	No	N/A	28886403	Increased MAPK1/3 Phosphorylation in Luminal Breast Cancer Related with PIK3CA Hotspot Mutations and Prognosis	Ramirez-Ardila D, Timmermans AM, Helmijr JA, Martens JWM, Berns EMJJ, Jansen MPHM.	Transl Oncol. 2017 Oct;10(5):854-866. doi: 10.1016/j.tranon.2017.08.002. Epub 2017 Sep 5.	Transl Oncol	2017	PubMed
No	Cancer type	No	N/A	28890044	Recursive partitioning analysis for disease progression in adult intracranial ependymoma patients	Song SW, Dho YS, Kim JW, Kim YH, Paek SH, Kim DG, Jung HW, Park SH, Choi SH, Kim TM, Lee ST, Kim IH, Lee SH, Park CK.	J Clin Neurosci. 2017 Dec;46:72-78. doi: 10.1016/j.jocn.2017.08.056. Epub 2017 Sep 8.	J Clin Neurosci	2017	PubMed
[truncated: 1,629 more rows]
