# Supplementary material for: Pan-cancer prognostic genetic mutations and clinicopathological factors associated with survival outcomes: a systematic review
Source: NPJ Precis Oncol. 2022 Apr 20;6:27. doi: 10.1038/s41698-022-00269-5 (PMC9021198; doi:10.1038/s41698-022-00269-5)
Supplement: Supplementary file 2 — Supplementary Data 2 [file 41698_2022_269_MOESM2_ESM.xlsx]

## Sheet: Clinicopathological factors
Supplementary Data 2. Full list of prognostic clinicopathological factors associated with survival in cancer patients A list of all prognostic clinicopathological factors associated with survival in patients with cancer, reported significant in at least 1 study. Column "Category" provides categorisation of factors into broader groups. Column “Risk/Protective” indicates whether a prognostic factor…
Clinicopathological factor	Category	Risk/ Protective	Prognostic Direction	Total number of patients analysed	Number of studies that found significant	Number of studies found significant in multivariable analysis	Number of studies found significant in univariable analysis	Cancer types where factor was significant
Age	Demographic	Risk	Older patients - > reduced survival	354064	135	89	46	Breast, Colorectal, Lung, Renal, Endometrial, Ovarian, Glioma, Prostate, Melanoma, Leukaemia, Bladder, Pan-cancer
Stage	Tumour-related/pathological	Risk	Higher stage -> reduced survival	816673	133	98	35	Breast, Colorectal, Lung, Renal, Endometrial, Pan-cancer, Ovarian, Glioma, Prostate, Melanoma, Leukaemia, Bladder
Histological grade	Tumour-related/pathological	Risk	Higher grade -> reduced survival	720076	83	44	39	Breast, Colorectal, Lung, Renal, Endometrial, Pan-cancer, Ovarian, Glioma, Prostate, Bladder
Gender	Demographic	Risk	Male patients -> reduced survival	275547	72	36	36	Breast, Colorectal, Lung, Renal, Glioma, Melanoma, Leukaemia, Bladder
Size (tumour or metastatic nodules)	Tumour-related/pathological	Risk	Bigger size -> reduced survival	32588	52	14	38	Breast, Colorectal, Lung, Renal, Ovarian, Glioma, Melanoma
Tumour site	Tumour-related/pathological	Risk/Protective	Prognostic direction depends on cancer type	155992	48	17	31	Breast, Colorectal, Lung, Renal, Melanoma
Lymph node status	Tumour-related/pathological	Risk	Positive lymph nodes -> reduced survival	18457	41	22	19	Breast, Colorectal, Lung, Renal, Endometrial, Ovarian, Melanoma
Invasion (lymphatic, vascular, venous, perineural, myometrial)	Tumour-related/pathological	Risk	Invasion -> reduced survival	45723	37	21	16	Breast, Colorectal, Lung, Renal, Endometrial, Melanoma, Bladder
Subtype	Tumour-related/pathological	Risk/Protective	Prognostic direction depends on cancer type	142552	36	17	19	Breast, Lung, Renal, Endometrial, Pan-cancer, Ovarian, Glioma, Melanoma, Leukaemia, Colorectal
Chemotherapy	Treatment	Protective	Chemotherapy (yes / more cycles) -> improved survival	560352	28	16	12	Breast, Colorectal, Lung, Ovarian, Glioma, Melanoma
Surgery	Treatment	Protective	Surgery vs no surgery -> improved survival	626393	22	18	4	Breast, Colorectal, Lung, Renal, Ovarian, Prostate, Melanoma
Metastasis at diagnosis (incl. distant)	Tumour-related/pathological	Risk	Metastasis -> reduced survival	45376	22	17	5	Breast, Colorectal, Lung, Renal, Ovarian, Melanoma
Preoperative CEA serum level	Biomarker	Risk	Higher CEA serum level -> reduced survival	23337	22	11	11	Colorectal, Lung
Race/Ethnicity	Demographic	Risk/Protective	Prognostic direction depends on cancer type	181897	18	14	4	Breast, Colorectal, Lung, Ovarian, Melanoma, Leukaemia, Pan-cancer, Prostate
Smoking	Lifestyle	Risk	Smoking -> reduced survival	559273	16	10	6	Colorectal, Lung, Prostate, Bladder
Number of metastatic sites	Tumour-related/pathological	Risk	Higher number of metastases -> reduced survival	20339	15	9	6	Breast, Colorectal, Lung, Ovarian, Melanoma, Pan-cancer
ECOG patient performance status	Clinical assessment	Risk	Higher category (poorer performance) -> reduced survival	24445	14	12	2	Colorectal, Lung, Renal, Prostate, Melanoma, Leukaemia, Pan-cancer
Thickness (incl Breslow depth)	Tumour-related/pathological	Risk	Higher thickness -> reduced survival	32877	13	11	2	Melanoma
Number of involved lymph nodes	Tumour-related/pathological	Risk	Higher number of lymph nodes -> reduced survival	6310	13	4	9	Colorectal, Lung, Melanoma, Leukaemia, Breast
Radiotherapy	Treatment	Protective	Radiotherapy -> improved survival (opposite results in melanoma)	52472	12	8	4	Breast, Lung, Ovarian, Glioma, Melanoma
ER (estrogen receptor) status	Biomarker	Protective	ER positive -> improved survival	24765	12	4	8	Breast, Endometrial, Colorectal
Ulceration	Clinical condition/event	Risk	Ulceration -> reduced survival	28132	11	9	2	Colorectal, Melanoma
BMI/weight	Lifestyle	Risk	Higher BMI/Weight -> reduced survival	32380	11	7	4	Breast, Colorectal, Lung, Renal, Ovarian, Prostate, Bladder
KPS (Karnofsky performance status)	Clinical assessment	Protective	High KPS -> improved survival	2448	11	6	5	Breast, Lung, Glioma, Melanoma, Pan-cancer
Bowel obstruction	Clinical condition/event	Risk	Bowel obstruction -> reduced survival	8249	11	5	6	Colorectal
Comorbidities	Clinical condition/event	Risk	More comorbidities -> reduced survival	8061	10	7	3	Breast, Colorectal, Ovarian, Melanoma, Pan-cancer
White blood cell count (WBC)	Biomarker	Risk	Higher white blood cell count -> reduced survival	5286	10	8	2	Endometrial, Leukaemia
Education level	Demographic	Protective	Higher education level -> improved survival	6186	9	6	3	Breast, Colorectal, Lung, Pan-cancer, Prostate, Ovarian
PR (progesterone receptor) status	Biomarker	Protective	PR positive -> improved survival	3935	9	4	5	Breast, Endometrial
Serum lactate dehydrogenase level (LDH)	Biomarker	Risk	Elevated lactate dehydrogenase level -> reduced survival	3867	9	4	5	Lung, Leukaemia, Pan-cancer, Prostate
Hepatic (liver) metastasis	Tumour-related/pathological	Risk	Liver metastasis -> reduced survival	3791	8	5	3	Breast, Colorectal, Lung, Prostate
Diabetes (incl. T1 and T2, with and without complications)	Clinical condition/event	Risk	Diabetes -> reduced survival	552932	8	4	4	Breast, Colorectal, Lung, Renal, Endometrial, Prostate
Family history	Clinical condition/event	Risk	Family history -> reduced survival	505217	8	4	4	Breast, Colorectal, Bladder
Marital status	Demographic	Risk	Single/widowed vs married -> reduced survival	94303	7	4	3	Breast, Colorectal, Lung, Ovarian
Residual disease after surgery	Treatment	Risk	Residual disease -> reduced survival	1333	7	6	1	Colorectal, Ovarian, Glioma
Haemoglobin	Biomarker	Risk	Decreased Hb -> reduced survival	18544	7	5	2	Lung, Renal, Prostate, Leukaemia
Screening/incidental vs symptoms at diagnosis	Treatment	Protective	Diagnosis through screening/incidental -> improved survival	6978	7	2	5	Colorectal, Renal
Surgical margins	Treatment	Risk	Positive margins -> reduced survival	4503	7	2	5	Colorectal, Lung, Renal
Albumin	Biomarker	Risk/Protective	Prognostic direction depends on cancer type	15983	6	4	2	Breast, Lung, Prostate, Pan-cancer, Renal
Platelet count	Biomarker	Risk/Protective	Prognostic direction depends on cancer type	504457	6	3	3	Colorectal, Leukaemia, Renal
ALP (alkaline phosphatase)	Biomarker	Risk	High alkaline phosphatase level -> reduced survival	1688	6	3	3	Breast, Colorectal, Lung, Pan-cancer, Prostate
Bowel perforation	Clinical condition/event	Risk	Bowel perforation -> reduced survival	3790	6	1	5	Colorectal
Deprivation/Socioeconomic status	Demographic	Risk	More deprived -> reduced survival	536454	5	4	1	Breast, Colorectal
COPD (incl. previous admissions for COPD)	Clinical condition/event	Risk	COPD -> reduced survival	108555	5	4	1	Breast, Colorectal, Lung, Prostate
Lymphocyte count	Biomarker	Risk/Protective	Prognostic direction depends on cancer type	3204	5	4	1	Leukaemia, Pan-cancer
Hormonotherapy (HRT)	Treatment	Protective	HRT use -> improved survival	2170	5	2	3	Breast, Ovarian, Prostate
Lymphatic metastasis	Tumour-related/pathological	Risk	Lymphatic metastasis -> reduced survival	1610	5	1	4	Colorectal, Endometrial
Menopausal status	Clinical condition/event	Risk	Post-menopausal -> reduced survival	1325	5	1	4	Breast, Ovarian
HER2 (human epidermal growth factor 2)	Biomarker	Risk	Positive -> reduced survival	3158	5	0	5	Breast
Gleason score	Tumour-related/pathological	Risk	Higher score -> reduced survival	5687	4	4	0	Prostate
Recurrence	Treatment	Risk	Recurrence -> reduced survival	2954	4	4	0	Breast, Colorectal, Lung
Bone metastasis	Tumour-related/pathological	Risk	Bone metastasis -> reduced survival	2854	4	3	1	Lung, Prostate
CA19-9 level	Biomarker	Risk	Higher CA19-9 -> reduced survival	2747	4	3	1	Colorectal
Treatment (any vs none)	Treatment	Risk	Treatment -> reduced survival	1541	4	3	1	Endometrial, Pan-cancer, Breast, Colorectal
Cognitive status	Clinical condition/event	Risk	Low cognitive abilities -> reduced survival	1331	4	3	1	Pan-cancer, Prostate, Colorectal
Time of diagnosis of metastases	Treatment	Risk	Synchronous/<1 year -> reduced survival	1322	4	2	2	Colorectal, Lung
Disease/relapse free interval	Treatment	Risk	Shorter DFI -> reduced survival	1274	4	2	2	Colorectal, Melanoma, Breast
Brain metastasis	Tumour-related/pathological	Risk	High number of BM -> reduced survival	802	4	2	2	Breast, Lung, Pan-cancer
Excessive alcohol use (incl. alcohol-related admissions)	Lifestyle	Risk	Excess alcohol -> reduced survival	50605	4	1	3	Breast, Colorectal, Lung, Prostate
NLR (neutrophil-to-lymphocyte ratio)	Biomarker	Risk/Protective	Prognostic direction depends on cancer type	2860	4	1	3	Colorectal, Lung, Endometrial, Prostate
Type of operation (elective vs emergency)	Treatment	Risk	Emergency surgery -> reduced survival	1859	3	1	2	Colorectal
Anaemia	Clinical condition/event	Risk	Anemia -> reduced survival	11460	3	3	0	Prostate, Leukaemia
CA125 (carbohydrate antigen-125)	Biomarker	Risk	Elevated -> reduced survival	4798	3	3	0	Lung, Pan-cancer, Colorectal
Liver disease	Clinical condition/event	Risk	Liver disease -> reduced survival	501248	3	2	1	Breast, Colorectal
PSA (prostate specific antigen)	Biomarker	Risk	Raised PSA -> reduced survival	14443	3	2	1	Prostate
Tumour necrosis	Tumour-related/pathological	Risk	Necrosis-> reduced survival	6185	3	2	1	Lung, Renal
Residence	Demographic	Risk	Rural -> reduced survival	4619	3	2	1	Colorectal, Ovarian, Melanoma
Income	Demographic	Protective	Higher income -> improved survival	2774	3	2	1	Melanoma, Pan-cancer, Colorectal
Mitotic rate	Tumour-related/pathological	Risk	Higher rate -> reduced survival?	2657	3	2	1	Melanoma
Peripheral blood immature myeloid cells (IMC)	Biomarker	Risk	Higher % of IMC -> reduced survival	2357	3	2	1	Leukaemia
Beta-2 microglobulin	Biomarker	Risk	Higher level of beta-2 microglobulin -> reduced survival	1080	3	2	1	Leukaemia
Na (serum sodium level)	Biomarker	Risk	Low sodium level -> reduced survival	816	3	2	1	Lung, Pan-cancer
Hypertension	Clinical condition/event	Risk	Have condition -> reduced survival	7247	3	1	2	Breast, Renal
ASA physical status	Clinical assessment	Risk	ASA = 3 or 4 -> reduced survival	5079	3	1	2	Colorectal, Renal
Year of diagnosis	Treatment	Protective	More recent years -> improved survival	4434	3	1	2	Breast, Leukaemia, Colorectal
Neurological symptoms (incl. neurological deficit)	Symptoms	Risk	Neurological symptoms -> reduced survival	440	3	1	2	Breast, Lung, Glioma
Extracranial metastasis	Tumour-related/pathological	Risk	High number of ECM -> reduced survival	416	3	1	2	Breast, Lung
GPA (Graded Prognostic Assessment)	Clinical assessment	Risk	Higher class (lower score) -> reduced survival	390	3	1	2	Breast, Lung
Endometriosis	Clinical condition/event	Protective	Concurrent endometriosis -> improved survival	277	3	1	2	Ovarian
Congestive heart failure	Clinical condition/event	Risk	Have condition -> reduced survival	62018	3	0	3	Breast, Lung
Cerebrovascular disease/stroke	Clinical condition/event	Risk	Have condition -> reduced survival	45952	3	0	3	Breast, Lung, Prostate
Blood transfusion	Treatment	Risk	Blood transfusion -> reduced survival	1133	3	0	3	Colorectal
Operative extent (radical vs partial)	Treatment	Risk	Radical vs partial -> reduced survival	6093	3	3	0	Breast, Lung, Renal
Aspirin	Medications	Risk/Protective	Prognostic direction depends on cancer type	508081	2	2	0	Colorectal, Prostate
Emergency admissions within 30 days of diagnosis date	Treatment	Risk	Emergency admissions -> reduced survival	36484	2	2	0	Breast, Colorectal
Microscopically verified	Treatment	Risk	Not verified -> reduced survival	36484	2	2	0	Breast, Colorectal
Treatment within 30 days of diagnosis	Treatment	Risk/Protective	Prognostic direction depends on cancer type	36484	2	2	0	Breast, Colorectal
Beta blockers	Medications	Risk	Use of Beta blockers -> reduced survival	11536	2	2	0	Prostate, Breast
Bone marrow blasts	Biomarker	Risk	Higher % of marrow blasts -> reduced survival	2045	2	2	0	Leukaemia
Occupation (incl. high risk occupation)	Demographic	Risk	Worker vs unemployed or high risk occupation -> reduced survival	1146	2	2	0	Colorectal, Bladder
Age at first birth	Clinical condition/event	Risk	Higher age at first birth -> reduced survival	1054	2	2	0	Ovarian
Car availability	Demographic	Risk	No car availability -> reduced survival	893	2	2	0	Pan-cancer, Prostate
Physical activity/exercise	Lifestyle	Protective	Physical activity -> improved survival	889	2	2	0	Glioma, Pan-cancer
Triple negative	Biomarker	Protective	Triple negative -> improved survival	573	2	2	0	Breast
Visceral metastasis	Tumour-related/pathological	Risk	Metastasis -> reduced survival	283	2	2	0	Breast
Calcium	Biomarker	Risk	High calcium -> reduced survival	166	2	2	0	Breast, Leukaemia
Statins	Medications	Protective	Statin use at diagnosis -> improved survival	508081	2	1	1	Colorectal, Prostate
PVD (peripheral vascular disease)	Clinical condition/event	Risk	Have PVD -> reduced survival	45104	2	1	1	Lung, Prostate
Previous inpatient bed days	Clinical condition/event	Protective	Previous inpatient days -> improved survival	36484	2	1	1	Breast, Colorectal
Ferritin	Biomarker	Risk	Raised Ferritin -> reduced survival	12733	2	1	1	Prostate, Leukaemia
CRP (C-reactive protein)	Biomarker	Risk	CRP positive -> reduced survival	11221	2	1	1	Renal, Prostate
Sarcomatoid component	Tumour-related/pathological	Risk	Sarcomatoid component -> reduced survival	3940	2	1	1	Renal
Insurance	Demographic	Protective	Insurance -> improved survival	2248	2	1	1	Colorectal, Melanoma
Adrenal metastasis	Tumour-related/pathological	Risk	Adrenal metastasis -> reduced survival	1169	2	1	1	Lung
Duration of symptoms before diagnosis	Symptoms	Risk	Longer duration -> reduced survival	1038	2	1	1	Breast, Lung
PER (primary endocrine resistance)	Treatment	Risk	PER -> reduced survival	605	2	1	1	Breast, Pan-cancer
NSE (neuron specific enolase)	Biomarker	Risk	Elevated NSE -> reduced survival	589	2	1	1	Lung
Weight loss	Symptoms	Risk	Weight loss -> reduced survival	585	2	1	1	Lung, Pan-cancer
Fever	Symptoms	Risk	Fever -> reduced survival	508	2	1	1	Leukaemia
PLR (platelet-to-lymphocyte ratio)	Biomarker	Risk	Lower PLR -> reduced survival	440	2	1	1	Lung, Prostate
Surgery + chemotherapy + radiotherapy (vs surgery alone)	Treatment	Protective	Surgery + chemotherapy + radiotherapy (vs surgery alone) -> improved survival	372	2	1	1	Colorectal, Ovarian
Control of primary tumour	Tumour-related/pathological	Protective	Higher control -> improved survival	302	2	1	1	Breast, Lung
Second-line (adjuvant) therapy	Treatment	Protective	Second-line therapy -> improved survival (opposite results in one study on colorectal cancer)	259	2	1	1	Colorectal
Serum creatinine	Biomarker	Risk	Elevated -> reduced survival	4618	2	0	2	Lung, Renal
Infiltration mode	Tumour-related/pathological	Risk	Infiltrative tumour growth -> reduced survival	1010	2	0	2	Colorectal, Renal
Peritoneal cytology	Tumour-related/pathological	Risk	Peritoneal cytology -> reduced survival	559	2	0	2	Endometrial, Ovarian
Monocyte count	Biomarker	Risk	Higher monocyte count -> reduced survival	525	2	0	2	Leukaemia
Rectal bleeding	Clinical condition/event	Risk	Rectum bleeding -> reduced survival	314	2	0	2	Colorectal, Prostate
RPA (Recursive partitioning analysis)	Clinical assessment	Risk	Higher group -> reduced survival	181	2	0	2	Breast
Lobectomy (vs pneumectomy/other)	Treatment	Protective	Lobectomy (vs pneumectomy/other) -> improved survival	715	1	1	0	Lung
CVD (cardiovascular disease)	Clinical condition/event	Risk	CVD -> reduced survival	497180	1	1	0	Colorectal
IHD (ischaemic heart disease)	Clinical condition/event	Risk	IHD -> reduced survival	10901	1	1	0	Prostate
Laparoscopic vs open surgery	Treatment	Protective	Laparoscopic surgery -> improved survival	4260	1	1	0	Renal
Lymph node dissection	Treatment	Protective	Lymph node dissection -> improved survival	3315	1	1	0	Lung
Pneumonectomy/lobectomy (vs limited resection)	Treatment	Protective	Pneumonectomy/lobectomy (vs limited resection) -> improved survival	3315	1	1	0	Lung
Polyps	Clinical condition/event	Protective	Polyps -> improved survival	3220	1	1	0	Colorectal
Facility type	Treatment	Risk	Non-academic (vs academic) -> reduced survival	1917	1	1	0	Melanoma
CAR (C-reactive protein-to-albumin ratio)	Biomarker	Risk	CAR >=0.024 -> reduced survival	1912	1	1	0	Colorectal
CONUT (controlling nutritional status)	Clinical assessment	Risk	CONUT > 0 -> reduced survival	1912	1	1	0	Colorectal
PNI (prognostic nutritional index)	Clinical assessment	Risk	PNI < 45 -> reduced survival	1912	1	1	0	Colorectal
Lines of systemic treatment	Treatment	Protective	More lines of treatment -> improved survival	1045	1	1	0	Lung
PCI (prophylactic cranial irradiation)	Treatment	Protective	PCI -> improved survival	1045	1	1	0	Lung
Radiotherapy timing (no/passive vs initiative)	Treatment	Protective	Initiative -> improved survival	1045	1	1	0	Lung
Response to first line chemotherapy regimen	Treatment	Protective	Complete/partial response -> improved survival	1045	1	1	0	Lung
Subcutaneous metastasis	Tumour-related/pathological	Risk	Subcutaneous metastasis -> reduced survival	1045	1	1	0	Lung
Duration of TKI (tyrosine kinase inhibitors)	Treatment	Protective	Duration of TKI > 1 year -> improved survival	1030	1	1	0	Lung
Extrathoracic spread (M1a disease)	Tumour-related/pathological	Risk	Extrathoracic spread -> reduced survival	1030	1	1	0	Lung
Oral contraceptive	Medications	Risk	Use for >10 years -> reduced survival	1025	1	1	0	Ovarian
Dietary structure	Lifestyle	Risk	More fat intake and less dietary fiber intake -> reduced survival	880	1	1	0	Colorectal
Hemiplegia/paraplegia	Clinical condition/event	Risk	Have condition -> reduced survival	848	1	1	0	Breast
Pulmonary disease	Clinical condition/event	Risk	Have condition -> reduced survival	848	1	1	0	Breast
Renal disease	Clinical condition/event	Risk	Have condition -> reduced survival	848	1	1	0	Breast
Diagnostic method	Treatment	Protective	Biopsy -> improved survival	818	1	1	0	Breast
Mammography result	Treatment	Risk	BR5 -> reduced survival	818	1	1	0	Breast
Ultrasound result	Treatment	Risk	Result showing malignancy -> reduced survival	818	1	1	0	Breast
Muscle invasiveness	Tumour-related/pathological	Risk	Muscle invasiveness -> reduced survival	811	1	1	0	Bladder
p53 IHC positivity	Biomarker	Risk	p53 IHC positivity -> reduced survival?	811	1	1	0	Bladder
UCC status (urothelial carcinoma)	Tumour-related/pathological	Risk	Urothelial carcinoma -> reduced survival?	811	1	1	0	Bladder
Combined chemotherapy and endocrine therapy	Treatment	Protective	Chemotherapy + endocrine therapy -> improved survival	739	1	1	0	Breast
Preoperative frailty	Clinical condition/event	Risk	Frail -> reduced survival	729	1	1	0	Colorectal
CK20 (staining of cytokeratin 20)	Biomarker	Risk	Lacking -> reduced survival	698	1	1	0	Colorectal
Breastfeeding	Clinical condition/event	Protective	Breastfeeding -> improved survival	676	1	1	0	Ovarian
Cancer knowledge	Treatment	Risk	Low cancer knoweldge -> reduced survival	646	1	1	0	Pan-cancer
Functional dependency	Clinical condition/event	Risk	Dependent -> reduced survival	646	1	1	0	Pan-cancer
Social support network index	Social/psychological	Protective	Social support -> improved survival	646	1	1	0	Pan-cancer
Abortion	Clinical condition/event	Protective	2+ abortions -> improved survival	644	1	1	0	Ovarian
Metastasis first site	Tumour-related/pathological	Risk	Brain, visceral and multiple sites versus bone -> reduced survival	594	1	1	0	Breast
Growth mode (nest vs invasion)	Tumour-related/pathological	Risk	Invasion mode -> reduced survival	565	1	1	0	Colorectal
Macroscopic type (protrude vs ulcerative/invasive)	Tumour-related/pathological	Risk	Invasive type -> reduced survival	565	1	1	0	Colorectal
Neutrophil count	Biomarker	Risk	Higher neutrophil count -> reduced survival	508	1	1	0	Endometrial
Lifetime number of ovulatory cycles	Biomarker	Risk	High number of cycles -> reduced survival	410	1	1	0	Ovarian
Cyfra211 (cytokeratin 19 fragment)	Biomarker	Risk	Elevated -> reduced survival	358	1	1	0	Lung
ELN2017 risk stratification system	Clinical assessment	Risk	Higher risk group -> reduced survival	283	1	1	0	Leukaemia
Dohner classification	Tumour-related/pathological	Risk	Higher risk group -> reduced survival	247	1	1	0	Leukaemia
Nausea	Symptoms	Risk	Nausea -> reduced survival	227	1	1	0	Pan-cancer
Primary cancer type	Tumour-related/pathological	Risk	Lung vs breast and gastrointestinal trac -> reduced survival	227	1	1	0	Pan-cancer
Targeted therapy	Treatment	Protective	Targeted therapy -> improved survival	209	1	1	0	Lung
Tubal ligation	Clinical condition/event	Risk	Tubal ligation -> reduced survival	195	1	1	0	Ovarian
Allo-HSCT (allogenic hematopoietic stem cell transplantation)	Treatment	Protective	Allo-HSCT treatment -> improved survival	171	1	1	0	Leukaemia
Number of chemotherapy cycles until complete remission	Treatment	Risk	More cycles -> reduced survival	171	1	1	0	Leukaemia
Bilateral liver nodules	Clinical condition/event	Risk	Bilateral disease -> reduced survival	170	1	1	0	Colorectal
Postoperative complications	Treatment	Risk	More severe complications -> reduced survival	170	1	1	0	Colorectal
Serum ALP	Biomarker	Risk	Higher serum ALP level -> reduced survival	168	1	1	0	Lung
Skin metastasis	Tumour-related/pathological	Risk	Skin metastasis -> reduced survival	124	1	1	0	Lung
Eloquent cortex/deep structure involvement	Tumour-related/pathological	Risk	Eloquent cortex/deep structure involvement -> reduced survival	116	1	1	0	Glioma
Stromal cytoplasmic 4-HNE	Biomarker	Risk	Stromal cytoplasmic 4-HNE positive staining -> reduced survival	90	1	1	0	Colorectal
Active coping strategies	Social/psychological	Protective	Active coping -> improved survival	87	1	1	0	Endometrial
Presense of regional disease	Tumour-related/pathological	Risk	Regional disease -> reduced survival	87	1	1	0	Endometrial
HALP score (Haemoglobin, Albumin, Lymphocyte and Platelet)	Biomarker	Protective	Higher HALP score -> improved survival	82	1	1	0	Prostate
Total protein	Biomarker	Risk	Low protein level -> reduced survival	53	1	1	0	Leukaemia
SPF (proportion of cells in the S proliferative phase)	Biomarker	Risk	Higher SPF -> reduced survival?	46	1	1	0	Melanoma
Trauma to the clinically apparent tumour	Tumour-related/pathological	Risk	Trauma -> reduced survival	33	1	1	0	Melanoma
Gastrointestinal ulcers	Clinical condition/event	Risk	Gastrointestinal ulcers -> reduced survival	34203	1	0	1	Lung
Chronic renal failure	Clinical condition/event	Risk	Chronic renal failure -> reduced survival	26967	1	0	1	Lung
Cirrhosis	Clinical condition/event	Risk	Cirrhosis -> reduced survival	26967	1	0	1	Lung
Metformin	Medications	Risk	Use of Metformin -> reduced survival	10901	1	0	1	Prostate
Random glucose	Biomarker	Risk	Raised random glucose -> reduced survival	10901	1	0	1	Prostate
Vitamin D	Medications	Risk	Use of Vitamin D -> reduced survival	10901	1	0	1	Prostate
Cystic architecture	Tumour-related/pathological	Protective	Cystic architecture -> improved survival	1801	1	0	1	Renal
EGFR THI (Epithelial growth factor receptor tyrosine kinase inhibitors)	Treatment	Protective	Use of EGFR THI -> improved survival	1030	1	0	1	Lung
Metastasectomy	Treatment	Protective	Metastasectomy -> improved survival	1030	1	0	1	Lung
Number of involved organ systems	Tumour-related/pathological	Risk	More organ systems -> reduced survival	1030	1	0	1	Lung
EIC (extensive intraductal carcinoma)	Tumour-related/pathological	Protective	Absence of EIC -> reduced survival	818	1	0	1	Breast
FNAC (fine needle aspiration biopsy)	Treatment	Risk	Result showing malignancy -> reduced survival	818	1	0	1	Breast
LTE (lymphatic tumor emboli)	Tumour-related/pathological	Risk	Presence of LTE -> reduced survival	818	1	0	1	Breast
Physical examination	Treatment	Risk	Result showing malignancy -> reduced survival	818	1	0	1	Breast
Endocrine therapy	Treatment	Protective	Endocrine therapy -> improved survival	739	1	0	1	Breast
Intraoperative bleeding	Clinical condition/event	Risk	Bleeding -> reduced survival	729	1	0	1	Colorectal
Vegetating configuration	Tumour-related/pathological	Protective	Vegetating tumour growth -> improved survival	690	1	0	1	Colorectal
Adjuvant therapy	Treatment	Risk	Adjuvant therapy -> reduced survival	508	1	0	1	Endometrial
Cervical involvement	Tumour-related/pathological	Risk	Cervical involvement -> reduced survival	508	1	0	1	Endometrial
Chemoradiotherapy (vs chemotherapy only)	Treatment	Protective	Chemoradiotherapy (vs chemotherapy only) -> improved survival	485	1	0	1	Lung
Pleural metastasis	Tumour-related/pathological	Risk	Pleural metastasis -> reduced survival	358	1	0	1	Lung
Epilepsy	Clinical condition/event	Protective	Epilepsy presence -> improved survival	335	1	0	1	Glioma
Alpha-2 globulin	Biomarker	Risk	Higher alpha-2 globulin -> reduced survival	320	1	0	1	Renal
Body temperature	Biomarker	Risk	Temperature >=37 -> reduced survival	320	1	0	1	Renal
ESR (erythrocyte sedimentation rate)	Biomarker	Risk	ESR >20mm/h -> reduced survival	320	1	0	1	Renal
Fibrinogen	Biomarker	Risk	Fibrinogen >400mg/dL -> reduced survival	320	1	0	1	Renal
IAP (immunosuppressive acidic protein)	Biomarker	Risk	IAP >=500ug/mL -> reduced survival	320	1	0	1	Renal
Koyama-Saito patient performance status	Clinical assessment	Risk	Performance status > 0 -> reduced survival	320	1	0	1	Renal
CMML (cytogenetic risk clasification)	Clinical assessment	Risk	Higher risk group -> reduced survival	312	1	0	1	Leukaemia
Extramedullary disease	Clinical condition/event	Risk	Extramedullary disease -> reduced survival	312	1	0	1	Leukaemia
Number of infiltrated liver segments in liver metastases	Tumour-related/pathological	Risk	Higher number -> reduced survival	265	1	0	1	Colorectal
Time between resection of primary tumour and diagnosis of metastasis	Treatment	Protective	More time -> improved survival	265	1	0	1	Colorectal
Surgery + other treatment (vs surgery alone)	Treatment	Protective	Surgery + other treatment -> improved survival	257	1	0	1	Ovarian
Anorexia	Clinical condition/event	Risk	Anorexia -> reduced survival	227	1	0	1	Pan-cancer
Distress	Symptoms	Risk	Distress -> reduced survival	227	1	0	1	Pan-cancer
Drowsiness	Symptoms	Risk	Drowsiness -> reduced survival	227	1	0	1	Pan-cancer
Dyspnea	Clinical condition/event	Risk	Dyspnea -> reduced survival	227	1	0	1	Pan-cancer
EFAT performance status	Clinical assessment	Risk	High status -> reduced survival	227	1	0	1	Pan-cancer
Fatigue	Symptoms	Risk	Fatigue -> reduced survival	227	1	0	1	Pan-cancer
Granulocyte count	Biomarker	Risk	Higher count -> reduced survival	227	1	0	1	Pan-cancer
Number of symptoms	Symptoms	Risk	Higher number of symptoms -> reduced survival	227	1	0	1	Pan-cancer
Triceps skinfold	Biomarker	Risk	Lower -> reduced survival	227	1	0	1	Pan-cancer
Bone marrow erythroid cells	Biomarker	Risk	Higher % of bone marrow erythroid cells -> reduced survival	213	1	0	1	Leukaemia
Number of bilateral nodules	Tumour-related/pathological	Risk	More nodules -> reduced survival	170	1	0	1	Colorectal
Extrahepatic metastasis	Tumour-related/pathological	Risk	Extrahepatic metastasis -> reduced survival	150	1	0	1	Colorectal
Number of tumours	Tumour-related/pathological	Risk	Higher number -> reduced survival	150	1	0	1	Colorectal
Tumour distribution	Tumour-related/pathological	Risk	Bilobar distribution -> reduced survival	150	1	0	1	Colorectal
Renal metastasis	Tumour-related/pathological	Risk	Renal metastasis -> reduced survival	124	1	0	1	Lung
Vaccine	Treatment	Risk	Vaccine -> reduced survival	123	1	0	1	Melanoma
Involvement of brain lobe	Tumour-related/pathological	Risk	Multiple lobe (vs single lobe) -> reduced survival	116	1	0	1	Glioma
Surgery + chemotherapy + radiotherapy (vs chemo + radio alone)	Treatment	Protective	Surgery + chemotherapy + radiotherapy (vs chemo + radio alone) -> improved survival	115	1	0	1	Colorectal
Postoperative whole brain radiotherapy	Treatment	Protective	Brain radiotherapy -> improved survival	114	1	0	1	Lung
Hypercalcaemia	Clinical condition/event	Risk	Hypercalcaemia -> reduced survival	113	1	0	1	Breast
Estrogen preparations	Medications	Protective	Previous use of estrogen preparations -> improved survival	93	1	0	1	Prostate
Epithelial nuclear 4-HNE	Biomarker	Risk	Epithelial nuclear 4-HNE positive staining -> reduced survival	90	1	0	1	Colorectal
Ascites	Clinical condition/event	Risk	Ascites present -> reduced survival	69	1	0	1	Colorectal
