# Supplementary material for: Pan-cancer prognostic genetic mutations and clinicopathological factors associated with survival outcomes: a systematic review
Source: NPJ Precis Oncol. 2022 Apr 20;6:27. doi: 10.1038/s41698-022-00269-5 (PMC9021198; doi:10.1038/s41698-022-00269-5)
Supplement: Supplementary file 3 — Supplementary Data 3 [file 41698_2022_269_MOESM3_ESM.xlsx]

## Sheet: Genetic mutations
Supplementary Data 3. Full list of prognostic genes associated with survival in cancer patients A full list of prognostic genes associated with survival in patients with cancer, reported significant in at least 1 study. Column "Identified SNP IDs" provide SNPs that were reported to be associated with survival (some associations were only reported on gene level, therefore no SNP IDs are provided f…
Gene	Gene Name	Identified SNP IDs	Prognostic Direction	Total number of patients analysed	Number of studies that found significant	Number of studies found significant in multivariable analysis	Number of studies found significant in univariable analysis	Cancer types where gene was significant
BRCA2	BRCA2, DNA repair associated(BRCA2)	rs3092989	Risk/Protective	5713	11	10	1	Breast, Colorectal, Ovarian, Prostate, Bladder, Lung, Endometrial
TP53	tumor protein p53(TP53)		Risk	13233	11	6	5	Breast, Colorectal, Lung, Renal, Endometrial, Leukaemia, Pan-cancer
BRAF	B-Raf proto-oncogene, serine/threonine kinase(BRAF)		Risk	4100	7	7	0	Colorectal, Melanoma
KRAS	KRAS proto-oncogene, GTPase(KRAS)		Risk	3973	6	5	1	Colorectal
BRCA1	BRCA1, DNA repair associated(BRCA1)		Risk/Protective	2889	6	4	2	Breast, Ovarian, Endometrial
BIRC5	baculoviral IAP repeat containing 5(BIRC5)		Risk	3543	5	5	0	Glioma, Lung, Ovarian, Melanoma, Endometrial
ERCC2	ERCC excision repair 2, TFIIH core complex helicase subunit(ERCC2)	rs1052555, rs13181, rs1799793	Risk/Protective	2727	5	4	1	Colorectal, Lung, Bladder
CDH1	cadherin 1(CDH1)	rs9929218	Risk/Protective	8844	4	4	0	Colorectal
NRAS	neuroblastoma RAS viral oncogene homolog(NRAS)		Risk/Protective	3659	4	4	0	Colorectal, Melanoma, Leukaemia
PTEN	phosphatase and tensin homolog(PTEN)		Risk/Protective	269	4	3	1	Colorectal, Endometrial
FGFR2	fibroblast growth factor receptor 2(FGFR2)	rs2981582, rs1219648	Risk/Protective	39830	4	2	2	Breast, Endometrial, Prostate
ASXL1	additional sex combs like 1, transcriptional regulator(ASXL1)		Risk	2315	3	3	0	Leukaemia
ECD	ecdysoneless cell cycle regulator(ECD)		Risk	11986	3	3	0	Pan-cancer, Renal, Ovarian
IL4R	interleukin 4 receptor(IL4R)	rs1805016, rs2070874	Risk	15330	3	3	0	Colorectal, Prostate
WDR82	WD repeat domain 82(WDR82)		Risk	2401	3	3	0	Renal, Lung, Melanoma
IDH2	isocitrate dehydrogenase (NADP(+)) 2, mitochondrial(IDH2)	rs11540478	Risk/Protective	1712	3	2	1	Glioma, Lung, Leukaemia
RB1	RB transcriptional corepressor 1(RB1)		Risk	4082	3	2	1	Breast, Lung, Prostate
BAP1	BRCA1 associated protein 1(BAP1)		Risk	886	3	1	2	Renal
TOX3	TOX high mobility group box family member 3(TOX3)	rs12443621, rs3803662, rs4784227, rs3112612	Risk/Protective	948	2	1	1	Breast
CASC8	cancer susceptibility candidate 8 (non-protein coding)(CASC8)	rs7000448, rs10505477, rs13281615	Risk	11053	2	1	1	Prostate, Breast
ANKRD40	ankyrin repeat domain 40(ANKRD40)		Risk	11105	2	2	0	Pan-cancer, Ovarian
ATM	ATM serine/threonine kinase(ATM)	rs189037	Risk	869	2	2	0	Lung, Bladder
AUTS2	autism susceptibility candidate 2(AUTS2)	rs6959964	Risk/Protective	678	2	2	0	Bladder, Lung
C11orf53	chromosome 11 open reading frame 53(C11orf53)	rs3087967	Protective	6102	2	2	0	Colorectal
C12orf43	chromosome 12 open reading frame 43(C12orf43)		Risk	11105	2	2	0	Pan-cancer, Ovarian
CASP9	caspase 9(CASP9)	rs4645981	Protective	979	2	2	0	Lung
CCL2	C-C motif chemokine ligand 2(CCL2)	rs4586, rs41416652	Risk/Protective	7651	2	2	0	Breast, Colorectal
CEBPA	CCAAT/enhancer binding protein alpha(CEBPA)		Protective	1126	2	2	0	Leukaemia
DNAH14	dynein axonemal heavy chain 14(DNAH14)	rs1857623	Risk	1370	2	2	0	Renal, Ovarian
EXOC7	exocyst complex component 7(EXOC7)		Risk	11463	2	2	0	Pan-cancer, Renal
GRB2	growth factor receptor bound protein 2(GRB2)	rs61757955	Risk	1391	2	2	0	Glioma
IGHV	Immunoglobulin Heavy Chain gene		Protective	867	2	2	0	Leukaemia
IRS4	insulin receptor substrate 4(IRS4)		Risk	1404	2	2	0	Renal, Ovarian
LINC00963	long intergenic non-protein coding RNA 963(LINC00963)		Risk	1781	2	2	0	Glioma, Renal
MAP3K1	mitogen-activated protein kinase kinase kinase 1(MAP3K1)	rs889312	Protective	3610	2	2	0	Breast
MGMT	O-6-methylguanine-DNA methyltransferase(MGMT)	rs12917, rs2308327	Risk/Protective	12392	2	2	0	Lung, Prostate
MSH2	mutS homolog 2(MSH2)		Risk/Protective	2370	2	2	0	Colorectal, Lung
NPM1	nucleophosmin(NPM1)		Protective	1126	2	2	0	Leukaemia
SLC25A38	solute carrier family 25 member 38(SLC25A38)		Risk	1117	2	2	0	Melanoma, Endometrial
TCF7L2	transcription factor 7 like 2(TCF7L2)	rs11196171, rs11196172	Protective	7049	2	2	0	Colorectal
TERT	telomerase reverse transcriptase(TERT)	rs2075786	Risk	1954	2	2	0	Glioma, Bladder
TNFRSF10B	TNF receptor superfamily member 10b(TNFRSF10B)	rs1047266	Risk	1124	2	2	0	Lung
XRCC1	X-ray repair cross complementing 1(XRCC1)	rs25489, rs25487	Risk/Protective	878	2	2	0	Lung
CBL	Cbl proto-oncogene(CBL)		Risk	2144	2	1	1	Leukaemia
CCND2	cyclin D2(CCND2)	rs3217874, rs3217810, rs3217933, rs3217901	Risk	7174	2	1	1	Colorectal, Ovarian
DNMT3A	DNA methyltransferase 3 alpha(DNMT3A)		Risk	802	2	1	1	Leukaemia
DOCK2	dedicator of cytokinesis 2(DOCK2)	rs261083	Risk	2238	2	1	1	Colorectal, Lung
EGFR	epidermal growth factor receptor(EGFR)		Risk/Protective	776	2	1	1	Glioma, Lung
ERCC5	ERCC excision repair 5, endonuclease(ERCC5)	rs2228959	Risk	1126	2	1	1	Colorectal, Lung
FGFR1	fibroblast growth factor receptor 1(FGFR1)		Risk/Protective	916	2	1	1	Colorectal, Melanoma
GATA3	GATA binding protein 3(GATA3)	rs570730, rs10752126, rs569421	Protective	2618	2	1	1	Breast, Prostate
GSTM1	glutathione S-transferase mu 1(GSTM1)		Risk	1772	2	1	1	Bladder, Breast
IDH1	isocitrate dehydrogenase (NADP(+)) 1, cytosolic(IDH1)		Protective	533	2	1	1	Glioma
LSP1	lymphocyte-specific protein 1(LSP1)	rs3817198	Protective	11919	2	1	1	Breast
MYC	v-myc avian myelocytomatosis viral oncogene homolog(MYC)	rs4645959, rs6983267	Risk	12813	2	1	1	Prostate, Colorectal
PDGFRA	platelet derived growth factor receptor alpha(PDGFRA)		Risk	970	2	1	1	Breast, Glioma
PMS1	PMS1 homolog 1, mismatch repair system component(PMS1)	rs5742933, rs256550, rs256552, rs256564, rs256563, rs256567	Risk	753	2	1	1	Lung, Prostate
RUNX1	runt related transcription factor 1(RUNX1)		Risk	2029	2	1	1	Leukaemia
SYT6	synaptotagmin 6(SYT6)	rs2774307	Risk	3382	2	1	1	Ovarian, Breast
USH2A	usherin(USH2A)		Risk/Protective	691	2	1	1	Renal, Bladder
XPC	XPC complex subunit, DNA damage recognition and repair factor(XPC)	rs2228000, rs2229090	Protective	878	2	1	1	Lung
FLT3	Fms Related Receptor Tyrosine Kinase 3		Risk	480	2	0	2	Leukaemia
PMS2	PMS1 homolog 2, mismatch repair system component(PMS2)	rs1062372, rs1059060	Protective	2628	2	0	2	Colorectal, Lung
POLE	DNA polymerase epsilon, catalytic subunit(POLE)		Protective	899	2	0	2	Endometrial, Bladder
RGS5	regulator of G-protein signaling 5(RGS5)	rs12035879	Risk	1559	1	1	0	Bladder
A1CF	APOBEC1 complementation factor(A1CF)	rs10994860	Risk	5675	1	1	0	Colorectal
A2ML1	alpha-2-macroglobulin like 1(A2ML1)		Protective	523	1	1	0	Ovarian
ABCB6	ATP binding cassette subfamily B member 6 (Langereis blood group)(ABCB6)		Risk	495	1	1	0	Lung
ABL2	ABL proto-oncogene 2, non-receptor tyrosine kinase(ABL2)	rs1318056, rs1490311	Risk	600	1	1	0	Prostate
ADAD2	adenosine deaminase domain containing 2(ADAD2)		Risk	604	1	1	0	Colorectal
ADAMTSL3	ADAMTS like 3(ADAMTSL3)	rs11259927	Risk	814	1	1	0	Lung
ADIRF	adipogenesis regulatory factor(ADIRF)	rs4869	Risk	489	1	1	0	Ovarian
ADTRP	androgen dependent TFPI regulating protein(ADTRP)		Risk	881	1	1	0	Renal
AGAP11	ArfGAP with GTPase domain, ankyrin repeat and PH domain 11(AGAP11)	rs4934282	Protective	489	1	1	0	Ovarian
AHNAK2	AHNAK nucleoprotein 2(AHNAK2)		Protective	403	1	1	0	Bladder
AKT1	AKT serine/threonine kinase 1(AKT1)	rs3803300	Risk	814	1	1	0	Lung
ALG6	ALG6, alpha-1,3-glucosyltransferase(ALG6)	rs10889417	Protective	1267	1	1	0	Melanoma
ANK1	ankyrin 1(ANK1)		Protective	403	1	1	0	Bladder
ANKDD1a	ankyrin repeat and death domain containing 1A(ANKDD1A)	rs34988193	Risk	491	1	1	0	Glioma
APC	APC, WNT signaling pathway regulator(APC)		Risk	560	1	1	0	Colorectal
ARHGAP15	Rho GTPase activating protein 15(ARHGAP15)		Risk	427	1	1	0	Colorectal
ARHGAP23	Rho GTPase activating protein 23(ARHGAP23)	rs7502216	Protective	275	1	1	0	Lung
ARHGAP4	Rho GTPase activating protein 4(ARHGAP4)		Risk	495	1	1	0	Lung
ARID1A	AT-rich interaction domain 1A(ARID1A)		Risk	2433	1	1	0	Breast
ARID5B	AT-rich interaction domain 5B(ARID5B)		Risk	900	1	1	0	Glioma
ARRDC3	arrestin domain containing 3(ARRDC3)	rs421379, rs421379	Risk	2859	1	1	0	Breast
ARVCF	armadillo repeat gene deleted in velocardiofacial syndrome(ARVCF)	rs5993891	Protective	1309	1	1	0	Prostate
ATF3	activating transcription factor 3(ATF3)	rs11119982	Risk	202	1	1	0	Breast
ATP11A	ATPase phospholipid transporting 11A(ATP11A)		Protective	881	1	1	0	Renal
BCDIN3D	BCDIN3 domain containing RNA methyltransferase(BCDIN3D)	rs7138803	Risk	275	1	1	0	Lung
BET1L	Bet1 golgi vesicular membrane trafficking protein like(BET1L)		Risk	600	1	1	0	Endometrial
BID	BH3 interacting domain death agonist(BID)	rs8190315	Protective	568	1	1	0	Lung
BIRC3	baculoviral IAP repeat containing 3(BIRC3)	rs11225211	Protective	2169	1	1	0	Lung
BORCS5	BLOC-1 related complex subunit 5(BORCS5)		Risk	881	1	1	0	Renal
BRSK2	BR serine/threonine kinase 2(BRSK2)	rs28672782	Risk	491	1	1	0	Glioma
C-KIT	KIT Proto-Oncogene, Receptor Tyrosine Kinase		Risk	2793	1	1	0	Melanoma
C15orf61	chromosome 15 open reading frame 61(C15orf61)		Protective	881	1	1	0	Renal
C3	complement C3(C3)	rs2287845	Risk	814	1	1	0	Lung
C3orf20	chromosome 3 open reading frame 20(C3orf20)		Risk	495	1	1	0	Lung
CAPN1	calpain 1(CAPN1)	rs17583	Protective	404	1	1	0	Lung
CARMIL3	capping protein regulator and myosin 1 linker 3(CARMIL3)		Risk	600	1	1	0	Endometrial
CASP7	caspase 7(CASP7)	rs2227310	Risk	411	1	1	0	Lung
CCDC130	coiled-coil domain containing 130(CCDC130)	rs35761244	Risk	275	1	1	0	Lung
CCZ1	CCZ1 homolog, vacuolar protein trafficking and biogenesis associated(CCZ1)		Risk	10582	1	1	0	Pan-cancer
CD24	CD24 molecule(CD24)	rs8734	Protective	149	1	1	0	Colorectal
CD3D	CD3d molecule(CD3D)	rs3181259	Risk	814	1	1	0	Lung
CD3EAP	CD3e molecule associated protein(CD3EAP)	rs967591	Risk	814	1	1	0	Lung
CD5	CD5 molecule(CD5)	rs637186	Risk	1939	1	1	0	Colorectal
CDH24	cadherin 24(CDH24)		Risk	427	1	1	0	Colorectal
CDK14	cyclin dependent kinase 14(CDK14)		Risk	600	1	1	0	Endometrial
CDK4	cyclin dependent kinase 4(CDK4)		Risk	37	1	1	0	Glioma
CDKN1A	cyclin dependent kinase inhibitor 1A(CDKN1A)	rs1321311	Risk	776	1	1	0	Colorectal
CDKN2BAS	CDKN2B Antisense RNA 1	rs1011970	Risk	10255	1	1	0	Breast
CER1	cerberus 1, DAN family BMP antagonist(CER1)		Risk	427	1	1	0	Colorectal
CFB	complement factor B(CFB)	rs2072633, rs537160	Protective	275	1	1	0	Lung
CHD4	chromodomain helicase DNA binding protein 4(CHD4)	rs1639122	Risk	275	1	1	0	Lung
CHI3L1	chitinase 3 like 1(CHI3L1)		Protective	427	1	1	0	Colorectal
CHST5	carbohydrate sulfotransferase 5(CHST5)		Risk	495	1	1	0	Lung
CMKLR1	chemerin chemokine-like receptor 1(CMKLR1)	rs1878022	Protective	275	1	1	0	Lung
CNOT1	CCR4-NOT transcription complex subunit 1(CNOT1)		Protective	403	1	1	0	Bladder
COG7	component of oligomeric golgi complex 7(COG7)		Risk	427	1	1	0	Colorectal
COG8	component of oligomeric golgi complex 8(COG8)		Risk	604	1	1	0	Colorectal
COL18A1	collagen type XVIII alpha 1 chain(COL18A1)	rs6518240, rs8126650	Risk/Protective	6983	1	1	0	Breast
COLCA1	colorectal cancer associated 1(COLCA1)	rs3802842	Risk	1374	1	1	0	Colorectal
COLCA2	colorectal cancer associated 2(COLCA2)	rs3802842	Risk	1374	1	1	0	Colorectal
CRY1	cryptochrome circadian clock 1(CRY1)	rs10778534	Risk	1309	1	1	0	Prostate
CYP4A22	cytochrome P450 family 4 subfamily A member 22(CYP4A22)		Risk	10582	1	1	0	Pan-cancer
DCAF1	DDB1 and CUL4 associated factor 1(DCAF1)	rs57025206	Risk	5017	1	1	0	Breast
DCC	DCC netrin 1 receptor(DCC)	rs1442089	Risk	3494	1	1	0	Colorectal
DLEC1	deleted in lung and esophageal cancer 1(DLEC1)		Risk	1079	1	1	0	Breast
DLK1	delta like non-canonical Notch ligand 1(DLK1)		Risk	600	1	1	0	Endometrial
DMKN	dermokine(DMKN)		Risk	427	1	1	0	Colorectal
DNALI1	dynein axonemal light intermediate chain 1(DNALI1)		Risk	427	1	1	0	Colorectal
EFNB2	ephrin B2(EFNB2)	rs2391333, rs9520090, rs9520087, rs2057408, rs9520088	Risk/Protective	1754	1	1	0	Colorectal
ELOVL5	ELOVL fatty acid elongase 5(ELOVL5)	rs17544464, rs209489	Risk	3494	1	1	0	Colorectal
EPB41	erythrocyte membrane protein band 4.1(EPB41)		Risk	131	1	1	0	Leukaemia
EPHA10	EPH receptor A10(EPHA10)		Risk	600	1	1	0	Endometrial
EPHB1	EPH receptor B1(EPHB1)	rs36215	Protective	2169	1	1	0	Lung
ERAP1	endoplasmic reticulum aminopeptidase 1(ERAP1)	rs469783	Protective	2169	1	1	0	Lung
ERBB2	erb-b2 receptor tyrosine kinase 2(ERBB2)		Risk	459	1	1	0	Breast
ERCC1	ERCC excision repair 1, endonuclease non-catalytic subunit(ERCC1)	rs2298881	Risk	1126	1	1	0	Lung
ESR1	estrogen receptor 1(ESR1)	rs2046210	Protective	1177	1	1	0	Breast
ETS1	ETS proto-oncogene 1, transcription factor(ETS1)	rs11606640	Protective	2169	1	1	0	Lung
FANCM	Fanconi anemia complementation group M(FANCM)		Protective	403	1	1	0	Bladder
FAS	Fas cell surface death receptor(FAS)	rs1800682	Protective	568	1	1	0	Lung
FAT4	FAT atypical cadherin 4(FAT4)		Risk	5698	1	1	0	Pan-cancer
FBXO38	F-box protein 38(FBXO38)		Protective	427	1	1	0	Colorectal
FCRL6	Fc receptor like 6(FCRL6)		Risk	10582	1	1	0	Pan-cancer
FGD3	FYVE, RhoGEF and PH domain containing 3(FGD3)		Risk	495	1	1	0	Lung
FH	fumarate hydratase(FH)	rs1414493	Risk	500	1	1	0	Lung
FLT1	fms related tyrosine kinase 1(FLT1)	rs3794396, rs7326277, rs9319425, rs9513116	Risk/Protective	6983	1	1	0	Breast
FMN1	formin 1(FMN1)	rs16959063	Protective	5675	1	1	0	Colorectal
FRG1	FSHD region gene 1(FRG1)		Risk	498	1	1	0	Prostate
FXYD5	FXYD domain containing ion transport regulator 5(FXYD5)		Risk	10582	1	1	0	Pan-cancer
GABRG2	gamma-aminobutyric acid type A receptor gamma2 subunit(GABRG2)		Risk	604	1	1	0	Colorectal
GALNTL4	Polypeptide N-acetylgalactosaminyltransferase 18	rs12270446	Protective	1267	1	1	0	Melanoma
GFM1	G elongation factor mitochondrial 1(GFM1)		Protective	900	1	1	0	Glioma
GNB2L1	Guanine nucleotide bind- ing protein, beta polypeptide 2-like 1	rs3756585	Risk	814	1	1	0	Lung
GSTT1	glutathione S-transferase theta 1(GSTT1)		Risk	170	1	1	0	Breast
HBEGF	heparin binding EGF like growth factor(HBEGF)	rs4150236	Protective	2169	1	1	0	Lung
HBP1	HMG-box transcription factor 1(HBP1)		Risk	10582	1	1	0	Pan-cancer
HEATR1	HEAT repeat containing 1(HEATR1)		Risk	495	1	1	0	Lung
HLA-K	major histocompatibility complex, class I, K (pseudogene)(HLA-K)		Risk	498	1	1	0	Prostate
HLA-W	major histocompatibility complex, class I, W (pseudogene)(HLA-W)		Risk	498	1	1	0	Prostate
HOMER2	homer scaffolding protein 2(HOMER2)	rs1256428	Risk	814	1	1	0	Lung
HSD17B4	hydroxysteroid 17-beta dehydrogenase 4(HSD17B4)		Risk	495	1	1	0	Lung
IDO1	indoleamine 2,3-dioxygenase 1(IDO1)	rs3739319	Risk	149	1	1	0	Colorectal
IGHA1	immunoglobulin heavy constant alpha 1(IGHA1)		Risk	427	1	1	0	Colorectal
IL-5R	Interleukin 5 Receptor Subunit Alpha	rs11713419	Risk	568	1	1	0	Lung
IL1A	Interleukin 1 Alpha	rs1800587	Risk	202	1	1	0	Breast
IL16	interleukin 16(IL16)	rs7170924	Risk	170	1	1	0	Lung
IL23R	interleukin 23 receptor(IL23R)	rs6682925	Risk	568	1	1	0	Lung
IL31RA	interleukin 31 receptor A(IL31RA)		Risk	881	1	1	0	Renal
IQCM	IQ Motif Containing M	rs17026425	Risk	5675	1	1	0	Colorectal
ITGA1	integrin subunit alpha 1(ITGA1)	rs67715745	Protective	2169	1	1	0	Lung
ITGAL	integrin subunit alpha L(ITGAL)	rs2073917, rs3764322	Risk	600	1	1	0	Prostate
ITPR1	inositol 1,4,5-trisphosphate receptor type 1(ITPR1)	rs6785564	Protective	1267	1	1	0	Melanoma
ITPR3	inositol 1,4,5-trisphosphate receptor type 3(ITPR3)	rs116454384	Protective	2169	1	1	0	Lung
JAG1	jagged 1(JAG1)	rs6040062	Risk	1754	1	1	0	Colorectal
KANSL3	KAT8 regulatory NSL complex subunit 3(KANSL3)		Risk	427	1	1	0	Colorectal
KCNH4	potassium voltage-gated channel subfamily H member 4(KCNH4)		Risk	881	1	1	0	Renal
KCNQ3	potassium voltage-gated channel subfamily Q member 3(KCNQ3)		Risk	881	1	1	0	Renal
KDELR3	KDEL endoplasmic reticulum protein retention receptor 3(KDELR3)		Risk	10582	1	1	0	Pan-cancer
KDM5C	lysine demethylase 5C(KDM5C)		Risk	413	1	1	0	Renal
KDR	kinase insert domain receptor(KDR)	rs2305948	Risk	1754	1	1	0	Colorectal
KHDC1	KH homology domain containing 1(KHDC1)		Risk	10582	1	1	0	Pan-cancer
KIF13A	kinesin family member 13A(KIF13A)		Risk	600	1	1	0	Endometrial
KIF16B	kinesin family member 16B(KIF16B)		Risk	517	1	1	0	Melanoma
KLK2	kallikrein related peptidase 2(KLK2)	rs2735839	Protective	798	1	1	0	Prostate
KRT84	keratin 84(KRT84)		Risk	881	1	1	0	Renal
LCOR	ligand dependent nuclear receptor corepressor(LCOR)		Risk	881	1	1	0	Renal
LEPR	leptin receptor(LEPR)	rs1137100	Protective	1309	1	1	0	Prostate
LINC01081	long intergenic non-protein coding RNA 1081(LINC01081)	rs847208	Protective	5675	1	1	0	Colorectal
LRRTM4	leucine rich repeat transmembrane neuronal 4(LRRTM4)	rs1505229	Protective	275	1	1	0	Lung
LTBP4	latent transforming growth factor beta binding protein 4(LTBP4)	rs3786527	Protective	1126	1	1	0	Lung
MADD	MAP kinase activating death domain(MADD)		Risk	495	1	1	0	Lung
MAMLD1	mastermind like domain containing 1(MAMLD1)		Risk	604	1	1	0	Colorectal
MAP2K3	mitogen-activated protein kinase kinase 3(MAP2K3)		Protective	881	1	1	0	Renal
MAP3K4	mitogen-activated protein kinase kinase kinase 4(MAP3K4)		Risk	459	1	1	0	Breast
MARCH11	Membrane-Associated RING Finger Protein		Risk	427	1	1	0	Colorectal
MBD4	methyl-CpG binding domain 4, DNA glycosylase(MBD4)	rs140693	Protective	568	1	1	0	Lung
MEOX1	mesenchyme homeobox 1(MEOX1)		Risk	427	1	1	0	Colorectal
METTL21C	methyltransferase like 21C(METTL21C)		Risk	427	1	1	0	Colorectal
MICA	MHC class I polypeptide-related sequence A(MICA)		Risk	427	1	1	0	Colorectal
MIRLET7I	microRNA let-7i(MIRLET7I)	rs7302017	Risk	275	1	1	0	Lung
MMP2	matrix metallopeptidase 2(MMP2)	rs17301608, rs1561219, rs2241145, rs243847	Risk/Protective	1754	1	1	0	Colorectal
MMP7	matrix metallopeptidase 7(MMP7)	rs11568818	Risk	6983	1	1	0	Breast
MMP8	matrix metallopeptidase 8(MMP8)		Risk	495	1	1	0	Lung
MR1	major histocompatibility complex, class I-related(MR1)		Risk	446	1	1	0	Bladder
MRE11A	Homolog A, Double Strand Break Repair Nuclease	rs11020802	Risk	568	1	1	0	Lung
MRPS30	mitochondrial ribosomal protein S30(MRPS30)	rs4415084	Risk	1177	1	1	0	Breast
MSANTD3	Myb/SANT DNA binding domain containing 3(MSANTD3)		Risk	495	1	1	0	Lung
MSH3	mutS homolog 3(MSH3)	rs27385, rs33015	Risk/Protective	2060	1	1	0	Colorectal
MSH6	mutS homolog 6(MSH6)		Protective	900	1	1	0	Glioma
MSH6	mutS homolog 6(MSH6)	rs3136245	Risk	900	1	1	0	Glioma
MVB12B	multivesicular body subunit 12B(MVB12B)	rs12376285	Risk	1267	1	1	0	Melanoma
MYNN	myoneurin(MYNN)	rs10936599	Risk	1374	1	1	0	Colorectal
MYOF	myoferlin(MYOF)		Risk	1079	1	1	0	Breast
MYRF	myelin regulatory factor(MYRF)	rs174537	Risk	5675	1	1	0	Colorectal
NACC2	NACC family member 2(NACC2)		Risk	604	1	1	0	Colorectal
NCF2	neutrophil cytosolic factor 2(NCF2)	rs36071574	Risk	2169	1	1	0	Lung
NCK2	NCK adaptor protein 2(NCK2)	rs6707820	Risk	275	1	1	0	Lung
NCOR1	nuclear receptor corepressor 1(NCOR1)		Protective	403	1	1	0	Bladder
NCOR2	nuclear receptor corepressor 2(NCOR2)		Risk	604	1	1	0	Colorectal
NELFE	negative elongation factor complex member E(NELFE)	rs440454	Protective	1126	1	1	0	Lung
NELL1	neural EGFL like 1(NELL1)	rs8176785	Risk	275	1	1	0	Lung
NF1	neurofibromin 1(NF1)		Risk	2433	1	1	0	Breast
NKD1	naked cuticle homolog 1(NKD1)		Risk	427	1	1	0	Colorectal
NRG1	neuregulin 1(NRG1)	rs4733124	Risk	2169	1	1	0	Lung
NTM	neurotrimin(NTM)		Protective	881	1	1	0	Renal
OR10X1	olfactory receptor family 10 subfamily X member 1 (gene/pseudogene)(OR10X1)		Risk	1003	1	1	0	Lung
OR5H15	olfactory receptor family 5 subfamily H member 15(OR5H15)		Risk	495	1	1	0	Lung
PARP1	poly(ADP-ribose) polymerase 1(PARP1)	rs1136410	Protective	310	1	1	0	Lung
PCAT1	prostate cancer associated transcript 1 (non-protein coding)(PCAT1)	rs13281615	Risk	10255	1	1	0	Breast
PDCD1	programmed cell death 1(PDCD1)	rs10204525	Risk	668	1	1	0	Colorectal
PDE1A	phosphodiesterase 1A(PDE1A)	rs6750552	Risk	1267	1	1	0	Melanoma
PDHB	pyruvate dehydrogenase (lipoamide) beta(PDHB)		Risk	427	1	1	0	Colorectal
PER3	period circadian clock 3(PER3)	rs228697	Risk	12082	1	1	0	Prostate
PEX5	peroxisomal biogenesis factor 5(PEX5)	rs7969508	Risk	1267	1	1	0	Melanoma
PFKM	phosphofructokinase, muscle(PFKM)		Risk	495	1	1	0	Lung
PIK3CA	phosphatidylinositol-4,5-bisphosphate 3-kinase catalytic subunit alpha(PIK3CA)		Risk	2433	1	1	0	Breast
PIK3R1	phosphoinositide-3-kinase regulatory subunit 1(PIK3R1)		Risk	459	1	1	0	Breast
PIP5K1C	phosphatidylinositol-4-phosphate 5-kinase type 1 gamma(PIP5K1C)	rs11666894	Risk	1267	1	1	0	Melanoma
PLCG2	phospholipase C gamma 2(PLCG2)	rs9673682	Protective	2097	1	1	0	Lung
PLPP1	phospholipid phosphatase 1(PLPP1)	rs115613985	Risk	2097	1	1	0	Lung
POLQ	DNA polymerase theta(POLQ)		Risk	900	1	1	0	Glioma
PON1	paraoxonase 1(PON1)	rs3917538	Risk	1739	1	1	0	Colorectal
POU5F1B	POU class 5 homeobox 1B(POU5F1B)	rs13281615	Risk	10255	1	1	0	Breast
PPHLN1	periphilin 1(PPHLN1)		Risk	604	1	1	0	Colorectal
PPIP5K2	diphosphoinositol pentakisphosphate kinase 2(PPIP5K2)		Risk	604	1	1	0	Colorectal
PPP1R13L	protein phosphatase 1 regulatory subunit 13 like(PPP1R13L)		Risk	310	1	1	0	Lung
PPP2R4	Protein Phosphatase 2 Phosphatase Activator	rs2541164	Protective	1126	1	1	0	Lung
PPT1	palmitoyl-protein thioesterase 1(PPT1)		Protective	523	1	1	0	Ovarian
PRKCD	protein kinase C delta(PRKCD)	rs2306574	Risk	275	1	1	0	Lung
PRKG2	protein kinase, cGMP-dependent, type II(PRKG2)		Risk	427	1	1	0	Colorectal
PSMD2	proteasome 26S subunit, non-ATPase 2(PSMD2)		Risk	427	1	1	0	Colorectal
PSMF1	proteasome inhibitor subunit 1(PSMF1)	rs13040574	Protective	2169	1	1	0	Lung
PTGES	prostaglandin E synthase(PTGES)	rs10448290	Protective	6983	1	1	0	Breast
R3HDM1	R3H domain containing 1(R3HDM1)		Risk	604	1	1	0	Colorectal
RAB31	RAB31, member RAS oncogene family(RAB31)		Risk	881	1	1	0	Renal
RAD51L1	DNA repair protein RAD51 homolog 2	rs3784099	Risk	6110	1	1	0	Breast
RANBP17	RAN binding protein 17(RANBP17)		Risk	427	1	1	0	Colorectal
RCL1	RNA terminal phosphate cyclase like 1(RCL1)		Risk	10582	1	1	0	Pan-cancer
RELN	reelin(RELN)		Risk	459	1	1	0	Breast
RERG	RAS like estrogen regulated growth inhibitor(RERG)		Risk	427	1	1	0	Colorectal
RHPN2	rhophilin Rho GTPase binding protein 2(RHPN2)	rs10411210	Risk	776	1	1	0	Colorectal
RNASEL	ribonuclease L(RNASEL)	rs627839	Risk	1309	1	1	0	Prostate
RP11.231C14.4	Uncharacterised protein coding gene		Risk	427	1	1	0	Colorectal
RPS6	ribosomal protein S6(RPS6)		Risk	604	1	1	0	Colorectal
RYR3	ryanodine receptor 3(RYR3)	rs2596191	Protective	1267	1	1	0	Melanoma
SAG	S-antigen visual arrestin(SAG)		Risk	881	1	1	0	Renal
SBSN	suprabasin(SBSN)		Protective	881	1	1	0	Renal
SCN5A	sodium voltage-gated channel alpha subunit 5(SCN5A)	rs7626962	Risk	275	1	1	0	Lung
SDHA	succinate dehydrogenase complex flavoprotein subunit A(SDHA)		Risk	495	1	1	0	Lung
SDHC	succinate dehydrogenase complex subunit C(SDHC)	rs12064957	Protective	500	1	1	0	Lung
SDR9C7	short chain dehydrogenase/reductase family 9C, member 7(SDR9C7)		Risk	427	1	1	0	Colorectal
SERPINB3	serpin family B member 3(SERPINB3)		Risk	427	1	1	0	Colorectal
SERPINE1	serpin family E member 1(SERPINE1)	rs2227672	Risk	6983	1	1	0	Breast
SERPINI2	serpin family I member 2(SERPINI2)		Risk	495	1	1	0	Lung
SIRPB3P	signal regulatory protein beta 3, pseudogene(SIRPB3P)	rs6034368	Protective	363	1	1	0	Lung
SLC15A4	solute carrier family 15 member 4(SLC15A4)		Protective	881	1	1	0	Renal
SLC18B1	solute carrier family 18 member B1(SLC18B1)		Risk	881	1	1	0	Renal
SLC29A4	solute carrier family 29 member 4(SLC29A4)		Risk	495	1	1	0	Lung
SLC39A6	solute carrier family 39 member 6(SLC39A6)		Risk	604	1	1	0	Colorectal
SLC44A4	solute carrier family 44 member 4(SLC44A4)	rs605203	Protective	275	1	1	0	Lung
SMAD4	SMAD family member 4(SMAD4)		Risk	2433	1	1	0	Breast
SMO	smoothened, frizzled class receptor(SMO)		Risk	560	1	1	0	Colorectal
SPPL2A	signal peptide peptidase like 2A(SPPL2A)		Risk	600	1	1	0	Endometrial
SRD5A2	steroid 5 alpha-reductase 2(SRD5A2)	rs12467911	Risk	12082	1	1	0	Prostate
SRSF2	serine and arginine rich splicing factor 2(SRSF2)		Risk	312	1	1	0	Leukaemia
STK38	serine/threonine kinase 38(STK38)		Risk	604	1	1	0	Colorectal
STXBP4	syntaxin binding protein 4(STXBP4)	rs6504950	Risk	739	1	1	0	Breast
SUN5	Sad1 and UNC84 domain containing 5(SUN5)	rs1133358	Protective	275	1	1	0	Lung
SYK	spleen associated tyrosine kinase(SYK)	rs11787670	Protective	2169	1	1	0	Lung
TAB2	TGF-beta activated kinase 1/MAP3K7 binding protein 2(TAB2)	rs9485372	Risk	1177	1	1	0	Breast
TGFB2	transforming growth factor beta 2(TGFB2)		Risk	459	1	1	0	Breast
THBS1	thrombospondin 1(THBS1)	rs2292305	Protective	6983	1	1	0	Breast
TMEM114	Transmembrane Protein 114	rs11077289	Protective	3494	1	1	0	Colorectal
TLR1	toll like receptor 1(TLR1)	rs5743551	Protective	568	1	1	0	Lung
TLR3	toll like receptor 3(TLR3)	rs3775291	Risk	568	1	1	0	Lung
TMEM135	transmembrane protein 135(TMEM135)	rs567403	Risk	1267	1	1	0	Melanoma
TNFRSF1A	TNF receptor superfamily member 1A(TNFRSF1A)	rs4149570	Risk	310	1	1	0	Lung
TPO	thyroid peroxidase(TPO)		Protective	523	1	1	0	Ovarian
TSC2	tuberous sclerosis 2(TSC2)		Risk	560	1	1	0	Colorectal
TSPAN9	tetraspanin 9(TSPAN9)		Risk	604	1	1	0	Colorectal
TTC22	tetratricopeptide repeat domain 22(TTC22)	rs12143541	Risk	5675	1	1	0	Colorectal
TYMS	thymidylate synthetase(TYMS)	rs1001761, rs2847149	Protective	1739	1	1	0	Colorectal
UBR2	ubiquitin protein ligase E3 component n-recognin 2(UBR2)		Risk	604	1	1	0	Colorectal
UBTD1	ubiquitin domain containing 1(UBTD1)		Protective	427	1	1	0	Colorectal
UBTFL1	upstream binding transcription factor, RNA polymerase I-like 1(UBTFL1)		Risk	427	1	1	0	Colorectal
UPF2	UPF2 regulator of nonsense transcripts homolog (yeast)(UPF2)		Risk	523	1	1	0	Ovarian
USP9X	ubiquitin specific peptidase 9, X-linked(USP9X)		Risk	2433	1	1	0	Breast
VAV2	vav guanine nucleotide exchange factor 2(VAV2)	rs2519996	Risk	2169	1	1	0	Lung
VEGFA	vascular endothelial growth factor A(VEGFA)	rs3025035	Risk	6983	1	1	0	Breast
VPS4A	vacuolar protein sorting 4 homolog A(VPS4A)		Risk	604	1	1	0	Colorectal
WDR36	WD repeat domain 36(WDR36)		Risk	604	1	1	0	Colorectal
WLS	wntless Wnt ligand secretion mediator(WLS)		Protective	900	1	1	0	Glioma
XRCC3	X-ray repair cross complementing 3(XRCC3)		Risk	162	1	1	0	Lung
YTHDF1	YTH N6-methyladenosine RNA binding protein 1(YTHDF1)		Risk	551	1	1	0	Lung
ZBED6	zinc finger BED-type containing 6(ZBED6)	rs4951011	Protective	1177	1	1	0	Breast
ZC3H11A	zinc finger CCCH-type containing 11A(ZC3H11A)	rs4951011	Protective	1177	1	1	0	Breast
ZDHHC7	zinc finger DHHC-type containing 7(ZDHHC7)		Risk	900	1	1	0	Glioma
ZFHX3	zinc finger homeobox 3(ZFHX3)	rs62053220	Protective	2169	1	1	0	Lung
ZFYVE26	zinc finger FYVE-type containing 26(ZFYVE26)		Risk	403	1	1	0	Bladder
ZMIZ1-AS1	ZMIZ1 antisense RNA 1(ZMIZ1-AS1)	rs704017	Protective	1374	1	1	0	Colorectal
ZNF133	zinc finger protein 133(ZNF133)		Risk	427	1	1	0	Colorectal
ZNF214	zinc finger protein 214(ZNF214)		Risk	427	1	1	0	Colorectal
ZNF253	zinc finger protein 253(ZNF253)		Risk	10582	1	1	0	Pan-cancer
ZNF365	zinc finger protein 365(ZNF365)	rs10995190	Risk	10255	1	1	0	Breast
ZNF479	zinc finger protein 479(ZNF479)		Risk	604	1	1	0	Colorectal
ZNF586	zinc finger protein 586(ZNF586)		Risk	427	1	1	0	Colorectal
ZNF768	zinc finger protein 768(ZNF768)		Risk	495	1	1	0	Lung
ZNF83	zinc finger protein 83(ZNF83)		Protective	427	1	1	0	Colorectal
ZNRF2P2	zinc and ring finger 2 pseudogene 2(ZNRF2P2)		Risk	600	1	1	0	Endometrial
ABCA12	ATP binding cassette subfamily A member 12(ABCA12)		Protective	403	1	0	1	Bladder
ADD1	adducin 1(ADD1)		Risk	98	1	0	1	Breast
AFF3	AF4/FMR2 family member 3(AFF3)		Risk	356	1	0	1	Melanoma
AFF4	AF4/FMR2 family member 4(AFF4)		Risk	356	1	0	1	Melanoma
AGL	amylo-alpha-1, 6-glucosidase, 4-alpha-glucanotransferase(AGL)		Risk	98	1	0	1	Breast
AKAP13	A-kinase anchoring protein 13(AKAP13)		Protective	403	1	0	1	Bladder
ANKRD18B	ankyrin repeat domain 18B(ANKRD18B)		Risk	98	1	0	1	Breast
ANKRD32	Ankyrin repeat domain 32		Risk	98	1	0	1	Breast
ANO7	anoctamin 7(ANO7)		Risk	98	1	0	1	Breast
ARFGEF1	ADP ribosylation factor guanine nucleotide exchange factor 1(ARFGEF1)		Protective	403	1	0	1	Bladder
ASTN1	astrotactin 1(ASTN1)		Protective	403	1	0	1	Bladder
BAZ2B	bromodomain adjacent to zinc finger domain 2B(BAZ2B)		Protective	403	1	0	1	Bladder
BIRC6	baculoviral IAP repeat containing 6(BIRC6)		Protective	403	1	0	1	Bladder
CACNA1D	calcium voltage-gated channel subunit alpha1 D(CACNA1D)		Protective	403	1	0	1	Bladder
CARD11	caspase recruitment domain family member 11(CARD11)		Protective	356	1	0	1	Melanoma
CASC5	Kinetochore Scaffold 1		Protective	403	1	0	1	Bladder
CCND3	cyclin D3(CCND3)	rs2479717	Risk	4470	1	0	1	Breast
CCNE1	cyclin E1(CCNE1)	rs3218038	Risk	1499	1	0	1	Ovarian
CDH26	cadherin 26(CDH26)		Risk	98	1	0	1	Breast
CDK8	cyclin dependent kinase 8(CDK8)		Risk	105	1	0	1	Renal
CIITA	class II major histocompatibility complex transactivator(CIITA)		Protective	356	1	0	1	Melanoma
CNTRL	centriolin(CNTRL)		Risk	356	1	0	1	Melanoma
COL11A1	collagen type XI alpha 1 chain(COL11A1)		Protective	403	1	0	1	Bladder
COL5A1	collagen type V alpha 1 chain(COL5A1)		Risk	403	1	0	1	Bladder
CPZ	carboxypeptidase Z(CPZ)		Risk	98	1	0	1	Breast
CTNNB1	catenin beta 1(CTNNB1)		Protective	100	1	0	1	Endometrial
CUBN	cubilin(CUBN)		Protective	288	1	0	1	Renal
DCHS2	dachsous cadherin-related 2(DCHS2)		Protective	403	1	0	1	Bladder
DNAH1	dynein axonemal heavy chain 1(DNAH1)		Protective	288	1	0	1	Renal
DNAH8	dynein axonemal heavy chain 8(DNAH8)		Risk	288	1	0	1	Renal
DST	dystonin(DST)		Protective	403	1	0	1	Bladder
DYNC1H1	dynein cytoplasmic 1 heavy chain 1(DYNC1H1)		Protective	403	1	0	1	Bladder
EP300	E1A binding protein p300(EP300)		Protective	403	1	0	1	Bladder
ERBB4	erb-b2 receptor tyrosine kinase 4(ERBB4)		Risk	459	1	0	1	Breast
F8	coagulation factor VIII(F8)		Protective	403	1	0	1	Bladder
FBN2	fibrillin 2(FBN2)		Protective	403	1	0	1	Bladder
FREM2	FRAS1 related extracellular matrix protein 2(FREM2)		Protective	403	1	0	1	Bladder
GFM2	G elongation factor mitochondrial 2(GFM2)		Risk	98	1	0	1	Breast
GNAS	GNAS complex locus(GNAS)		Protective	356	1	0	1	Melanoma
GPR98	Adhesion G Protein-Coupled Receptor V1		Protective	403	1	0	1	Bladder
GSTO1	glutathione S-transferase omega 1(GSTO1)		Risk	98	1	0	1	Breast
GTF3C1	general transcription factor IIIC subunit 1(GTF3C1)		Protective	403	1	0	1	Bladder
HEATR5B	HEAT repeat containing 5B(HEATR5B)		Protective	403	1	0	1	Bladder
HELZ2	helicase with zinc finger 2(HELZ2)		Risk	288	1	0	1	Renal
HMCN1	hemicentin 1(HMCN1)		Risk	288	1	0	1	Renal
HSPG2	heparan sulfate proteoglycan 2(HSPG2)		Protective	403	1	0	1	Bladder
IGSF10	immunoglobulin superfamily member 10(IGSF10)		Protective	403	1	0	1	Bladder
IL‐6	Interleukin 6	rs1800795, rs1800797	Risk	202	1	0	1	Breast
JAK1	Janus kinase 1(JAK1)		Risk	459	1	0	1	Breast
KIAA1109	KIAA1109(KIAA1109)		Protective	288	1	0	1	Renal
KIF1B	kinesin family member 1B(KIF1B)		Protective	403	1	0	1	Bladder
KLK3	kallikrein related peptidase 3(KLK3)	rs61752561	Protective	798	1	0	1	Prostate
LAMA3	laminin subunit alpha 3(LAMA3)		Protective	403	1	0	1	Bladder
LATS2	large tumor suppressor kinase 2(LATS2)		Risk	492	1	0	1	Lung
LPPR2	Phospholipid Phosphatase Related 2		Risk	98	1	0	1	Breast
LRBA	LPS responsive beige-like anchor protein(LRBA)		Protective	288	1	0	1	Renal
LRP1B	LDL receptor related protein 1B(LRP1B)		Protective	403	1	0	1	Bladder
LRP2	LDL receptor related protein 2(LRP2)		Protective	288	1	0	1	Renal
LRRK2	leucine rich repeat kinase 2(LRRK2)		Protective	403	1	0	1	Bladder
MAP2K1	mitogen-activated protein kinase kinase 1(MAP2K1)		Protective	356	1	0	1	Melanoma
MED1	mediator complex subunit 1(MED1)		Protective	403	1	0	1	Bladder
MET	MET proto-oncogene, receptor tyrosine kinase(MET)		Risk	459	1	0	1	Breast
MGA	MGA, MAX dimerization protein(MGA)		Protective	403	1	0	1	Bladder
MMP20	matrix metallopeptidase 20(MMP20)		Risk	98	1	0	1	Breast
MROH2B	maestro heat like repeat family member 2B(MROH2B)		Protective	403	1	0	1	Bladder
MTOR	mechanistic target of rapamycin(MTOR)		Risk	413	1	0	1	Renal
MUC16	mucin 16, cell surface associated(MUC16)		Risk	288	1	0	1	Renal
MYO18B	myosin XVIIIB(MYO18B)		Protective	403	1	0	1	Bladder
NAV2	neuron navigator 2(NAV2)		Protective	403	1	0	1	Bladder
NAV3	neuron navigator 3(NAV3)		Protective	403	1	0	1	Bladder
NEB	nebulin(NEB)		Risk	288	1	0	1	Renal
NF2	neurofibromin 2(NF2)		Protective	288	1	0	1	Renal
NQO1	NAD(P)H quinone dehydrogenase 1(NQO1)	rs1800566	Risk	37954	1	0	1	Breast
NTN1	netrin 1(NTN1)	rs3785982	Risk	2859	1	0	1	Breast
NTRK1	neurotrophic receptor tyrosine kinase 1(NTRK1)		Risk	356	1	0	1	Melanoma
NTRK3	neurotrophic receptor tyrosine kinase 3(NTRK3)		Protective	266	1	0	1	Lung
OBSCN	obscurin, cytoskeletal calmodulin and titin-interacting RhoGEF(OBSCN)		Risk	288	1	0	1	Renal
OGFOD3	2-oxoglutarate and iron dependent oxygenase domain containing 3(OGFOD3)		Risk	98	1	0	1	Breast
PBRM1	polybromo 1(PBRM1)		Protective	288	1	0	1	Renal
PLEKHG6	pleckstrin homology and RhoGEF domain containing G6(PLEKHG6)		Risk	98	1	0	1	Breast
PRCP	prolylcarboxypeptidase(PRCP)		Risk	98	1	0	1	Breast
PRKDC	protein kinase, DNA-activated, catalytic polypeptide(PRKDC)		Protective	403	1	0	1	Bladder
RAC1	ras-related C3 botulinum toxin substrate 1 (rho family, small GTP binding protein Rac1)(RAC1)		Risk	356	1	0	1	Melanoma
RANBP2	RAN binding protein 2(RANBP2)		Protective	403	1	0	1	Bladder
RORα	RAR Related Orphan Receptor A		Risk	2859	1	0	1	Breast
RP1L1	retinitis pigmentosa 1 like 1(RP1L1)		Protective	403	1	0	1	Bladder
RYR2	ryanodine receptor 2(RYR2)		Protective	403	1	0	1	Bladder
SCAF4	SR-related CTD associated factor 4(SCAF4)		Protective	403	1	0	1	Bladder
SCN11A	sodium voltage-gated channel alpha subunit 11(SCN11A)		Protective	403	1	0	1	Bladder
SELP	selectin P(SELP)		Risk	98	1	0	1	Breast
SETD2	SET domain containing 2(SETD2)		Protective	288	1	0	1	Renal
SH2D4B	SH2 domain containing 4B(SH2D4B)	rs17693104	Risk	5675	1	0	1	Colorectal
SRRM2	serine/arginine repetitive matrix 2(SRRM2)		Protective	403	1	0	1	Bladder
SULT1E1	sulfotransferase family 1E member 1(SULT1E1)	rs3775775	Risk	37954	1	0	1	Breast
TECTA	tectorin alpha(TECTA)		Protective	403	1	0	1	Bladder
TGF	Transforming Growth Factor	rs1800470	Protective	37954	1	0	1	Breast
THAP8	THAP domain containing 8(THAP8)		Protective	98	1	0	1	Breast
TSC1	tuberous sclerosis 1(TSC1)		Risk	105	1	0	1	Renal
UNC45A	unc-45 myosin chaperone A(UNC45A)		Risk	98	1	0	1	Breast
VPS13B	vacuolar protein sorting 13 homolog B(VPS13B)		Protective	403	1	0	1	Bladder
WDFY3	WD repeat and FYVE domain containing 3(WDFY3)		Protective	288	1	0	1	Renal
WDR96	WD Repeat-Containing Protein 96		Protective	403	1	0	1	Bladder
WNK1	WNK lysine deficient protein kinase 1(WNK1)		Protective	403	1	0	1	Bladder
WWC1	WW and C2 domain containing 1(WWC1)		Risk	492	1	0	1	Lung
XIRP2	xin actin binding repeat containing 2(XIRP2)		Protective	403	1	0	1	Bladder
ZNFX1	zinc finger NFX1-type containing 1(ZNFX1)		Protective	403	1	0	1	Bladder
