# Supplementary material for: Pan-cancer prognostic genetic mutations and clinicopathological factors associated with survival outcomes: a systematic review
Source: NPJ Precis Oncol. 2022 Apr 20;6:27. doi: 10.1038/s41698-022-00269-5 (PMC9021198; doi:10.1038/s41698-022-00269-5)
Supplement: Supplementary file 4 — Supplementary Data 4 [file 41698_2022_269_MOESM4_ESM.xlsx]

## Sheet: Clinicopathological studies
Supplemtary Data 4. Extracted data on prognostic clinicopathological factors associated with survival in cancer patients per study Extracted data on prognostic clinicopathological factors associated with survival in cancer patients per study. Same study can be repeated multiple times if it's a pan-cancer study or a literature review that reported results by cancer type (sample sizes are split acc…
PMID	Title	Authors	PubYear	Genetic variables included?	Cancer	Outcome/End point	Analysis/Review	Number of patients	Age	Gender	Race/Ethnicity	Deprivation/Socioeconomic status	Marital status	Education level	Occupation (incl. high risk occupation)	Income	Car availability	Residence	Social support network index	Subtype	Stage	Histological grade	Smoking	Excessive alcohol use (incl. alcohol-related admissions)	BMI/Weight	Family history	Muscle invasiveness	p53 IHC positivity	UCC status (urothelial carcinoma)	PSA (prostate specific antigen)	IHD (ischaemic heart disease)	CRP (C-reactive protein)	Ferritin	Haemoglobin	Random glucose	Albumin	Anaemia	COPD (incl. previous admissions for COPD)	PVD (peripheral vascular disease)	Diabetes (incl. T1 and T2, with and without complications)	Aspirin	Metformin	Beta blockers	Statins	Vitamin D	Menopausal status	Lymph node status	Number of involved lymph nodes	Size (tumour or metastatic nodules)
1341270	Factors affecting outcome in locally advanced breast cancer	Sanchez-Forgach ER, Mamounas EP, Warneke J, Driscoll D, Blumenson LE, Tsangaris TN.	1992	No	Breast	OS	Analysis	104													2																									1	1
8221564	Race, income, and survival from breast cancer at two public hospitals	Ansell D, Whitman S, Lipton R, Cooper R.	1993	No	Breast	OS	Analysis	526			2
10386572	A comprehensive prognostic index to predict survival based on multiple comorbidities: a focus on breast cancer	Fleming ST, Rastogi A, Dmitrienko A, Johnson KD.	1999	No	Breast	OS	Analysis	848	2												2																			1
22933934	Triple negative breast cancer - prognostic factors and survival	Ovcaricek T, Frkovic SG, Matos E, Mozina B, Borstnar S.	2011	No	Breast	OS	Analysis	269	1													1																								1	2		1
23635555	The relationship between eight GWAS-identified single-nucleotide polymorphisms and primary breast cancer outcomes	Bayraktar S, Thompson PA, Yoo SY, Do KA, Sahin AA, Arun BK, Bondy ML, Brewster AM.	2013	Yes (main focus)	Breast	OS	Analysis	739	1												2
29566657	Germline breast cancer susceptibility gene mutations and breast cancer outcomes	Wang YA, Jian JW, Hung CF, Peng HP, Yang CF, Cheng HS, Yang AS.	2018	Yes (main focus)	Breast	OS	Analysis	480	1																																						1		2
30285756	Subtype-specific associations between breast cancer risk polymorphisms and the survival of early-stage breast cancer	Fu F, Guo W, Lin Y, Zeng B, Qiu W, Huang M, Wang C.	2018	Yes (main focus)	Breast	OS	Analysis	1177	1											1	1	1																									1		1
31317673	Relationships between SNPs and prognosis of breast cancer and pathogenic mechanism	He Y, Liu H, Chen Q, Shao Y, Luo S.	2019	Yes	Breast	DFS	Analysis	209	1											1																											2		1
32391092	Association of angiogenesis and inflammation-related gene functional polymorphisms with early-stage breast cancer prognosis	Korobeinikova E, Ugenskiene R, Insodaite R, Rudzianskas V, Jaselske E, Poskiene L, Juozaityte E.	2020	Yes (main focus)	Breast	OS	Analysis	202	1													1																									1		1
9043032	Social class and weight as prognostic factors in early breast cancer	Haybittle J, Houghton J, Baum M.	1997	No	Breast	OS	Analysis	2455	2			1									2				2																								2
20192587	Eight year survival among breast cancer Malaysian women from University Kebangsaan Malaysia Medical Centre	Al-Naggar RA, Isa ZM, Shah SA, Nor MI, Chen R, Ismail F, Al-Dubai SA.	2009	No	Breast	OS	Analysis	472			2															2
20723238	A model building exercise of mortality risk for Taiwanese women with breast cancer	Chang TW, Kuo YL.	2010	No	Breast	OS	Analysis	818	2					1								2				1																				1	2		1
23443114	An institutional retrospective analysis of 93 patients with brain metastases from breast cancer: treatment outcomes, diagnosis-specific prognostic factors	Antoni D, Clavier JB, Pop M, Benoît C, Lefebvre F, Noël G.	2012	Yes (adjustment)	Breast	OS	Analysis	93	2											1		1
26850434	Prognostic factors for patients with skeletal metastases from carcinoma of the breast	Stevenson JD, McNair M, Cribb GL, Cool WP.	2016	No	Breast	OS	Analysis	113	1																											2											1
31632048	Investigation of Prognostic Factors of Survival in Breast Cancer Using a Frailty Model: A Multicenter Study	Yazdani A, Yaseri M, Haghighat S, Kaviani A, Zeraati H.	2019	No	Breast	OS	Analysis	1785	1													2																									2		1
33678566	Development of a Prognostic Factor Index Among Women With HR(+)/HER2(-) Metastatic Breast Cancer in a Community Oncology Setting	Vidal GA, Carter GC, Gilligan AM, Saverno K, Zhu YE, Price GL, DeLuca A, Smyth EN, Rybowski S, Huang YJ, Schwartzberg LS.	2021	No	Breast	OS	Analysis	378	1		1											1			2
22901196	Who are the breast cancer survivors in Malaysia?	Ibrahim NI, Dahlui M, Aina EN, Al-Sadat N.	2012	No	Breast	OS	Analysis	868	1		2										2	2																									2		1
27935232	Prognostic Factors of Survival among Women with Metastatic Breast Cancer and Impact of Primary or Secondary Nature of Disease on Survival: A French Population-Based Study	Marshall EM, Bertaut A, Desmoulins I, Darut-Jouve A, Ponnelle T, Poillot ML, Beltjens F, Arveux P.	2017	No	Breast	OS	Analysis	594	2											2		2
30347002	Breast cancer mortality in Saudi Arabia: Modelling observed and unobserved factors	Alotaibi RM, Rezk HR, Juliana CI, Guure C.	2018	No	Breast	CSS	Analysis	5411	1	2			2									2
30181556	The prognostic effects of somatic mutations in ER- positive breast cancer	Griffith OL, Spies NC, Anurag M, Griffith M, Luo J, Tu D, Yeo B, Kunisaki J, Miller CA, Krysiak K, Hundal J, Ainscough BJ, Skidmore ZL, Campbell K, Kumar R, Fronick C, Cook L, Snider JE, Davies S, Kavuri SM, Chang EC, Magrini V, Larson DE, Fulton RS, Liu S, Leung S, Voduc D, Bose R, Dowsett M, Wilson RK, Nielsen TO, Mardis ER, Ellis MJ.	2018	Yes (main focus)	Breast	CSS	Analysis	459														2																									1		1
21206498	Characteristics of patients dying within 30 days of diagnosis of breast or colorectal cancer in Scotland, 2003-2007	Brewster DH, Clark DI, Stockton DL, Munro AJ, Steele RJ.	2011	No	Breast	TSS	Analysis	19409	2			2									2	2		1														1
33796832	Evaluation of Prognostic Factors that Affect Survival Outcomes of Breast Cancer Patients with Brain Metastases: A Single Institutional Experience	Patil R, Pandit P, Palwe V, Kate S, Gandhe S, Patil R, Ramesh YV, Nagarkar R.	2020	No	Breast	OS	Analysis	88												1
34084306	Prognostic Factors Associated with Curing in Patients with Breast Cancer: A Joint Frailty Model	Osmani F, Hajizadeh E, Akbari ME.	2021	No	Breast	CSS	Analysis	711																																									2
21206498	Characteristics of patients dying within 30 days of diagnosis of breast or colorectal cancer in Scotland, 2003-2007	Brewster DH, Clark DI, Stockton DL, Munro AJ, Steele RJ.	2011	No	Colorectal	TSS	Analysis	17075	2	1		2									2	2		2														2
9715162	Prognostic factors in colorectal cancer. Literature review for clinical application	Ratto C, Sofo L, Ippoliti M, Merico M, Doglietto GB, Crucitti F.	1998	No	Colorectal	OS	Review	690	1	2											1	1																									2		1
9715162	Prognostic factors in colorectal cancer. Literature review for clinical application	Ratto C, Sofo L, Ippoliti M, Merico M, Doglietto GB, Crucitti F.	1998	No	Colorectal	OS	Review	842													2	2
9715162	Prognostic factors in colorectal cancer. Literature review for clinical application	Ratto C, Sofo L, Ippoliti M, Merico M, Doglietto GB, Crucitti F.	1998	No	Colorectal	OS	Review	442	2	1											1	2
9715162	Prognostic factors in colorectal cancer. Literature review for clinical application	Ratto C, Sofo L, Ippoliti M, Merico M, Doglietto GB, Crucitti F.	1998	No	Colorectal	OS	Review	709	2	2											2	2																									1		1
9715162	Prognostic factors in colorectal cancer. Literature review for clinical application	Ratto C, Sofo L, Ippoliti M, Merico M, Doglietto GB, Crucitti F.	1998	No	Colorectal	OS	Review	1262	1	1																																					2	2
9715162	Prognostic factors in colorectal cancer. Literature review for clinical application	Ratto C, Sofo L, Ippoliti M, Merico M, Doglietto GB, Crucitti F.	1998	No	Colorectal	OS	Review	572														1
9715162	Prognostic factors in colorectal cancer. Literature review for clinical application	Ratto C, Sofo L, Ippoliti M, Merico M, Doglietto GB, Crucitti F.	1998	No	Colorectal	OS	Review	447														1																									2
9715162	Prognostic factors in colorectal cancer. Literature review for clinical application	Ratto C, Sofo L, Ippoliti M, Merico M, Doglietto GB, Crucitti F.	1998	No	Colorectal	OS	Review	400	1	2																																							1
9715162	Prognostic factors in colorectal cancer. Literature review for clinical application	Ratto C, Sofo L, Ippoliti M, Merico M, Doglietto GB, Crucitti F.	1998	No	Colorectal	OS	Review	150	2	2												1																									2		1
9715162	Prognostic factors in colorectal cancer. Literature review for clinical application	Ratto C, Sofo L, Ippoliti M, Merico M, Doglietto GB, Crucitti F.	1998	No	Colorectal	OS	Review	125													2	1
9715162	Prognostic factors in colorectal cancer. Literature review for clinical application	Ratto C, Sofo L, Ippoliti M, Merico M, Doglietto GB, Crucitti F.	1998	No	Colorectal	OS	Review	264	2	1											2	2
9715162	Prognostic factors in colorectal cancer. Literature review for clinical application	Ratto C, Sofo L, Ippoliti M, Merico M, Doglietto GB, Crucitti F.	1998	No	Colorectal	OS	Review	350	1												2	2																									2		2
9715162	Prognostic factors in colorectal cancer. Literature review for clinical application	Ratto C, Sofo L, Ippoliti M, Merico M, Doglietto GB, Crucitti F.	1998	No	Colorectal	OS	Review	188		1												1																									2
9715162	Prognostic factors in colorectal cancer. Literature review for clinical application	Ratto C, Sofo L, Ippoliti M, Merico M, Doglietto GB, Crucitti F.	1998	No	Colorectal	OS	Review	597	1	1												1																										2	1
9715162	Prognostic factors in colorectal cancer. Literature review for clinical application	Ratto C, Sofo L, Ippoliti M, Merico M, Doglietto GB, Crucitti F.	1998	No	Colorectal	OS	Review	147													1	1																									1
9715162	Prognostic factors in colorectal cancer. Literature review for clinical application	Ratto C, Sofo L, Ippoliti M, Merico M, Doglietto GB, Crucitti F.	1998	No	Colorectal	OS	Review	140	1	1											2	2																											1
9715162	Prognostic factors in colorectal cancer. Literature review for clinical application	Ratto C, Sofo L, Ippoliti M, Merico M, Doglietto GB, Crucitti F.	1998	No	Colorectal	OS	Review	113	1	1											1	1																									2
9715162	Prognostic factors in colorectal cancer. Literature review for clinical application	Ratto C, Sofo L, Ippoliti M, Merico M, Doglietto GB, Crucitti F.	1998	No	Colorectal	OS	Review	191	1	1												2																									2		1
9715162	Prognostic factors in colorectal cancer. Literature review for clinical application	Ratto C, Sofo L, Ippoliti M, Merico M, Doglietto GB, Crucitti F.	1998	No	Colorectal	OS	Review	361	1	1											2	1																									2	1	1
9715162	Prognostic factors in colorectal cancer. Literature review for clinical application	Ratto C, Sofo L, Ippoliti M, Merico M, Doglietto GB, Crucitti F.	1998	No	Colorectal	OS	Review	109	1												2	1
9715162	Prognostic factors in colorectal cancer. Literature review for clinical application	Ratto C, Sofo L, Ippoliti M, Merico M, Doglietto GB, Crucitti F.	1998	No	Colorectal	OS	Review	134	1	1											2	1																											1
9715162	Prognostic factors in colorectal cancer. Literature review for clinical application	Ratto C, Sofo L, Ippoliti M, Merico M, Doglietto GB, Crucitti F.	1998	No	Colorectal	OS	Review	63														1																									1		1
9715162	Prognostic factors in colorectal cancer. Literature review for clinical application	Ratto C, Sofo L, Ippoliti M, Merico M, Doglietto GB, Crucitti F.	1998	No	Colorectal	OS	Review	496	2	1												1																									2	1	1
9715162	Prognostic factors in colorectal cancer. Literature review for clinical application	Ratto C, Sofo L, Ippoliti M, Merico M, Doglietto GB, Crucitti F.	1998	No	Colorectal	OS	Review	579	2	2												2																									2	1	1
9715162	Prognostic factors in colorectal cancer. Literature review for clinical application	Ratto C, Sofo L, Ippoliti M, Merico M, Doglietto GB, Crucitti F.	1998	No	Colorectal	OS	Review	1157		1											2
9715162	Prognostic factors in colorectal cancer. Literature review for clinical application	Ratto C, Sofo L, Ippoliti M, Merico M, Doglietto GB, Crucitti F.	1998	No	Colorectal	OS	Review	312		1											2	2
9715162	Prognostic factors in colorectal cancer. Literature review for clinical application	Ratto C, Sofo L, Ippoliti M, Merico M, Doglietto GB, Crucitti F.	1998	No	Colorectal	OS	Review	186	1	1												1																									2
10225003	Prognostic factors affecting survival in patients with colorectal carcinomatosis	Marcus EA, Weber TK, Rodriguez-Bigas MA, Driscoll D, Meropol NJ, Petrelli NJ.	1999	No	Colorectal	OS	Analysis	69													1
12610180	Genetic tumor markers with prognostic impact in Dukes' stages B and C colorectal cancer patients	Diep CB, Thorstensen L, Meling GI, Skovlund E, Rognum TO, Lothe RA.	2003	Yes (main focus)	Colorectal	CSS	Analysis	220													2
15199605	Merging claims databases with a tumor registry to evaluate variations in cancer mortality: results from a pilot study of 698 colorectal cancer patients treated at one hospital in the 1990s	Kim SP, Feinglass J, Bennett CL, Lyons T, Simon C, Weinberg MN, Talamonti MS.	2004	No	Colorectal	OS	Analysis	698	2	2	1										2
18673436	Prognostic factors and evaluation of a clinical score for predicting survival after resection of colorectal liver metastases	Konopke R, Kersting S, Distler M, Dietrich J, Gastmeier J, Heller A, Kulisch E, Saeger HD.	2009	No	Colorectal	OS	Analysis	265	1	1											1	1
21163410	Prognostic factors in patients with colorectal cancer at Hospital Universiti Sains Malaysia	Ghazali AK, Musa KI, Naing NN, Mahmood Z.	2010	No	Colorectal	OS	Analysis	115	1	1	1										2
22126483	Use of an artificial neural network to determine prognostic factors in colorectal cancer patients	Gohari MR, Biglarian A, Bakhshi E, Pourhoseingholi MA.	2011	No	Colorectal	OS	Analysis	1007	2	1			1								2	2			1	1																					1		1
22500158	Prognostic Impact of Polymorphisms in the CASPASE Genes on Survival of Patients with Colorectal Cancer	Choi JY, Kim JG, Lee YJ, Chae YS, Sohn SK, Moon JH, Kang BW, Jung MK, Jeon SW, Park JS, Choi GS.	2012	Yes (main focus)	Colorectal	OS	Analysis	397	2												2	1
22974322	Clinicopathological risk factors of Stage II colon cancer: results of a prospective study	Santos C, López-Doriga A, Navarro M, Mateo J, Biondo S, Martínez Villacampa M, Soler G, Sanjuan X, Paules MJ, Laquente B, Guinó E, Kreisler E, Frago R, Germà JR, Moreno V, Salazar R.	2013	No	Colorectal	CSS	Analysis	432	1	2											2	1																									1
23093413	Characteristics of colorectal cancer survival in an urban county hospital	Lam VK, Lu AT, Kouzminova N, Lin AY.	2013	No	Colorectal	OS	Analysis	331	2		2										2
23329221	Prognostic factors for survival in patients with colorectal liver metastases: experience of a single brazilian cancer center	Ribeiro HS, Stevanato-Filho PR, Costa WL Jr, Diniz AL, Herman P, Coimbra FJ.	2012	No	Colorectal	OS	Analysis	170													1																												1
23747976	Lymph node ratio is a stronger prognostic factor than microsatellite instability in colorectal cancer patients: results from a 7 years follow-up study	Ferri M, Lorenzon L, Onelli MR, La Torre M, Mercantini P, Virgilio E, Balducci G, Ruco L, Ziparo V, Pilozzi E.	2013	Yes	Colorectal	OS	Analysis	119	1	1											1	1																									2
24803822	Prognostic analysis and comparison of colon cancer in Han and Hui patients	Zhang M, Zhao QC, Liu YP, Yang L, Zhu HM, Chhetri JK.	2014	No	Colorectal	OS	Analysis	880	2												2	2																											1
26421031	Scoring of prognostic factors that influence long-term survival in patients with hepatic metastasis of colorectal cancer	Ahn SW, Na AS, Yang JD, Hwang HP, Yu HC, Cho BH.	2011	No	Colorectal	OS	Analysis	150	1	1											1	1																											1
26768652	Prognostic Effect of BRAF and KRAS Mutations in Patients With Stage III Colon Cancer Treated With Leucovorin, Fluorouracil, and Oxaliplatin With or Without Cetuximab: A Post Hoc Analysis of the PETACC-8 Trial	Taieb J, Zaanan A, Le Malicot K, Julié C, Blons H, Mineur L, Bennouna J, Tabernero J, Mini E, Folprecht G, Van Laethem JL, Lepage C, Emile JF, Laurent-Puig P.	2016	Yes (adjustment)	Colorectal	OS	Analysis	2559	1	1											2	2
27339628	Prognostic relevance of genetic variants involved in immune checkpoints in patients with colorectal cancer	Yoon S, Kang BW, Park SY, Kim HJ, Park JS, Choi GS, Kim JG.	2016	Yes (main focus)	Colorectal	OS	Analysis	668	2	2											2
27734341	Prognostic risk factors in patients with bone metastasis from colorectal cancer	Liu F, Zhao J, Xie J, Xie L, Zhu J, Cai S, Zheng H, Xu Y.	2016	No	Colorectal	OS	Analysis	242														1
28178134	Prognostic factors and survival of colorectal cancer in Kurdistan province, Iran: A population-based study (2009-2014)	Rasouli MA, Moradi G, Roshani D, Nikkhoo B, Ghaderi E, Ghaytasi B.	2017	No	Colorectal	OS	Analysis	335	2	1		2	2	2	2			1			1	2	1			1
28620089	Development and validation of risk prediction equations to estimate survival in patients with colorectal cancer: cohort study	Hippisley-Cox J, Coupland C.	2017	No	Colorectal	CSS	Analysis	497180				2									2	2	2			2														2	2			2
31988591	Nucleotide excision repair pathway gene polymorphisms are associated with risk and prognosis of colorectal cancer	Li YK, Xu Q, Sun LP, Gong YH, Jing JJ, Xing CZ, Yuan Y.	2020	Yes (main focus)	Colorectal	OS	Analysis	565													2	2
32008420	Nomogram predicting cancer-specific survival in elderly patients with stages I-III colon cancer	Zheng P, Lai C, Yang W, Guo J, Xiao S, Chen Z.	2020	No	Colorectal	CSS	Analysis	13984													2	2
32724884	Frailty is an independent risk factor for recurrence and mortality following curative resection of stage I-III colorectal cancer	Mima K, Miyanari N, Morito A, Yumoto S, Matsumoto T, Kosumi K, Inoue M, Mizumoto T, Kubota T, Baba H.	2020	No	Colorectal	OS	Analysis	729	2												2
25799222	Association between GWAS-identified genetic variations and disease prognosis for patients with colorectal cancer	Kang BW, Jeon HS, Chae YS, Lee SJ, Park JY, Choi JE, Park JS, Choi GS, Kim JG	2015	Yes (main focus)	Colorectal	OS	Analysis	776	2												2
19813061	KRAS mutation and microsatellite instability: two genetic markers of early tumor development that influence the prognosis of colorectal cancer	Nash GM, Gimbel M, Cohen AM, Zeng ZS, Ndubuisi MI, Nathanson DR, Ott J, Barany F, Paty PB.	2010	Yes (main focus)	Colorectal	OS	Analysis	532													2
16231316	Relationship between genetic alterations and prognosis in sporadic colorectal cancer	Chang SC, Lin JK, Yang SH, Wang HS, Li AF, Chi CW.	2006	Yes (main focus)	Colorectal	OS	Analysis	213													2	2
27074743	Prognostic impact of mutation profiling in patients with stage II and III colon cancer	Shen Y, Han X, Wang J, Wang S, Yang H, Lu SH, Shi Y.	2016	Yes (main focus)	Colorectal	OS	Analysis	228		2												2
33896091	Outcomes and Prognostic Factors of Patients with Metastatic Colorectal Cancer Who Underwent Pulmonary Metastasectomy with Curative Intent: A Brazilian Experience	Gössling GCL, Chedid MF, Pereira FS, da Silva RK, Andrade LB, Peruzzo N, Saueressig MG, Schwartsmann G, Parikh AR.	2021	Yes	Colorectal	OS	Analysis	698																																									1
33951689	Preoperative Nutritional Scores as Host-Related Prognostic Factors for Both Overall Survival and Postoperative Complications in Stage II - III Colorectal Cancer Patients	Ahiko Y, Shida D, Nakamura Y, Imaizumi J, Takamizawa Y, Moritani K, Tsukamoto S, Kanemitsu Y.	2021	No	Colorectal	OS	Analysis	1912
33987378	A prognostic predictive model constituted with gene mutations of APC, BRCA2, CDH1, SMO, and TSC2 in colorectal cancer	Zheng L, Zhan Y, Lu J, Hu J, Kong D.	2021	Yes (adjustment)	Colorectal	OS	Analysis	560	2												2
9493135	Clinical prognostic factors in surgically treated stage IIIA-N2 non-small cell lung cancer: analysis of the literature	Vansteenkiste JF, De Leyn PR, Deneffe GJ, Lerut TE, Demedts MG.	1998	No	Lung	OS	Review	97
9493135	Clinical prognostic factors in surgically treated stage IIIA-N2 non-small cell lung cancer: analysis of the literature	Vansteenkiste JF, De Leyn PR, Deneffe GJ, Lerut TE, Demedts MG.	1998	No	Lung	OS	Review	48												2
9493135	Clinical prognostic factors in surgically treated stage IIIA-N2 non-small cell lung cancer: analysis of the literature	Vansteenkiste JF, De Leyn PR, Deneffe GJ, Lerut TE, Demedts MG.	1998	No	Lung	OS	Review	140													2	2																											2
9493135	Clinical prognostic factors in surgically treated stage IIIA-N2 non-small cell lung cancer: analysis of the literature	Vansteenkiste JF, De Leyn PR, Deneffe GJ, Lerut TE, Demedts MG.	1998	No	Lung	OS	Review	101																																									1
9493135	Clinical prognostic factors in surgically treated stage IIIA-N2 non-small cell lung cancer: analysis of the literature	Vansteenkiste JF, De Leyn PR, Deneffe GJ, Lerut TE, Demedts MG.	1998	No	Lung	OS	Review	115																																									1
9493135	Clinical prognostic factors in surgically treated stage IIIA-N2 non-small cell lung cancer: analysis of the literature	Vansteenkiste JF, De Leyn PR, Deneffe GJ, Lerut TE, Demedts MG.	1998	No	Lung	OS	Review	151													1																											1	1
9493135	Clinical prognostic factors in surgically treated stage IIIA-N2 non-small cell lung cancer: analysis of the literature	Vansteenkiste JF, De Leyn PR, Deneffe GJ, Lerut TE, Demedts MG.	1998	No	Lung	OS	Review	307																																								1	1
9493135	Clinical prognostic factors in surgically treated stage IIIA-N2 non-small cell lung cancer: analysis of the literature	Vansteenkiste JF, De Leyn PR, Deneffe GJ, Lerut TE, Demedts MG.	1998	No	Lung	OS	Review	254																																							1		1
9493135	Clinical prognostic factors in surgically treated stage IIIA-N2 non-small cell lung cancer: analysis of the literature	Vansteenkiste JF, De Leyn PR, Deneffe GJ, Lerut TE, Demedts MG.	1998	No	Lung	OS	Review	35																																									1
9493135	Clinical prognostic factors in surgically treated stage IIIA-N2 non-small cell lung cancer: analysis of the literature	Vansteenkiste JF, De Leyn PR, Deneffe GJ, Lerut TE, Demedts MG.	1998	No	Lung	OS	Review	130												1																												1
9493135	Clinical prognostic factors in surgically treated stage IIIA-N2 non-small cell lung cancer: analysis of the literature	Vansteenkiste JF, De Leyn PR, Deneffe GJ, Lerut TE, Demedts MG.	1998	No	Lung	OS	Review	136												1
9493135	Clinical prognostic factors in surgically treated stage IIIA-N2 non-small cell lung cancer: analysis of the literature	Vansteenkiste JF, De Leyn PR, Deneffe GJ, Lerut TE, Demedts MG.	1998	No	Lung	OS	Review	242												1
9493135	Clinical prognostic factors in surgically treated stage IIIA-N2 non-small cell lung cancer: analysis of the literature	Vansteenkiste JF, De Leyn PR, Deneffe GJ, Lerut TE, Demedts MG.	1998	No	Lung	OS	Review	163																																							1
9493135	Clinical prognostic factors in surgically treated stage IIIA-N2 non-small cell lung cancer: analysis of the literature	Vansteenkiste JF, De Leyn PR, Deneffe GJ, Lerut TE, Demedts MG.	1998	No	Lung	OS	Review	141													1																										1
11286469	Brain metastases at the time of presentation of non-small cell lung cancer: a multi-centric AERIO analysis of prognostic factors	Jacot W, Quantin X, Boher JM, Andre F, Moreau L, Gainet M, Depierre A, Quoix E, Chevalier TL, Pujol JL; Association d'Enseignement et de Recherche des Internes en Oncologie.	2001	No	Lung	OS	Analysis	231	2	2												2
17473656	Prognostic factors in 3315 completely resected cases of clinical stage I non-small cell lung cancer in Japan	Koike T, Tsuchiya R, Goya T, Sohara Y, Miyaoka E.	2007	No	Lung	OS	Review	3315	2	2											2																												2
17473656	Prognostic factors in 3315 completely resected cases of clinical stage I non-small cell lung cancer in Japan	Koike T, Tsuchiya R, Goya T, Sohara Y, Miyaoka E.	2007	No	Lung	OS	Review	365	2												2
17473656	Prognostic factors in 3315 completely resected cases of clinical stage I non-small cell lung cancer in Japan	Koike T, Tsuchiya R, Goya T, Sohara Y, Miyaoka E.	2007	No	Lung	OS	Review	402	2	2																																							2
17473656	Prognostic factors in 3315 completely resected cases of clinical stage I non-small cell lung cancer in Japan	Koike T, Tsuchiya R, Goya T, Sohara Y, Miyaoka E.	2007	No	Lung	OS	Review	603	2																																								2
17473656	Prognostic factors in 3315 completely resected cases of clinical stage I non-small cell lung cancer in Japan	Koike T, Tsuchiya R, Goya T, Sohara Y, Miyaoka E.	2007	No	Lung	OS	Review	3082	2	2
19692932	Risk of recurrence of resected stage I non-small cell lung cancer in elderly patients as compared with younger patients	Goodgame B, Viswanathan A, Zoole J, Gao F, Miller CR, Subramanian J, Meyers BF, Patterson AG, Govindan R.	2009	No	Lung	OS	Analysis	715												2	1																												2
20526205	Japanese ethnicity compared with Caucasian ethnicity and never-smoking status are independent favorable prognostic factors for overall survival in non-small cell lung cancer: a collaborative epidemiologic study of the National Hospital Organization Study Group for Lung Cancer (NHSGLC) in Japan and a Southern California Regional Cancer Registry databases	Kawaguchi T, Matsumura A, Fukai S, Tamura A, Saito R, Zell JA, Maruyama Y, Ziogas A, Kawahara M, Ignatius Ou SH.	2010	No	Lung	OS	Analysis	28517	2	2	2									2	2		2
21188533	An association between DNA repair gene polymorphisms and survival in patients with resected non-small cell lung cancer	Butkiewicz D, Rusin M, Sikora B, Lach A, Chorąży M.	2011	Yes (main focus)	Lung	OS	Analysis	162													1
21739480	Potentially functional polymorphisms in DNA repair genes and non-small-cell lung cancer survival: a pathway-based analysis	Dong J, Hu Z, Shu Y, Pan S, Chen W, Wang Y, Hu L, Jiang Y, Dai J, Ma H, Jin G, Shen H.	2012	Yes (main focus)	Lung	OS	Analysis	568													2
21412764	Host immune gene polymorphisms were associated with the prognosis of non-small-cell lung cancer in Chinese	Dai J, Hu Z, Dong J, Xu L, Pan S, Jiang Y, Jin G, Chen Y, Shen H.	2012	Yes (main focus)	Lung	OS	Analysis	568													2
23720679	Prognostic assessment of apoptotic gene polymorphisms in non-small cell lung cancer in Chinese	Cao S, Wang C, Huang X, Dai J, Hu L, Liu Y, Chen J, Ma H, Jin G, Hu Z, Xu L, Shen H.	2013	Yes (main focus)	Lung	OS	Analysis	568													2
24073341	Completely resected n0 non-small cell lung cancer: prognostic factors affecting long-term survival	Tantraworasin A, Saeteng S, Lertprasertsuke N, Arayawudhikule N, Kasemsarn C, Patumanond J.	2013	No	Lung	OS	Analysis	124	1												2
24967586	Combining COPD with clinical, pathological and demographic information refines prognosis and treatment response prediction of non-small cell lung cancer	Putila J, Guo NL.	2014	No	Lung	CSS	Analysis	34203	2	2	2										2	2																2	1	1
24967586	Combining COPD with clinical, pathological and demographic information refines prognosis and treatment response prediction of non-small cell lung cancer	Putila J, Guo NL.	2014	No	Lung	CSS	Analysis	26967	2	2	2										2																	2
25576295	Genetic variants in genes of tricarboxylic acid cycle key enzymes are associated with prognosis of patients with non-small cell lung cancer	Guo X, Li D, Wu Y, Chen Y, Zhou X, Wang X, Huang X, Li X, Yang H, Xing J.	2015	Yes (main focus)	Lung	OS	Analysis	500												2	2	2
26462029	A Panel of Genetic Polymorphism for the Prediction of Prognosis in Patients with Early Stage Non-Small Cell Lung Cancer after Surgical Resection	Lee SY, Choi JE, Jeon HS, Choi YY, Lee WK, Lee EB, Lee HC, Kang HG, Yoo SS, Lee J, Cha SI, Kim CH, Lee MH, Kim YT, Jheon S, Park JY.	2015	Yes (main focus)	Lung	OS	Analysis	814	1	1											1		1
26816105	Prognostic factors and long-term survival in surgically treated brain metastases from non-small cell lung cancer	Enders F, Geisenberger C, Jungk C, Bermejo JL, Warta R, von Deimling A, Herold-Mende C, Unterberg A.	2016	No	Lung	OS	Analysis	114
27042095	Analyses of prognostic factors in cases of non-small cell lung cancer with multiple brain metastases	Gong X, Zhou D, Liang S, Zhou C.	2016	No	Lung	OS	Analysis	209						2						1
28807247	Interleukins as new prognostic genetic biomarkers in non-small cell lung cancer	Pérez-Ramírez C, Cañadas-Garre M, Alnatsha A, Molina MÁ, Robles AI, Villar E, Delgado JR, Faus-Dáder MJ, Calleja-Hernández MÁ.	2017	Yes (main focus)	Lung	OS	Analysis	170		2										2
28835603	Clinical Characteristics and Prognostic Factors in Bone Metastases from Lung Cancer	Zhang L, Gong Z.	2017	No	Lung	OS	Analysis	168												2	2
28920194	Prognostic factors and survival of patients with small cell lung cancer in a northeastern Chinese population	Liu S, Zhang G, Li C, Chen X, Wang S, Wang M, Cai L.	2013	No	Lung	OS	Analysis	485													2
31096483	Exploring the survival prognosis of lung adenocarcinoma based on the cancer genome atlas database using artificial neural network	Jiang N, Xu X.	2019	Yes	Lung	OS	Analysis	586													2
31535276	Prognostic factor and treatment strategy for clinical N1 non-small cell lung cancer	Tamura M, Matsumoto I, Tanaka Y, Saito D, Yoshida S, Takata M, Takemura H.	2020	No	Lung	OS	Analysis	137													2
33194084	Effect of ERCC2 rs13181 and rs1799793 polymorphisms and environmental factors on the prognosis of patients with lung cancer	Zhang H, Li Y, Guo S, Wang Y, Wang H, Lu D, Wang J, Jin L, Jiang G, Wu J, Han Y, Li J.	2020	Yes (main focus)	Lung	OS	Analysis	888	2	2											2		2
33569304	Prognostic factors in older patients with wild-type epidermal growth factor receptor advanced non-small cell lung cancer: a multicenter retrospective study	Seto Y, Kaneko Y, Mouri T, Fujii H, Tanaka S, Shiotsu S, Hiranuma O, Morimoto Y, Iwasaku M, Yamada T, Uchino J, Takayama K.	2021	No	Lung	OS	Analysis	124													2															2
33592139	Prognostic Factor and Clinical Outcome in Stage III Non-Small Cell Lung Cancer: A Study Based on Real-World Clinical Data in the Korean Population	Kim HC, Ji W, Lee JC, Kim HR, Song SY, Choi CM; Korean Association for Lung Cancer; Korea Central Cancer Registry.	2021	No	Lung	OS	Analysis	8110	2	1											2		1		1
29850110	Factors associated with the prognosis and long-term survival of patients with metastatic lung adenocarcinoma: a retrospective analysis	Huang CY, Chen BH, Chou WC, Yang CT, Chang JW.	2018	No	Lung	LOS	Analysis	1030	2
32883225	Impact of smoking amount on clinicopathological features and survival in non-small cell lung cancer	Ban WH, Yeo CD, Han S, Kang HS, Park CK, Kim JS, Kim JW, Kim SJ, Lee SH, Kim SK.	2020	No	Lung	OS	Analysis	439	2	2											2		2
32950055	Development of a novel prognostic score combining clinicopathologic variables, gene expression, and mutation profiles for lung adenocarcinoma	Li G, Wang G, Guo Y, Li S, Zhang Y, Li J, Peng B.	2020	No	Lung	EFS	Analysis	408													1
33842487	Comprehensive Analysis of the Prognostic Role and Mutational Characteristics of m6A-Related Genes in Lung Squamous Cell Carcinoma	Gu C, Shi X, Qiu W, Huang Z, Yu Y, Shen F, Chen Y, Pan X.	2021	Yes	Lung	OS	Analysis	551	2												2		2
33955685	Prognostic factor analysis of patients with small cell lung cancer: Real-world data from 988 patients	Ma X, Zhang Z, Chen X, Zhang J, Nie J, Da L, Hu W, Tian G, Wu D, Han J, Han S, Long J, Wang Y, Fang J.	2021	No	Lung	OS	Analysis	1045		1											2
33969619	Survival and pretreatment prognostic factors for extensive-stage small cell lung cancer: A comprehensive analysis of 358 patients	Huang LL, Hu XS, Wang Y, Li JL, Wang HY, Liu P, Xu JP, He XH, Hao XZ, Jiang PD, Liu YT, Luo J, Zhou SY, Wang JW, Yang JL, Qin Y, Yuan P, Lin L, Shi YK.	2021	No	Lung	OS	Analysis	358	2	1											1		2											1		1
33996611	Hippo Pathway Core Genes Based Prognostic Signature and Immune Infiltration Patterns in Lung Squamous Cell Carcinoma	Gu C, Chen J, Dang X, Chen C, Huang Z, Shen W, Shi X, Dai C, Chen C.	2021	Yes (main focus)	Lung	OS	Analysis	492													1
33706557	Factors for incidence risk and prognosis in non-small-cell lung cancer patients with synchronous brain metastasis: a population-based study	Zhu H, Zhou L, Guo Y, Yang G, Dong Q, Zhang Z, Chen M, Yang Q.	2021	No	Lung	CSS	Analysis	14439	2	2	2		2							2	2	2
30964529	Association of Patient Characteristics and Tumor Genomics With Clinical Outcomes Among Patients With Non-Small Cell Lung Cancer Using a Clinicogenomic Database	Singal G, Miller PG, Agarwala V, Li G, Kaushik G, Backenroth D, Gossai A, Frampton GM, Torres AZ, Lehnert EM, Bourque D, O'Connell C, Bowser B, Caron T, Baydur E, Seidl-Rathkopf K, Ivanov I, Alpha-Cobb G, Guria A, He J, Frank S, Nunnally AC, Bailey M, Jaskiw A, Feuchtbaum D, Nussbaum N, Abernethy AP, Miller VA	2019	Yes	Lung	OS	Analysis	3522												1			1
20731661	Comprehensive analysis of DNA repair gene polymorphisms and survival in patients with early stage non-small-cell lung cancer	Kim M, Kang HG, Lee SY, Lee HC, Lee EB, Choi YY, Lee WK, Cho S, Jin G, Jheon HS, Son JW, Lee MH, Jung DK, Cha SI, Kim CH, Kang YM, Kam S, Jung TH, Jheon S, Park JY	2010	Yes (main focus)	Lung	OS	Analysis	310													1
20422457	Polymorphisms in apoptosis-related genes and survival of patients with early-stage non-small-cell lung cancer	Lee EB, Jeon HS, Yoo SS, Choi YY, Kang HG, Cho S, Cha SI, Choi JE, Park TI, Lee BH, Park RW, Kim IS, Kang YM, Kim CH, Jheon S, Jung TH, Park JY	2010	Yes (main focus)	Lung	OS	Analysis	310													1
8134983	Renal cell carcinoma in New Zealand: a national survival study	Delahunt B, Bethwaite P, Nacey JN.	1994	No	Renal	OS	Analysis	1155		1											2	1
9255661	Prognostic factors for renal cell carcinoma: a Multivariable analysis of 320 cases	Masuda H, Kurita Y, Suzuki A, Kanbayashi T, Suzuki K, Fujita K.	1997	No	Renal	OS	Analysis	320	2	1										1	2	1										1		1
12767368	Incidental detection beyond pathological factors as prognostic predictor of renal cell carcinoma	Ficarra V, Prayer-Galetti T, Novella G, Bratti E, Maffei N, Dal Bianco M, Artibani W, Pagano F.	2003	No	Renal	CSS	Analysis	1446	1												2	2																											2
33457247	Clinicopathological and prognostic impact of somatic mutations in Chinese patients with clear cell renal cell carcinoma	Bi H, Yin J, Zhou L, Wu Y, Ge L, Lu M, Liu L, Zhang H, Zhao Y, Liu C, Ma L.	2020	Yes	Renal	DFS	Analysis	105														1
12074408	Prognostic factors in patients with renal cell carcinoma: retrospective analysis of 675 cases	Ficarra V, Righetti R, Pilloni S, D'amico A, Maffei N, Novella G, Zanolla L, Malossini G, Mobilio G	2002	No	Renal	CSS	Analysis	675													2	2																									2		1
12441925	An outcome prediction model for patients with clear cell renal cell carcinoma treated with radical nephrectomy based on tumor stage, size, grade and necrosis: the SSIGN score	Frank I, Blute ML, Cheville JC, Lohse CM, Weaver AL, Zincke H	2002	No	Renal	CSS	Analysis	1801													2	2																											1
33441830	Deep learning based prediction of prognosis in nonmetastatic clear cell renal cell carcinoma	Byun SS, Heo TS, Choi JM, Jeong YS, Kim YS, Lee WK, Kim C	2021	No	Renal	CSS	Analysis	2139	2												2				2															2									1
12657124	Multivariable independent prognostic factors in endometrial carcinoma: a clinicopathologic study in 181 patients: 10 years experience at the Department of Obstetrics and Gynecology of the Mainz University	Steiner E, Eicher O, Sagemüller J, Schmidt M, Pilch H, Tanner B, Hengstler JG, Hofmann M, Knapstein PG.	2003	No	Endometrial	OS	Analysis	181	1											2	2	2																		1
24152380	Psychosocial factors and mortality in women with early stage endometrial cancer	Telepak LC, Jensen SE, Dodd SM, Morgan LS, Pereira DB.	2014	No	Endometrial	OS	Analysis	87	1
24184602	Prognostic factors and outcomes in endometrial stromal sarcoma with the 2009 FIGO staging system: a multicenter review of 114 cases	Yoon A, Park JY, Park JY, Lee YY, Kim TJ, Choi CH, Bae DS, Kim BG, Lee JW, Nam JH.	2014	No	Endometrial	OS	Analysis	114													1
25680864	Prognostic significance of systemic neutrophil and leukocyte alterations in surgically treated endometrial cancer patients: a monoinstitutional study	Takahashi R, Mabuchi S, Kawano M, Sasano T, Matsumoto Y, Kuroda H, Hisamatsu T, Kozasa K, Sawada K, Hamasaki T, Kimura T.	2015	No	Endometrial	OS	Analysis	508	2											1	2	1																									2
33490103	A Novel Prognostic Model of Endometrial Carcinoma Based on Clinical Variables and Oncogenomic Gene Signature	Deng F, Mu J, Qu C, Yang F, Liu X, Zeng X, Peng X.	2021	Yes (not SNPs)	Endometrial	OS	Analysis	396													1	1
19234438	Concomitant PI3K-AKT and p53 alterations in endometrial carcinomas are associated with poor prognosis	Catasus L, Gallardo A, Cuatrecasas M, Prat J	2009	Yes (main focus)	Endometrial	OS	Analysis	132												1	1
26763250	Endometrial Carcinomas with POLE Exonuclease Domain Mutations Have a Favorable Prognosis	McConechy MK, Talhouk A, Leung S, Chiu D, Yang W, Senz J, Reha-Krantz LJ, Lee CH, Huntsman DG, Gilks CB, McAlpine JN	2016	Yes (main focus)	Endometrial	OS	Analysis	496	2											1	2	1																									1
28314589	FGFR2 mutations are associated with poor outcomes in endometrioid endometrial cancer: An NRG Oncology/Gynecologic Oncology Group study	Jeske YW, Ali S, Byron SA, Gao F, Mannel RS, Ghebre RG, DiSilvestro PA, Lele SB, Pearl ML, Schmidt AP, Lankes HA, Ramirez NC, Rasty G, Powell M, Goodfellow PJ, Pollock PM	2017	Yes (main focus)	Endometrial	CSS	Analysis	973	2												2	2
24552892	Prognostic factors in women with synchronous endometrial and ovarian cancers	Song T, Seong SJ, Bae DS, Kim JH, Suh DH, Lee KH, Park SY, Lee TS.	2014	No	Pan-cancer	OS	Analysis	3240												1	1	1
10636514	Prognostic factors in early-onset epithelial ovarian cancer: a population-based study	Schildkraut JM, Halabi S, Bastos E, Marchbanks PA, McDonald JA, Berchuck A.	2000	Yes	Ovarian	OS	Analysis	257	2											1	2	1
11338696	Ovarian cancer in Alexandria from 1988 to 1997: trends and survival	Mahdy NH, Abdel-Fattah M, Ghanem H.	1999	No	Ovarian	OS	Analysis	358													2	2
12144823	Micropapillary serous ovarian carcinoma: surgical management and clinical outcome	Bristow RE, Gossett DR, Shook DR, Zahurak ML, Tomacruz RS, Armstrong DK, Montz FJ.	2002	No	Ovarian	OS	Analysis	51																																						2
15589602	Prognostic factors responsible for survival in sex cord stromal tumors of the ovary--a Multivariable analysis	Chan JK, Zhang M, Kaleb V, Loizzi V, Benjamin J, Vasilev S, Osann K, Disaia PJ.	2005	No	Ovarian	OS	Analysis	83	2												1																									1	1		2
18165636	Effect of BRCA1/2 mutations on long-term survival of patients with invasive ovarian cancer: the national Israeli study of ovarian cancer	Chetrit A, Hirsh-Yechezkel G, Ben-David Y, Lubin F, Friedman E, Sadetzki S.	2008	Yes (main focus)	Ovarian	OS	Analysis	779	2
18498135	Predictors of ovarian cancer survival: a population-based prospective study in Sweden	Yang L, Klint A, Lambe M, Bellocco R, Riman T, Bergfeldt K, Persson I, Weiderpass E.	2008	No	Ovarian	OS	Analysis	635	2												2	2			2
22579790	Outcomes of primary surgical cytoreduction in patients with BRCA-associated high-grade serous ovarian carcinoma	Hyman DM, Long KC, Tanner EJ, Grisham RN, Arnold AG, Bhatia J, Phillips MF, Spriggs DR, Soslow RA, Kauff ND, Levine DA.	2012	Yes (main focus)	Ovarian	OS	Analysis	367	2
22816528	The implications of age and comorbidity on survival following epithelial ovarian cancer: summary and results from a Centers for Disease Control and Prevention study	O'Malley CD, Shema SJ, Cress RD, Bauer K, Kahn AR, Schymura MJ, Wike JM, Stewart SL.	2012	No	Ovarian	OS	Analysis	2367	2		2							2		2	2	2
24557435	Primary treatment and prognostic factors of carcinosarcoma of the ovary, fallopian tube, and peritoneum: a Taiwanese Gynecologic Oncology Group Study	Lu CH, Chen IH, Chen YJ, Wang KL, Qiu JT, Lin H, Lin WC, Liou WS, Huang YF, Lin YS, Tee YT, Hung YC.	2014	No	Ovarian	OS	Analysis	61													1																												1
27189457	Prognostic implications of reproductive and lifestyle factors in ovarian cancer	Poole EM, Konstantinopoulos PA, Terry KL.	2016	Yes	Ovarian	OS	Review	644	2
27189457	Prognostic implications of reproductive and lifestyle factors in ovarian cancer	Poole EM, Konstantinopoulos PA, Terry KL.	2016	Yes	Ovarian	OS	Review	410	2
27189457	Prognostic implications of reproductive and lifestyle factors in ovarian cancer	Poole EM, Konstantinopoulos PA, Terry KL.	2016	Yes	Ovarian	OS	Review	1025
27189457	Prognostic implications of reproductive and lifestyle factors in ovarian cancer	Poole EM, Konstantinopoulos PA, Terry KL.	2016	Yes	Ovarian	OS	Review	53
27189457	Prognostic implications of reproductive and lifestyle factors in ovarian cancer	Poole EM, Konstantinopoulos PA, Terry KL.	2016	Yes	Ovarian	OS	Review	84
27189457	Prognostic implications of reproductive and lifestyle factors in ovarian cancer	Poole EM, Konstantinopoulos PA, Terry KL.	2016	Yes	Ovarian	OS	Review	140
27189457	Prognostic implications of reproductive and lifestyle factors in ovarian cancer	Poole EM, Konstantinopoulos PA, Terry KL.	2016	Yes	Ovarian	OS	Review	676
27189457	Prognostic implications of reproductive and lifestyle factors in ovarian cancer	Poole EM, Konstantinopoulos PA, Terry KL.	2016	Yes	Ovarian	OS	Review	195
27189457	Prognostic implications of reproductive and lifestyle factors in ovarian cancer	Poole EM, Konstantinopoulos PA, Terry KL.	2016	Yes	Ovarian	OS	Review	649
27189457	Prognostic implications of reproductive and lifestyle factors in ovarian cancer	Poole EM, Konstantinopoulos PA, Terry KL.	2016	Yes	Ovarian	OS	Review	150
21990299	Association of BRCA1 and BRCA2 mutations with survival, chemotherapy sensitivity, and gene mutator phenotype in patients with ovarian cancer	Yang D, Khan S, Sun Y, Hess K, Shmulevich I, Sood AK, Zhang W	2011	Yes (main focus)	Ovarian	OS	Analysis	316	2												2
26181259	Association of Somatic Mutations of ADAMTS Genes With Chemotherapy Sensitivity and Survival in High-Grade Serous Ovarian Carcinoma	Liu Y, Yasukawa M, Chen K, Hu L, Broaddus RR, Ding L, Mardis ER, Spellman P, Levine DA, Mills GB, Shmulevich I, Sood AK, Zhang W	2015	Yes (main focus)	Ovarian	OS	Analysis	512
19567131	Prognostic factors influencing clinical outcomes of glioblastoma multiforme	Li SW, Qiu XG, Chen BS, Zhang W, Ren H, Wang ZC, Jiang T.	2009	Yes	Glioma	OS	Analysis	116	2																																								1
21690470	Exercise behavior, functional capacity, and survival in adults with malignant recurrent glioma	Ruden E, Reardon DA, Coan AD, Herndon JE 2nd, Hornsby WE, West M, Fels DR, Desjardins A, Vredenburgh JJ, Waner E, Friedman AH, Friedman HS, Peters KB, Jones LW.	2011	No	Glioma	OS	Analysis	243		2											2
30997396	Analysis of the Factors Affecting the Prognosis of Glioma Patients	Wang J, Hu G, Quan X.	2019	No	Glioma	OS	Analysis	186	2												2	1
31222512	Prognostic factors in patients with glioblastoma multiforme: focus on the pathologic variants	Alimohammadi E, Bagheri SR, Sadeghsalehi A, Rizevandi P, Rezaie Z, Abdi A.	2020	Yes (not SNPs)	Glioma	OS	Analysis	153												2
31941467	Prognostic factors of patients with Gliomas - an analysis on 335 patients with Glioblastoma and other forms of Gliomas	Liang J, Lv X, Lu C, Ye X, Chen X, Fu J, Luo C, Zhao Y	2020	Yes (not SNPs)	Glioma	OS	Analysis	335	1													2
25150284	Combined analysis of TERT, EGFR, and IDH status defines distinct prognostic glioblastoma classes	Labussière M, Boisselier B, Mokhtari K, Di Stefano AL, Rahimian A, Rossetto M, Ciccarino P, Saulnier O, Paterra R, Marie Y, Finocchiaro G, Sanson M	2014	Yes (main focus)	Glioma	OS	Analysis	395	2
20460480	Susceptibility loci associated with prostate cancer progression and mortality	Gallagher DJ, Vijai J, Cronin AM, Bhatia J, Vickers AJ, Gaudet MM, Fine S, Reuter V, Scher HI, Halldén C, Dutra-Clarke A, Klein RJ, Scardino PT, Eastham JA, Lilja H, Kirchhoff T, Offit K.	2010	Yes (adjustment)	Prostate	CSS	Analysis	798
28823634	Ten-year Mortality in Men With Nonmetastatic Prostate Cancer in Norway	Aas K, Axcrona K, Kvåle R, Møller B, Myklebust TÅ, Axcrona U, Berge V, Fosså SD.	2017	No	Prostate	OS	Analysis	3449	1												2									1
29725416	Baseline prostate-specific antigen levels following treatment with abiraterone acetate as a prognostic factor in castration-resistant prostate cancer	Hiroshige T, Eguchi Y, Yoshizumi O, Chikui K, Kumagai H, Kawaguchi Y, Onishi R, Hayashi T, Watanabe K, Mitani T, Saito K, Igawa T.	2018	No	Prostate	OS	Analysis	93																						2
30662528	The Hemoglobin, Albumin, Lymphocyte, and Platelet (HALP) Score is a Novel Significant Prognostic Factor for Patients with Metastatic Prostate Cancer Undergoing Cytoreductive Radical Prostatectomy	Guo Y, Shi D, Zhang J, Mao S, Wang L, Zhang W, Zhang Z, Jin L, Yang B, Ye L, Yao X.	2019	No	Prostate	PFS	Analysis	82	1
31970170	Prognostic factors for overall survival in prostate cancer patients with different site-specific visceral metastases: A study of 1358 patients	Cui PF, Cong XF, Gao F, Yin JX, Niu ZR, Zhao SC, Liu ZL.	2020	No	Prostate	OS	Analysis	1358	2												2	1
33579772	Retrospective cohort study evaluating clinical, biochemical and pharmacological prognostic factors for prostate cancer progression using primary care data	Merriel SWD, Ingle SM, May MT, Martin RM.	2021	No	Prostate	OS	Analysis	10901	2														2	1	1					2	2	2	1	2	1	2	2	2	2	1	2	1	2	1	1
1409431	Epidemiology of malignant melanoma in central Europe: risk factors and prognostic predictors. Results of the Central Malignant Melanoma Registry of the German Dermatological Society	Garbe C, Orfanos CE.	1992	No	Melanoma	OS	Analysis	5093	2	2										2
1739914	Skin melanoma of the head and neck. Prognostic factors and recurrence-free survival in 512 patients	Andersson AP, Gottlieb J, Drzewiecki KT, Hou-Jensen K, Sondergaard K.	1992	No	Melanoma	EFS	Analysis	512	2	2
9191522	Prolonged survival of 2 years or longer for patients with disseminated melanoma. An analysis of related prognostic factors	Brand CU, Ellwanger U, Stroebel W, Meier F, Schlagenhauff B, Rassner G, Garbe C.	1997	No	Melanoma	OS	Analysis	442		1
9428377	Prognostic factors in metastatic malignant melanoma. An analysis of 236 patients treated on clinical research studies at the Department of Medical Oncology, University of Pretoria, South Africa from 1972-1992	Falkson CI, Falkson HC.	1998	No	Melanoma	OS	Analysis	236
11504744	Prognostic factors analysis of 17,600 melanoma patients: validation of the American Joint Committee on Cancer melanoma staging system	Balch CM, Soong SJ, Gershenwald JE, Thompson JF, Reintgen DS, Cascinelli N, Urist M, McMasters KM, Ross MI, Kirkwood JM, Atkins MB, Thompson JA, Coit DG, Byrd D, Desmond R, Zhang Y, Liu PY, Lyman GH, Morabito A.	2001	No	Melanoma	OS	Analysis	17600	2	2
14530724	Thin melanomas: predictive lethal characteristics from a 30-year clinical experience	Kalady MF, White RR, Johnson JL, Tyler DS, Seigler HF.	2003	No	Melanoma	OS	Analysis	1563	1	1
15372475	Invasive cutaneous malignant melanoma in Sweden, 1990-1999. A prospective, population-based study of survival and prognostic factors	Lindholm C, Andersson R, Dufmats M, Hansson J, Ingvar C, Möller T, Sjödin H, Stierner U, Wagenius G; Swedish Melanoma Study Group.	2004	No	Melanoma	CSS	Analysis	6191	2	2										2	2
22175696	Melanoma of the hand and foot: epidemiological, prognostic and genetic features. A systematic review	Durbec F, Martin L, Derancourt C, Grange F.	2012	No	Melanoma	OS	Review	33
22175696	Melanoma of the hand and foot: epidemiological, prognostic and genetic features. A systematic review	Durbec F, Martin L, Derancourt C, Grange F.	2012	No	Melanoma	OS	Review	46													2
22175696	Melanoma of the hand and foot: epidemiological, prognostic and genetic features. A systematic review	Durbec F, Martin L, Derancourt C, Grange F.	2012	No	Melanoma	OS	Review	185			2
22175696	Melanoma of the hand and foot: epidemiological, prognostic and genetic features. A systematic review	Durbec F, Martin L, Derancourt C, Grange F.	2012	No	Melanoma	OS	Review	282	2
22175696	Melanoma of the hand and foot: epidemiological, prognostic and genetic features. A systematic review	Durbec F, Martin L, Derancourt C, Grange F.	2012	No	Melanoma	OS	Review	92	2	2
22175696	Melanoma of the hand and foot: epidemiological, prognostic and genetic features. A systematic review	Durbec F, Martin L, Derancourt C, Grange F.	2012	No	Melanoma	OS	Review	66		2
22175696	Melanoma of the hand and foot: epidemiological, prognostic and genetic features. A systematic review	Durbec F, Martin L, Derancourt C, Grange F.	2012	No	Melanoma	OS	Review	71	2											2
26016703	Clinicopathologic features and prognostic factors in patients with non-cutaneous malignant melanoma: a single-center retrospective study of 71 cases	Zhu H, Dong D, Li F, Liu D, Wang L, Fu J, Song L, Xu G.	2015	No	Melanoma	DFS	Analysis	59	2																																								2
28432682	Prognostic factors and survival in acral lentiginous melanoma	Asgari MM, Shen L, Sokil MM, Yeh I, Jorgenson E.	2017	No	Melanoma	OS	Analysis	123	2																																						1		1
28587543	Clinical and prognostic factors in 98 patients with malignant melanoma in China	Zhang M, Zhang N.	2017	No	Melanoma	OS	Analysis	98													2
29037928	Melanoma of the Foot Is Associated With Advanced Disease and Poorer Survival	Adams BE, Peng PD, Williams ML.	2018	No	Melanoma	OS	Analysis	76																																							1
29247507	Clinicopathological characteristics of cutaneous malignant melanoma in patients at a tertiary hospital in Macaronesia. Survival as a function of locoregional prognostic factors per the American Joint Committee on Cancer	Fernández-de-Misa Cabrera R, González Delgado B, Gambra Michel LE, Casale C, Lopez Figueroa A, Uña Gorospe J, Martínez Cedrés JC, Cabrera Suárez MA, Garrido Ríos S, Hernández Hernández N, Tébar Díaz A, Sánchez Barrios A, Allende Riera A, Perera Molinero A.	2018	No	Melanoma	CSS	Analysis	532	1	1										1	1																											2
32808496	Vulvar melanoma: an analysis of prognostic factors and treatment patterns	Albert A, Lee A, Allbright R, Vijayakumar S.	2020	No	Melanoma	OS	Analysis	1917	2							1		2			2																												2
2757960	Prognostic factors in chronic lymphocytic leukaemia: the importance of age, sex and response to treatment in survival. A report from the MRC CLL 1 trial. MRC Working Party on Leukaemia in Adults	Catovsky D, Fooks J, Richards S.	1989	No	Leukaemia	CSS	Analysis	660	2	2											2													2														1
2239917	Major prognostic factors of Japanese patients with lymphoma-type adult T-cell leukemia	Shimamoto Y, Suga K, Nishimura J, Nawata H, Yamaguchi M.	1990	No	Leukaemia	OS	Analysis	53
22289136	IGHV gene mutational status and 17p deletion are independent molecular predictors in a comprehensive clinical-biological prognostic model for overall survival prediction in chronic lymphocytic leukemia	Bulian P, Rossi D, Forconi F, Del Poeta G, Bertoni F, Zucca E, Montillo M, Pozzato G, D'Arena G, Efremov DG, Marasca R, Lauria F, Gaidano G, Gattei V, Laurenti L.	2012	Yes (main focus)	Leukaemia	OS	Analysis	620	2	2											2																											1
25628835	Demographic and prognostic factors of 455 patients with acute leukemia admitted to two referral hospitals in tehran-iran during ten years (2001-2011)	Ayremlou P, Razavi SM, Solaymani-Dodaran M, Vakili M, Asadi-Lari M.	2012	No	Leukaemia	OS	Analysis	455	2											1
26230957	An international data set for CMML validates prognostic scoring systems and demonstrates a need for novel prognostication strategies	Padron E, Garcia-Manero G, Patnaik MM, Itzykson R, Lasho T, Nazha A, Rampal RK, Sanchez ME, Jabbour E, Al Ali NH, Thompson Z, Colla S, Fenaux P, Kantarjian HM, Killick S, Sekeres MA, List AF, Onida F, Komrokji RS, Tefferi A, Solary E.	2015	Yes	Leukaemia	OS	Analysis	1832	2	2	2																						2	2
31808755	Presence of copy number aberration and clinical prognostic factors in patients with acute myeloid leukemia: an analysis of effect modification	Bănescu C, Tripon F, Trifa AP, Crauciuc AG, Bogliș A, Lazar E, Dima D, Macarie I, Duicu C, Iancu M.	2019	Yes	Leukaemia	OS	Analysis	283	2
32483590	Unsupervised machine learning and prognostic factors of survival in chronic lymphocytic leukemia	Coombes CE, Abrams ZB, Li S, Abruzzo LV, Coombes KR.	2020	Yes	Leukaemia	OS	Analysis	247	2	2											2																2
32970934	Characteristics and prognostic significance of genetic mutations in acute myeloid leukemia based on a targeted next-generation sequencing technique	Wang RQ, Chen CJ, Jing Y, Qin JY, Li Y, Chen GF, Zhou W, Li YH, Wang J, Li DW, Zhao HM, Wang BH, Wang LL, Wang H, Wang MZ, Gao XN, Yu L.	2020	Yes (main focus)	Leukaemia	OS	Analysis	171
11806985	Prognostic factors and scoring systems in chronic myelomonocytic leukemia: a retrospective analysis of 213 patients	Onida F, Kantarjian HM, Smith TL, Ball G, Keating MJ, Estey EH, Glassman AB, Albitar M, Kwari MI, Beran M	2002	No	Leukaemia	OS	Analysis	213																										2
18450602	Mutations and treatment outcome in cytogenetically normal acute myeloid leukemia	Schlenk RF, Döhner K, Krauter J, Fröhling S, Corbacioglu A, Bullinger L, Habdank M, Späth D, Morgan M, Benner A, Schlegelberger B, Heil G, Ganser A, Döhner H	2008	Yes (main focus)	Leukaemia	OS	Analysis	521	2
21881046	Gene mutation patterns and their prognostic impact in a cohort of 1185 patients with acute myeloid leukemia	Shen Y, Zhu YM, Fan X, Shi JY, Wang QR, Yan XJ, Gu ZH, Wang YY, Chen B, Jiang CL, Yan H, Chen FF, Chen HM, Chen Z, Jin J, Chen SJ	2011	Yes (main focus)	Leukaemia	OS	Analysis	605	2
23690417	Prognostic score including gene mutations in chronic myelomonocytic leukemia	Itzykson R, Kosmider O, Renneville A, Gelsi-Boyer V, Meggendorfer M, Morabito M, Berthon C, Adès L, Fenaux P, Beyne-Rauzy O, Vey N, Braun T, Haferlach T, Dreyfus F, Cross NC, Preudhomme C, Bernard OA, Fontenay M, Vainchenker W, Schnittger S, Birnbaum D, Droin N, Solary E	2013	Yes (main focus)	Leukaemia	OS	Analysis	312	2	1										1																	2
32477683	A Machine Learning Approach for Long-Term Prognosis of Bladder Cancer based on Clinical and Molecular Features	Song Q, Seigne JD, Schned AR, Kelsey KT, Karagas MR, Hassanpour S.	2019	Yes (adjustment)	Bladder	OS	Analysis	811	2	2					2						2	1	2		2	2	2	2	2
preprint	Analysis of genome-wide mutation profile and establishment of risk signature for prognosis of bladder cancer	Zhao Y, Ma R, Liu F, Zhang L, Lv X, Su P, Fan Y, Zhang Y, Wei M, He M.	2015	Yes (main focus)	Bladder	OS	Analysis	403													2
preprint	Construction and validation of a clinicopathologic signature for predicting the prognosis of stage II and III colorectal cancer	You W, Cai Z, Sheng N, Yan L, Wan H, Wang Y, Ouyang J, Xie L, Wu X, Wang Z.	2015	No	Colorectal	OS	Analysis	1200												2	2	1
preprint	Genetic Variants in Histone Modification Regions Are Associated With the Prognosis of Lung Adenocarcinoma	Kang H, Lee YH, Lee SY, Choi JE, Do SK, Hong MJ, Lee JH, Jeong JY, Do YW, Lee EB, Shin KM, Lee WK, Choi SH, Seo H, Yoo SS, Lee J, Cha SI, Kim CH, Cho S, Jheon S, Park JY.	2015	Yes	Lung	OS	Analysis	404	1	1											1		1
8683633	Determinants of survival in older cancer patients	Goodwin JS, Samet JM, Hunt WC.	1996	No	Pan-cancer	OS	Analysis	646	2		2			2		2	2		2		2
8683633	Determinants of survival in older cancer patients	Goodwin JS, Samet JM, Hunt WC.	1996	No	Breast	OS	Analysis	188													2
8683633	Determinants of survival in older cancer patients	Goodwin JS, Samet JM, Hunt WC.	1996	No	Prostate	OS	Analysis	247	2					2			2				2
8683633	Determinants of survival in older cancer patients	Goodwin JS, Samet JM, Hunt WC.	1996	No	Colorectal	OS	Analysis	211			2					2					2
10737287	Clinical survival predictors in patients with advanced cancer	Viganó A, Bruera E, Jhangri GS, Newman SC, Fields AL, Suarez-Almazor ME.	2000	No	Pan-cancer	OS	Analysis	227						1																						2
15373712	Population-based survival from cancers of breast, cervix and ovary in women in Mumbai, India	Yeole BB, Kumar AV, Kurkure A, Sunny L.	2004	No	Breast	OS	Analysis	2516	2				1	2
15373712	Population-based survival from cancers of breast, cervix and ovary in women in Mumbai, India	Yeole BB, Kumar AV, Kurkure A, Sunny L.	2004	No	Ovarian	OS	Analysis	729	2				1	2
23168702	Factors affecting 30-month survival in lung cancer patients	Mahesh PA, Archana S, Jayaraj BS, Patil S, Chaya SK, Shashidhar HP, Sunitha BS, Prabhakar AK.	2012	No	Lung	OS	Analysis	170												2
23946871	Distinct cancer-specific survival in metastatic prostate cancer patients classified by a panel of single nucleotide polymorphisms of cancer-associated genes	Tsuchiya N, Matsui S, Narita S, Kamba T, Mitsuzuka K, Hatakeyama S, Horikawa Y, Inoue T, Saito S, Ohyama C, Arai Y, Ogawa O, Habuchi T.	2013	Yes (main focus)	Prostate	CSS	Analysis	185														2
24525039	Replication of results of a genome-wide association study on lung cancer survival in a Korean population	Yoo SS, Hong MJ, Jeon HS, Lee WK, Lee SY, Lee J, Cha SI, Kim CH, Lee E, Park JY.	2014	Yes (main focus)	Lung	OS	Analysis	363													1
24555830	Factors associated with the survival of prostate cancer patients with rectal involvement	Wang H, Yao Y, Li B.	2014	No	Prostate	OS	Analysis	94			1
24845215	Determinants of short- and long-term survival from colorectal cancer in very elderly patients	Sheridan J, Walsh P, Kevans D, Cooney T, O'Hanlon S, Nolan B, White A, McDermott E, Sheahan K, O'Shea D, Hyland J, O'Donoghue D, O'Sullivan J, Mulcahy H, Doherty G.	2014	No	Colorectal	OS	Analysis	90		1											2
25785067	Prognostic factors for surgically managed patients with stage II non-small cell lung cancer	Wang L, Liu Y, Xu S.	2015	No	Lung	OS	Analysis	93													1																											1
27061995	Application of Censored Quantile Regression to Determine Overall Survival Related Factors in Breast Cancer	Faradmal J, Roshanaei G, Mafi M, Sadighi-Pashaki A, Karami M.	2016	No	Breast	OS	Analysis	522	2												2																											2	2
27656849	Disease-free survival in patients with non-metastatic breast cancer	Diniz RW, Guerra MR, Cintra JR, Fayer VA, Teixeira MT.	2016	No	Breast	DFS	Analysis	459						1																																	2
29088810	Genetic variants of PDGF signaling pathway genes predict cutaneous melanoma survival	Li H, Wang Y, Liu H, Shi Q, Li H, Wu W, Zhu D, Amos CI, Fang S, Lee JE, Li Y, Han J, Wei Q.	2017	Yes (main focus)	Melanoma	CSS	Analysis	858	1	1											2
29285301	GSTT1, GSTP1, and GSTM1 genetic variants are associated with survival in previously untreated metastatic breast cancer	Zhang J, Wu Y, Hu X, Wang B, Wang L, Zhang S, Cao J, Wang Z.	2017	Yes (main focus)	Breast	OS	Analysis	170	1
29289609	Regulatory variants in cancer-related pathway genes predict survival of patients with surgically resected non-small cell lung cancer	Shin KM, Hong MJ, Lee SY, Jin CC, Baek SA, Lee JH, Choi JE, Kang HG, Lee WK, Seok Y, Lee EB, Jeong JY, Yoo SS, Lee J, Cha SI, Kim CH, Kim YC, Oh IJ, Na KJ, Cho S, Jheon S, Park JY.	2018	Yes (main focus)	Lung	OS	Analysis	1126	1	1											1		1
29900136	The Risk Factors Affecting Survival in Colorectal Cancer in Taiwan	Lee CH, Cheng SC, Tung HY, Chang SC, Ching CY, Wu SF.	2018	No	Colorectal	OS	Analysis	869	1											1	1	1																									1
30032163	Deep sequencing and pathway-focused analysis revealed multigene oncodriver signatures predicting survival outcomes in advanced colorectal cancer	De Nicola F, Goeman F, Pallocca M, Sperati F, Pizzuti L, Melucci E, Casini B, Amoreo CA, Gallo E, Diodoro MG, Buglioni S, Mazzotta M, Vici P, Sergi D, Di Lauro L, Barba M, Pescarmona E, Ciliberto G, De Maria R, Fanciulli M, Maugeri-Saccà M.	2018	Yes (main focus)	Colorectal	OS	Analysis	98
30350386	Colorectal cancer susceptibility loci and influence on survival	Song N, Kim K, Shin A, Park JW, Chang HJ, Shi J, Cai Q, Kim DY, Zheng W, Oh JH.	2018	Yes (main focus)	Colorectal	OS	Analysis	1374	1												1				1	1
30596980	Genetic variants in the calcium signaling pathway genes are associated with cutaneous melanoma-specific survival	Wang X, Liu H, Xu Y, Xie J, Zhu D, Amos CI, Fang S, Lee JE, Li X, Nan H, Song Y, Wei Q.	2019	Yes (main focus)	Melanoma	CSS	Analysis	1267	2
31471697	Familial and non-familial risk factors associated with colorectal cancer survival in young and middle-aged patients	Kelty E, Ward SV, Cadby G, McCarthy NS, O'Leary P, Moses EK, Ee HC, Preen DB.	2019	No	Colorectal	OS	Analysis	3220	2	2													2	1		2														2
31552183	Retrospective Multicenter Long-Term Follow-up Analysis of Prognostic Risk Factors for Recurrence-Free, Metastasis-Free, Cancer-Specific, and Overall Survival After Curative Nephrectomy in Non-metastatic Renal Cell Carcinoma	Kim SH, Park B, Hwang EC, Hong SH, Jeong CW, Kwak C, Byun SS, Chung J.	2019	No	Renal	OS	Analysis	4260	2												2	2			2									2		1				2
32676321	Novel genetic variants in genes of the Fc gamma receptor-mediated phagocytosis pathway predict non-small cell lung cancer survival	Qian D, Liu H, Zhao L, Wang X, Luo S, Moorman PG, Patz EF Jr, Su L, Shen S, Christiani DC, Wei Q.	2020	Yes (main focus)	Lung	OS	Analysis	2097	2	2											2	2	2
33622896	An Observational Study on Breast Cancer Survival and Lifestyle Related Risk Factors	Kreklau A, Nel I, Kasimir-Bauer S, Kimmig R, Frackenpohl AC, Aktas B.	2021	No	Breast	OS	Analysis	635	2																																		2
33656691	Determining the Risk Factors Affecting on Death Due to Colorectal Cancer Progression: Survival Analysis in the Presence of Competing Risks	Safari M, Mahjub H, Esmaeili H, Abbasi M, Roshanaei G.	2021	No	Colorectal	CSS	Analysis	310	1												2				2																								1
33781627	Risk factors for local recurrence and long term survival after minimally invasive intersphincteric resection for very low rectal cancer: Multivariate analysis in 161 patients	Piozzi GN, Park H, Lee TH, Kim JS, Choi HB, Baek SJ, Kwak JM, Kim J, Kim SH.	2021	No	Colorectal	OS	Analysis	161													1
Preprint	Effect of¬†BRCA1¬†and¬†BRCA2¬†mutations on endometrial carcinoma survival rates	Wang A, Holloway RW, Zhao Z, Zhang Z.	2015	Yes (main focus)	Endometrial	OS	Analysis	636																																							2
32898690	A nomogram from the SEER database for predicting the prognosis of patients with non-small cell lung cancer	Zeng B, Ji P, Chen C, Sun J, Gu C, Shang A, Wu J, Sun Z, Li D.	2020	No	Lung	OS	Analysis	69048	2	2	2		2							2	2	2
[truncated: 198 more columns]
