# Supplementary material for: Pan-cancer prognostic genetic mutations and clinicopathological factors associated with survival outcomes: a systematic review
Source: NPJ Precis Oncol. 2022 Apr 20;6:27. doi: 10.1038/s41698-022-00269-5 (PMC9021198; doi:10.1038/s41698-022-00269-5)
Supplement: Supplementary file 5 — Supplementary Data 5 [file 41698_2022_269_MOESM5_ESM.xlsx]

## Sheet: Genetic studies
Supplementary Data 5. Extracted data on prognostic genes associated with survival in cancer patients per study Extracted data on prognostic genes associated with survival in cancer patients per study. Same study can be repeated multiple times if it's a pan-cancer study or a literature review that reported results by cancer type (sample sizes are split accordingly and reported in Column I). Column…
PMID	Title	Authors	PubYear	Clinical variables included?	Cancer	Outcome/End point	Analysis/Review	Number of patients	ARID5B	IDH2	MSH6	MSH6	POLQ	ZDHHC7	GRB2	BIRC5	LINC00963	DLEC1	MYOF	R3HDM1	PPIP5K2	WDR36	GABRG2	UBR2	ZNF479	NACC2	TSPAN9	PPHLN1	NCOR2	ADAD2	SLC39A6	MAMLD1	RPS6	STK38	COG8	VPS4A	ADTRP	SLC15A4	WDR82	IRS4	DNAH14	IL31RA	NTM	KRT84	ATP11A	KCNH4	SLC18B1	KCNQ3	LCOR
32066500	The pan-cancer landscape of prognostic germline variants in 10,582 patients	Chatrath A, Przanowska R, Kiran S, Su Z, Saha S, Wilson B, Tsunematsu T, Ahn JH, Lee KY, Paulsen T, Sobierajska E, Kiran M, Tang X, Li T, Kumar P, Ratan A, Dutta A.	2019	Yes (adjustment)	Pan-cancer	OS	Analysis	10582
32066500	The pan-cancer landscape of prognostic germline variants in 10,582 patients	Chatrath A, Przanowska R, Kiran S, Su Z, Saha S, Wilson B, Tsunematsu T, Ahn JH, Lee KY, Paulsen T, Sobierajska E, Kiran M, Tang X, Li T, Kumar P, Ratan A, Dutta A.	2019	Yes (adjustment)	Glioma	OS	Analysis	900	2	2	2		2	2	2	2	2
32066500	The pan-cancer landscape of prognostic germline variants in 10,582 patients	Chatrath A, Przanowska R, Kiran S, Su Z, Saha S, Wilson B, Tsunematsu T, Ahn JH, Lee KY, Paulsen T, Sobierajska E, Kiran M, Tang X, Li T, Kumar P, Ratan A, Dutta A.	2019	Yes (adjustment)	Breast	OS	Analysis	1079										2	2
32066500	The pan-cancer landscape of prognostic germline variants in 10,582 patients	Chatrath A, Przanowska R, Kiran S, Su Z, Saha S, Wilson B, Tsunematsu T, Ahn JH, Lee KY, Paulsen T, Sobierajska E, Kiran M, Tang X, Li T, Kumar P, Ratan A, Dutta A.	2019	Yes (adjustment)	Colorectal	OS	Analysis	604												2	2	2	2	2	2	2	2	2	2	2	2	2	2	2	2	2
32066500	The pan-cancer landscape of prognostic germline variants in 10,582 patients	Chatrath A, Przanowska R, Kiran S, Su Z, Saha S, Wilson B, Tsunematsu T, Ahn JH, Lee KY, Paulsen T, Sobierajska E, Kiran M, Tang X, Li T, Kumar P, Ratan A, Dutta A.	2019	Yes (adjustment)	Renal	OS	Analysis	881									2																				2	2	2	2	2	2	2	2	2	2	2	2	2
32066500	The pan-cancer landscape of prognostic germline variants in 10,582 patients	Chatrath A, Przanowska R, Kiran S, Su Z, Saha S, Wilson B, Tsunematsu T, Ahn JH, Lee KY, Paulsen T, Sobierajska E, Kiran M, Tang X, Li T, Kumar P, Ratan A, Dutta A.	2019	Yes (adjustment)	Leukaemia	OS	Analysis	131
32066500	The pan-cancer landscape of prognostic germline variants in 10,582 patients	Chatrath A, Przanowska R, Kiran S, Su Z, Saha S, Wilson B, Tsunematsu T, Ahn JH, Lee KY, Paulsen T, Sobierajska E, Kiran M, Tang X, Li T, Kumar P, Ratan A, Dutta A.	2019	Yes (adjustment)	Lung	OS	Analysis	1003								2																							2
32066500	The pan-cancer landscape of prognostic germline variants in 10,582 patients	Chatrath A, Przanowska R, Kiran S, Su Z, Saha S, Wilson B, Tsunematsu T, Ahn JH, Lee KY, Paulsen T, Sobierajska E, Kiran M, Tang X, Li T, Kumar P, Ratan A, Dutta A.	2019	Yes (adjustment)	Ovarian	OS	Analysis	523								2																								2
32066500	The pan-cancer landscape of prognostic germline variants in 10,582 patients	Chatrath A, Przanowska R, Kiran S, Su Z, Saha S, Wilson B, Tsunematsu T, Ahn JH, Lee KY, Paulsen T, Sobierajska E, Kiran M, Tang X, Li T, Kumar P, Ratan A, Dutta A.	2019	Yes (adjustment)	Prostate	OS	Analysis	498
32066500	The pan-cancer landscape of prognostic germline variants in 10,582 patients	Chatrath A, Przanowska R, Kiran S, Su Z, Saha S, Wilson B, Tsunematsu T, Ahn JH, Lee KY, Paulsen T, Sobierajska E, Kiran M, Tang X, Li T, Kumar P, Ratan A, Dutta A.	2019	Yes (adjustment)	Melanoma	OS	Analysis	517								2																							2
32066500	The pan-cancer landscape of prognostic germline variants in 10,582 patients	Chatrath A, Przanowska R, Kiran S, Su Z, Saha S, Wilson B, Tsunematsu T, Ahn JH, Lee KY, Paulsen T, Sobierajska E, Kiran M, Tang X, Li T, Kumar P, Ratan A, Dutta A.	2019	Yes (adjustment)	Endometrial	OS	Analysis	600								2
23319801	Identification of inherited genetic variations influencing prognosis in early-onset breast cancer	Rafiq S, Tapper W, Collins A, Khan S, Politopoulos I, Gerty S, Blomqvist C, Couch FJ, Nevanlinna H, Liu J, Eccles D.	2013	Yes (adjustment)	Breast	CSS	Analysis	2859
23635555	The relationship between eight GWAS-identified single-nucleotide polymorphisms and primary breast cancer outcomes	Bayraktar S, Thompson PA, Yoo SY, Do KA, Sahin AA, Arun BK, Bondy ML, Brewster AM.	2013	Yes (adjustment)	Breast	OS	Analysis	739
23850146	No association between genetic variants in angiogenesis and inflammation pathway genes and breast cancer survival among Chinese women	Dorjgochoo T, Zheng Y, Gao YT, Ma X, Long J, Bao P, Zhang B, Wen W, Lu W, Zheng W, Shu XO, Beeghly-Fadiel A.	2013	Yes (adjustment)	Breast	OS	Analysis	6983
25803781	Exome analysis reveals differentially mutated gene signatures of stage, grade and subtype in breast cancers	Li Y, Wang X, Vural S, Mishra NK, Cowan KH, Guda C.	2015	Yes (adjustment)	Breast	PFS	Analysis	98
28757652	Genetic Breast Cancer Susceptibility Variants and Prognosis in the Prospectively Randomized SUCCESS A Study	Hein A, Rack B, Li L, Ekici AB, Reis A, Lux MP, Cunningham JM, Rübner M, Fridley BL, Schneeweiss A, Tesch H, Lichtenegger W, Fehm T, Heinrich G, Rezai M, Beckmann MW, Janni W, Weinshilboum RM, Wang L, Fasching PA, Häberle L.	2017	Yes (adjustment)	Breast	OS	Analysis	1664
29566657	Germline breast cancer susceptibility gene mutations and breast cancer outcomes	Wang YA, Jian JW, Hung CF, Peng HP, Yang CF, Cheng HS, Yang AS.	2018	Yes (adjustment)	Breast	OS	Analysis	480
30285756	Subtype-specific associations between breast cancer risk polymorphisms and the survival of early-stage breast cancer	Fu F, Guo W, Lin Y, Zeng B, Qiu W, Huang M, Wang C.	2018	Yes (adjustment)	Breast	OS	Analysis	1177
31317673	Relationships between SNPs and prognosis of breast cancer and pathogenic mechanism	He Y, Liu H, Chen Q, Shao Y, Luo S.	2019	Yes	Breast	DFS	Analysis	209
32391092	Association of angiogenesis and inflammation-related gene functional polymorphisms with early-stage breast cancer prognosis	Korobeinikova E, Ugenskiene R, Insodaite R, Rudzianskas V, Jaselske E, Poskiene L, Juozaityte E.	2020	Yes (adjustment)	Breast	OS	Analysis	202
30181556	The prognostic effects of somatic mutations in ER- positive breast cancer	Griffith OL, Spies NC, Anurag M, Griffith M, Luo J, Tu D, Yeo B, Kunisaki J, Miller CA, Krysiak K, Hundal J, Ainscough BJ, Skidmore ZL, Campbell K, Kumar R, Fronick C, Cook L, Snider JE, Davies S, Kavuri SM, Chang EC, Magrini V, Larson DE, Fulton RS, Liu S, Leung S, Voduc D, Bose R, Dowsett M, Wilson RK, Nielsen TO, Mardis ER, Ellis MJ.	2018	Yes (adjustment)	Breast	OS	Analysis	459
23739063	Somatic Mutation Profiling and Associations With Prognosis and trastuzumab Benefit in early Breast cancer	Loi S, Michiels S, Lambrechts D, Fumagalli D, Claes B, Kellokumpu-Lehtinen PL, Bono P, Kataja V, Piccart MJ, Joensuu H, Sotiriou C.	2013	Yes (adjustment)	Breast	OS	Analysis	687
28427202	Clinical implications of genomic profiles in metastatic breast cancer with a focus on TP53 and PIK3CA, the most frequently mutated genes	Kim JY, Lee E, Park K, Park WY, Jung HH, Ahn JS, Im YH, Park YH.	2017	No	Breast	OS	Analysis	37
27161491	The somatic mutation profiles of 2,433 breast cancers refines their genomic and transcriptomic landscapes	Pereira B, Chin SF, Rueda OM, Vollan HK, Provenzano E, Bardwell HA, Pugh M, Jones L, Russell R, Sammut SJ, Tsui DW, Liu B, Dawson SJ, Abraham J, Northen H, Peden JF, Mukherjee A, Turashvili G, Green AR, McKinney S, Oloumi A, Shah S, Rosenfeld N, Murphy L, Bentley DR, Ellis IO, Purushotham A, Pinder SE, Børresen-Dale AL, Earl HM, Pharoah PD, Ross MT, Aparicio S, Caldas C.	2016	Yes (adjustment)	Breast	CSS	Analysis	2433
33885357	The role of functional polymorphisms in oxidative stress-related genes on early-stage breast cancer survival	Korobeinikova E, Ugenskiene R, Insodaite R, Rudzianskas V, Gudaitiene J, Juozaityte E.	2021	Yes (adjustment)	Breast	OS	Analysis	202
19115210	Common germline variation in mismatch repair genes and survival after a diagnosis of colorectal cancer	Koessler T, Azzato EM, Perkins B, Macinnis RJ, Greenberg D, Easton DF, Pharoah PD.	2009	Yes (adjustment)	Colorectal	OS	Analysis	2060				2
22500158	Prognostic Impact of Polymorphisms in the CASPASE Genes on Survival of Patients with Colorectal Cancer	Choi JY, Kim JG, Lee YJ, Chae YS, Sohn SK, Moon JH, Kang BW, Jung MK, Jeon SW, Park JS, Choi GS.	2012	Yes (adjustment)	Colorectal	OS	Analysis	397
23712746	Genetic susceptibility variants associated with colorectal cancer prognosis	Abulí A, Lozano JJ, Rodríguez-Soler M, Jover R, Bessa X, Muñoz J, Esteban-Jurado C, Fernández-Rozadilla C, Carracedo A, Ruiz-Ponte C, Cubiella J, Balaguer F, Bujanda L, Reñé JM, Clofent J, Morillas JD, Nicolás-Pérez D, Xicola RM, Llor X, Piqué JM, Andreu M, Castells A, Castellví-Bel S; Gastrointestinal Oncology Group of Spanish Gastroenterological Association.	2013	Yes (adjustment)	Colorectal	OS	Analysis	1235
23747976	Lymph node ratio is a stronger prognostic factor than microsatellite instability in colorectal cancer patients: results from a 7 years follow-up study	Ferri M, Lorenzon L, Onelli MR, La Torre M, Mercantini P, Virgilio E, Balducci G, Ruco L, Ziparo V, Pilozzi E.	2013	Yes	Colorectal	OS	Analysis	119
26586795	Common genetic variation and survival after colorectal cancer diagnosis: a genome-wide analysis	Phipps AI, Passarelli MN, Chan AT, Harrison TA, Jeon J, Hutter CM, Berndt SI, Brenner H, Caan BJ, Campbell PT, Chang-Claude J, Chanock SJ, Cheadle JP, Curtis KR, Duggan D, Fisher D, Fuchs CS, Gala M, Giovannucci EL, Hayes RB, Hoffmeister M, Hsu L, Jacobs EJ, Jansen L, Kaplan R, Kap EJ, Maughan TS, Potter JD, Schoen RE, Seminara D, Slattery ML, West H, White E, Peters U, Newcomb PA.	2016	Yes (adjustment)	Colorectal	OS	Analysis	3494
26768652	Prognostic Effect of BRAF and KRAS Mutations in Patients With Stage III Colon Cancer Treated With Leucovorin, Fluorouracil, and Oxaliplatin With or Without Cetuximab: A Post Hoc Analysis of the PETACC-8 Trial	Taieb J, Zaanan A, Le Malicot K, Julié C, Blons H, Mineur L, Bennouna J, Tabernero J, Mini E, Folprecht G, Van Laethem JL, Lepage C, Emile JF, Laurent-Puig P.	2016	Yes (adjustment)	Colorectal	OS	Analysis	2559
27339628	Prognostic relevance of genetic variants involved in immune checkpoints in patients with colorectal cancer	Yoon S, Kang BW, Park SY, Kim HJ, Park JS, Choi GS, Kim JG.	2016	Yes (adjustment)	Colorectal	OS	Analysis	668
30881123	A novel 4-gene prognostic signature for hypermutated colorectal cancer	Ge W, Cai W, Bai R, Hu W, Wu D, Zheng S, Hu H.	2019	Yes (adjustment)	Colorectal	OS	Analysis	69
31271446	Effects of common genetic variants associated with colorectal cancer risk on survival outcomes after diagnosis: A large population-based cohort study	He Y, Theodoratou E, Li X, Din FVN, Vaughan-Shaw P, Svinti V, Farrington SM, Campbell H, Dunlop MG, Timofeeva M.	2019	Yes (adjustment)	Colorectal	OS	Analysis	5675
31488414	A Comprehensive Study of the Effect on Colorectal Cancer Survival of Common Germline Genetic Variation Previously Linked with Cancer Prognosis	He Y, Timofeeva M, Li X, Din FVN, Blackmur JP, Vaughan-Shaw P, Svinti V, Farrington SM, Campbell H, Dunlop MG, Theodoratou E.	2019	Yes (adjustment)	Colorectal	OS	Analysis	5675
31988591	Nucleotide excision repair pathway gene polymorphisms are associated with risk and prognosis of colorectal cancer	Li YK, Xu Q, Sun LP, Gong YH, Jing JJ, Xing CZ, Yuan Y.	2020	Yes (adjustment)	Colorectal	OS	Analysis	558
33582915	Clinicopathological Features and Prognostic Value of KRAS/NRAS/BRAF Mutations in Colorectal Cancer Patients of Central China	Chang XN, Shang FM, Jiang HY, Chen C, Zhao ZY, Deng SH, Fan J, Dong XC, Yang M, Li Y, Cai KL, Liu L, Liu HL, Nie X.	2021	Yes (adjustment)	Colorectal	OS	Analysis	410
24666267	The predictive value of KRAS, NRAS, BRAF, PIK3CA and PTEN for anti-EGFR treatment in metastatic colorectal cancer: A systematic review and meta-analysi	Therkildsen C, Bergmann TK, Henrichsen-Schnack T, Ladelund S, Nilbert M	2014	Yes (adjustment)	Colorectal	OS	Review	325
24666267	The predictive value of KRAS, NRAS, BRAF, PIK3CA and PTEN for anti-EGFR treatment in metastatic colorectal cancer: A systematic review and meta-analysi	Therkildsen C, Bergmann TK, Henrichsen-Schnack T, Ladelund S, Nilbert M	2014	Yes (adjustment)	Colorectal	OS	Review	370
24666267	The predictive value of KRAS, NRAS, BRAF, PIK3CA and PTEN for anti-EGFR treatment in metastatic colorectal cancer: A systematic review and meta-analysi	Therkildsen C, Bergmann TK, Henrichsen-Schnack T, Ladelund S, Nilbert M	2014	Yes (adjustment)	Colorectal	OS	Review	87
24666267	The predictive value of KRAS, NRAS, BRAF, PIK3CA and PTEN for anti-EGFR treatment in metastatic colorectal cancer: A systematic review and meta-analysi	Therkildsen C, Bergmann TK, Henrichsen-Schnack T, Ladelund S, Nilbert M	2014	Yes (adjustment)	Colorectal	OS	Review	53
24666267	The predictive value of KRAS, NRAS, BRAF, PIK3CA and PTEN for anti-EGFR treatment in metastatic colorectal cancer: A systematic review and meta-analysi	Therkildsen C, Bergmann TK, Henrichsen-Schnack T, Ladelund S, Nilbert M	2014	Yes (adjustment)	Colorectal	OS	Review	75
24666267	The predictive value of KRAS, NRAS, BRAF, PIK3CA and PTEN for anti-EGFR treatment in metastatic colorectal cancer: A systematic review and meta-analysi	Therkildsen C, Bergmann TK, Henrichsen-Schnack T, Ladelund S, Nilbert M	2014	Yes (adjustment)	Colorectal	OS	Review	74
24666267	The predictive value of KRAS, NRAS, BRAF, PIK3CA and PTEN for anti-EGFR treatment in metastatic colorectal cancer: A systematic review and meta-analysi	Therkildsen C, Bergmann TK, Henrichsen-Schnack T, Ladelund S, Nilbert M	2014	Yes (adjustment)	Colorectal	OS	Review	41
24666267	The predictive value of KRAS, NRAS, BRAF, PIK3CA and PTEN for anti-EGFR treatment in metastatic colorectal cancer: A systematic review and meta-analysi	Therkildsen C, Bergmann TK, Henrichsen-Schnack T, Ladelund S, Nilbert M	2014	Yes (adjustment)	Colorectal	OS	Review	32
24666267	The predictive value of KRAS, NRAS, BRAF, PIK3CA and PTEN for anti-EGFR treatment in metastatic colorectal cancer: A systematic review and meta-analysi	Therkildsen C, Bergmann TK, Henrichsen-Schnack T, Ladelund S, Nilbert M	2014	Yes (adjustment)	Colorectal	OS	Review	96
32751332	Polymorphisms in the Angiogenesis-Related Genes EFNB2, MMP2 and JAG1 Are Associated with Survival of Colorectal Cancer Patients	Scherer D, Deutelmoser H, Balavarca Y, Toth R, Habermann N, Buck K, Kap EJ, Botma A, Seibold P, Jansen L, Lorenzo Bermejo J, Weigl K, Benner A, Hoffmeister M, Ulrich A, Brenner H, Burwinkel B, Chang-Claude J, Ulrich CM.	2020	Yes (adjustment)	Colorectal	OS	Analysis	1754
30135471	Genome-wide scan of the effect of common nsSNPs on colorectal cancer survival outcome	Theodoratou E, Farrington SM, Timofeeva M, Din FV, Svinti V, Tenesa A, Liu T, Lindblom A, Gallinger S, Campbell H, Dunlop MG.	2018	Yes (adjustment)	Colorectal	OS	Analysis	1939
25799222	Association between GWAS-identified genetic variations and disease prognosis for patients with colorectal cancer	Kang BW, Jeon HS, Chae YS, Lee SJ, Park JY, Choi JE, Park JS, Choi GS, Kim JG	2015	Yes (adjustment)	Colorectal	OS	Analysis	776
25752522	Variations in genes involved in immune response checkpoints and association with outcomes in patients with resected colorectal liver metastases	Stremitzer S, Sunakawa Y, Zhang W, Yang D, Ning Y, Stintzing S, Sebio A, Yamauchi S, Matsusaka S, El-Khoueiry R, Stift J, Wrba F, Gruenberger T, Lenz HJ	2015	Yes (adjustment)	Colorectal	OS	Analysis	149
19813061	KRAS mutation and microsatellite instability: two genetic markers of early tumor development that influence the prognosis of colorectal cancer	Nash GM, Gimbel M, Cohen AM, Zeng ZS, Ndubuisi MI, Nathanson DR, Ott J, Barany F, Paty PB.	2010	Yes (adjustment)	Colorectal	OS	Analysis	532
16231316	Relationship between genetic alterations and prognosis in sporadic colorectal cancer	Chang SC, Lin JK, Yang SH, Wang HS, Li AF, Chi CW.	2006	Yes (adjustment)	Colorectal	OS	Analysis	213
33987378	A prognostic predictive model constituted with gene mutations of APC, BRCA2, CDH1, SMO, and TSC2 in colorectal cancer	Zheng L, Zhan Y, Lu J, Hu J, Kong D.	2021	Yes (adjustment)	Colorectal	OS	Analysis	560
21188533	An association between DNA repair gene polymorphisms and survival in patients with resected non-small cell lung cancer	Butkiewicz D, Rusin M, Sikora B, Lach A, Chorąży M.	2011	Yes (adjustment)	Lung	OS	Analysis	162
21739480	Potentially functional polymorphisms in DNA repair genes and non-small-cell lung cancer survival: a pathway-based analysis	Dong J, Hu Z, Shu Y, Pan S, Chen W, Wang Y, Hu L, Jiang Y, Dai J, Ma H, Jin G, Shen H.	2012	Yes (adjustment)	Lung	OS	Analysis	568
21412764	Host immune gene polymorphisms were associated with the prognosis of non-small-cell lung cancer in Chinese	Dai J, Hu Z, Dong J, Xu L, Pan S, Jiang Y, Jin G, Chen Y, Shen H.	2012	Yes (adjustment)	Lung	OS	Analysis	568
23720679	Prognostic assessment of apoptotic gene polymorphisms in non-small cell lung cancer in Chinese	Cao S, Wang C, Huang X, Dai J, Hu L, Liu Y, Chen J, Ma H, Jin G, Hu Z, Xu L, Shen H.	2013	Yes (adjustment)	Lung	OS	Analysis	568
25576295	Genetic variants in genes of tricarboxylic acid cycle key enzymes are associated with prognosis of patients with non-small cell lung cancer	Guo X, Li D, Wu Y, Chen Y, Zhou X, Wang X, Huang X, Li X, Yang H, Xing J.	2015	Yes (adjustment)	Lung	OS	Analysis	500		2
26462029	A Panel of Genetic Polymorphism for the Prediction of Prognosis in Patients with Early Stage Non-Small Cell Lung Cancer after Surgical Resection	Lee SY, Choi JE, Jeon HS, Choi YY, Lee WK, Lee EB, Lee HC, Kang HG, Yoo SS, Lee J, Cha SI, Kim CH, Lee MH, Kim YT, Jheon S, Park JY.	2015	Yes (adjustment)	Lung	OS	Analysis	814
28807247	Interleukins as new prognostic genetic biomarkers in non-small cell lung cancer	Pérez-Ramírez C, Cañadas-Garre M, Alnatsha A, Molina MÁ, Robles AI, Villar E, Delgado JR, Faus-Dáder MJ, Calleja-Hernández MÁ.	2017	Yes (adjustment)	Lung	OS	Analysis	170
32903385	Prognosis of Lung Adenocarcinoma Patients With NTRK3 Mutations to Immune Checkpoint Inhibitors	Niu Y, Lin A, Luo P, Zhu W, Wei T, Tang R, Guo L, Zhang J.	2020	No	Lung	OS	Analysis	266
33194084	Effect of ERCC2 rs13181 and rs1799793 polymorphisms and environmental factors on the prognosis of patients with lung cancer	Zhang H, Li Y, Guo S, Wang Y, Wang H, Lu D, Wang J, Jin L, Jiang G, Wu J, Han Y, Li J.	2020	Yes (adjustment)	Lung	OS	Analysis	888
33842487	Comprehensive Analysis of the Prognostic Role and Mutational Characteristics of m6A-Related Genes in Lung Squamous Cell Carcinoma	Gu C, Shi X, Qiu W, Huang Z, Yu Y, Shen F, Chen Y, Pan X.	2021	Yes	Lung	OS	Analysis	551
33996611	Hippo Pathway Core Genes Based Prognostic Signature and Immune Infiltration Patterns in Lung Squamous Cell Carcinoma	Gu C, Chen J, Dang X, Chen C, Huang Z, Shen W, Shi X, Dai C, Chen C.	2021	Yes (adjustment)	Lung	OS	Analysis	492
30964529	Association of Patient Characteristics and Tumor Genomics With Clinical Outcomes Among Patients With Non-Small Cell Lung Cancer Using a Clinicogenomic Database	Singal G, Miller PG, Agarwala V, Li G, Kaushik G, Backenroth D, Gossai A, Frampton GM, Torres AZ, Lehnert EM, Bourque D, O'Connell C, Bowser B, Caron T, Baydur E, Seidl-Rathkopf K, Ivanov I, Alpha-Cobb G, Guria A, He J, Frank S, Nunnally AC, Bailey M, Jaskiw A, Feuchtbaum D, Nussbaum N, Abernethy AP, Miller VA	2019	Yes	Lung	OS	Analysis	3522
19826114	Polymorphisms in the CASPASE genes and survival in patients with early-stage non-small-cell lung cancer	Yoo SS, Choi JE, Lee WK, Choi YY, Kam S, Kim MJ, Jeon HS, Lee EB, Kim DS, Lee MH, Kim IS, Jheon S, Park JY	2009	Yes (adjustment)	Lung	OS	Analysis	411
20731661	Comprehensive analysis of DNA repair gene polymorphisms and survival in patients with early stage non-small-cell lung cancer	Kim M, Kang HG, Lee SY, Lee HC, Lee EB, Choi YY, Lee WK, Cho S, Jin G, Jheon HS, Son JW, Lee MH, Jung DK, Cha SI, Kim CH, Kang YM, Kam S, Jung TH, Jheon S, Park JY	2010	Yes (adjustment)	Lung	OS	Analysis	310
20422457	Polymorphisms in apoptosis-related genes and survival of patients with early-stage non-small-cell lung cancer	Lee EB, Jeon HS, Yoo SS, Choi YY, Kang HG, Cho S, Cha SI, Choi JE, Park TI, Lee BH, Park RW, Kim IS, Kang YM, Kim CH, Jheon S, Jung TH, Park JY	2010	Yes (adjustment)	Lung	OS	Analysis	310
23036577	Clinical and pathologic impact of select chromatin-modulating tumor suppressors in clear cell renal cell carcinoma	Hakimi AA, Chen YB, Wren J, Gonen M, Abdel-Wahab O, Heguy A, Liu H, Takeda S, Tickoo SK, Reuter VE, Voss MH, Motzer RJ, Coleman JA, Cheng EH, Russo P, Hsieh JJ.	2013	No	Renal	CSS	Analysis	185
24518768	Impact of recurrent copy number alterations and cancer gene mutations on the predictive accuracy of prognostic models in clear cell renal cell carcinoma	Hakimi AA, Mano R, Ciriello G, Gonen M, Mikkilineni N, Sfakianos JP, Kim PH, Motzer RJ, Russo P, Reuter VE, Hsieh JJ, Ostrovnaya I.	2014	Yes (adjustment)	Renal	CSS	Analysis	413
31700863	Genome-wide mutation profiling and related risk signature for prognosis of papillary renal cell carcinoma	Zhang C, Zheng Y, Li X, Hu X, Qi F, Luo J.	2019	No	Renal	OS	Analysis	288
33457247	Clinicopathological and prognostic impact of somatic mutations in Chinese patients with clear cell renal cell carcinoma	Bi H, Yin J, Zhou L, Wu Y, Ge L, Lu M, Liu L, Zhang H, Zhao Y, Liu C, Ma L.	2020	Yes	Renal	DFS	Analysis	105
19234438	Concomitant PI3K-AKT and p53 alterations in endometrial carcinomas are associated with poor prognosis	Catasus L, Gallardo A, Cuatrecasas M, Prat J	2009	Yes (adjustment)	Endometrial	OS	Analysis	132
26763250	Endometrial Carcinomas with POLE Exonuclease Domain Mutations Have a Favorable Prognosis	McConechy MK, Talhouk A, Leung S, Chiu D, Yang W, Senz J, Reha-Krantz LJ, Lee CH, Huntsman DG, Gilks CB, McAlpine JN	2016	Yes (adjustment)	Endometrial	OS	Analysis	496
28314589	FGFR2 mutations are associated with poor outcomes in endometrioid endometrial cancer: An NRG Oncology/Gynecologic Oncology Group study	Jeske YW, Ali S, Byron SA, Gao F, Mannel RS, Ghebre RG, DiSilvestro PA, Lele SB, Pearl ML, Schmidt AP, Lankes HA, Ramirez NC, Rasty G, Powell M, Goodfellow PJ, Pollock PM	2017	Yes (adjustment)	Endometrial	CSS	Analysis	973
33450701	Clinical relevance of oncogenic driver mutations identified in endometrial carcinoma	Watanabe T, Nanamiya H, Kojima M, Nomura S, Furukawa S, Soeda S, Tanaka D, Isogai T, Imai JI, Watanabe S, Fujimori K	2021	Yes (adjustment)	Endometrial	OS	Analysis	100
18165636	Effect of BRCA1/2 mutations on long-term survival of patients with invasive ovarian cancer: the national Israeli study of ovarian cancer	Chetrit A, Hirsh-Yechezkel G, Ben-David Y, Lubin F, Friedman E, Sadetzki S.	2008	Yes (adjustment)	Ovarian	OS	Analysis	779
18281541	Effects of common germ-line genetic variation in cell cycle genes on ovarian cancer survival	Song H, Hogdall E, Ramus SJ, Dicioccio RA, Hogdall C, Quaye L, McGuire V, Whittemore AS, Shah M, Greenberg D, Easton DF, Kjaer SK, Pharoah PD, Gayther SA.	2008	Yes (adjustment)	Ovarian	OS	Analysis	1499
22579790	Outcomes of primary surgical cytoreduction in patients with BRCA-associated high-grade serous ovarian carcinoma	Hyman DM, Long KC, Tanner EJ, Grisham RN, Arnold AG, Bhatia J, Phillips MF, Spriggs DR, Soslow RA, Kauff ND, Levine DA.	2012	Yes (adjustment)	Ovarian	OS	Analysis	367
33850850	Germline and tumor BRCA1/2 mutations in Chinese high grade serous ovarian cancer patients	Ji G, Yao Q, Bao L, Zhang J, Bai Q, Zhu X, Tu X, Bi R, Zhou X.	2021	Yes (adjustment)	Ovarian	OS	Analysis	115
21990299	Association of BRCA1 and BRCA2 mutations with survival, chemotherapy sensitivity, and gene mutator phenotype in patients with ovarian cancer	Yang D, Khan S, Sun Y, Hess K, Shmulevich I, Sood AK, Zhang W	2011	Yes (adjustment)	Ovarian	OS	Analysis	316
26181259	Association of Somatic Mutations of ADAMTS Genes With Chemotherapy Sensitivity and Survival in High-Grade Serous Ovarian Carcinoma	Liu Y, Yasukawa M, Chen K, Hu L, Broaddus RR, Ding L, Mardis ER, Spellman P, Levine DA, Mills GB, Shmulevich I, Sood AK, Zhang W	2015	Yes (adjustment)	Ovarian	OS	Analysis	512
15970925	Mutations in Rb1 pathway-related genes are associated with poor prognosis in anaplastic astrocytomas	Bäcklund LM, Nilsson BR, Liu L, Ichimura K, Collins VP.	2005	Yes (adjustment)	Glioma	OS	Analysis	37
18772396	An integrated genomic analysis of human glioblastoma multiforme	Parsons DW, Jones S, Zhang X, Lin JC, Leary RJ, Angenendt P, Mankoo P, Carter H, Siu IM, Gallia GL, Olivi A, McLendon R, Rasheed BA, Keir S, Nikolskaya T, Nikolsky Y, Busam DA, Tekleab H, Diaz LA Jr, Hartigan J, Smith DR, Strausberg RL, Marie SK, Shinjo SM, Yan H, Riggins GJ, Bigner DD, Karchin R, Papadopoulos N, Parmigiani G, Vogelstein B, Velculescu VE, Kinzler KW	2008	No	Glioma	OS	Analysis	22
25150284	Combined analysis of TERT, EGFR, and IDH status defines distinct prognostic glioblastoma classes	Labussière M, Boisselier B, Mokhtari K, Di Stefano AL, Rahimian A, Rossetto M, Ciccarino P, Saulnier O, Paterra R, Marie Y, Finocchiaro G, Sanson M	2014	Yes	Glioma	OS	Analysis	395
30651372	The Germline Variants rs61757955 and rs34988193 Are Predictive of Survival in Lower Grade Glioma Patients	Chatrath A, Kiran M, Kumar P, Ratan A, Dutta A	2019	No	Glioma	OS	Analysis	491							2
20460480	Susceptibility loci associated with prostate cancer progression and mortality	Gallagher DJ, Vijai J, Cronin AM, Bhatia J, Vickers AJ, Gaudet MM, Fine S, Reuter V, Scher HI, Halldén C, Dutra-Clarke A, Klein RJ, Scardino PT, Eastham JA, Lilja H, Kirchhoff T, Offit K.	2010	Yes (adjustment)	Prostate	CSS	Analysis	798
30141208	Association of genetic variation of the six gene prognostic model for castration-resistant prostate cancer with survival	Xie W, Stopsack KH, Drouin SJ, Fu H, Pomerantz MM, Mucci LA, Lee GM, Kantoff PW.	2019	Yes (adjustment)	Prostate	OS	Analysis	600
29298992	Germline variants in IL4, MGMT and AKT1 are associated with prostate cancer-specific mortality: An analysis of 12,082 prostate cancer cases	FitzGerald LM, Zhao S, Leonardson A, Geybels MS, Kolb S, Lin DW, Wright JL, Eeles R, Kote-Jarai Z, Govindasami K, Giles GG, Southey MC, Schleutker J, Tammela TL, Sipeky C, Penney KL, Stampfer MJ, Gronberg H, Wiklund F, Stattin P, Hugosson J, Karyadi DM, Ostrander EA, Feng Z, Stanford JL	2018	Yes (adjustment)	Prostate	CSS	Analysis	12082
21846818	Genetic variants in the LEPR, CRY1, RNASEL, IL4, and ARVCF genes are prognostic markers of prostate cancer-specific mortality	Lin DW, FitzGerald LM, Fu R, Kwon EM, Zheng SL, Kolb S, Wiklund F, Stattin P, Isaacs WB, Xu J, Ostrander EA, Feng Z, Grönberg H, Stanford JL	2011	Yes (adjustment)	Prostate	CSS	Analysis	1309
30625039	PROREPAIR-B: A Prospective Cohort Study of the Impact of Germline DNA Repair Mutations on the Outcomes of Patients With Metastatic Castration-Resistant Prostate Cancer	Castro E, Romero-Laorden N, Del Pozo A, Lozano R, Medina A, Puente J, Piulats JM, Lorente D, Saez MI, Morales-Barrera R, Gonzalez-Billalabeitia E, Cendón Y, García-Carbonero I, Borrega P, Mendez Vidal MJ, Montesa A, Nombela P, Fernández-Parra E, Gonzalez Del Alba A, Villa-Guzmán JC, Ibáñez K, Rodriguez-Vida A, Magraner-Pardo L, Perez-Valderrama B, Vallespín E, Gallardo E, Vazquez S, Pritchard CC,…	2019	Yes (adjustment)	Prostate	CSS	Analysis	419
30928160	Genomic Drivers of Poor Prognosis and Enzalutamide Resistance in Metastatic Castration-resistant Prostate Cancer	Chen WS, Aggarwal R, Zhang L, Zhao SG, Thomas GV, Beer TM, Quigley DA, Foye A, Playdle D, Huang J, Lloyd P, Lu E, Sun D, Guan X, Rettig M, Gleave M, Evans CP, Youngren J, True L, Lara P, Kothari V, Xia Z, Chi KN, Reiter RE, Maher CA, Feng FY, Small EJ, Alumkal JJ	2019	Yes (adjustment)	Prostate	OS	Analysis	101
24586564	Prognostic relevance of urinary bladder cancer susceptibility loci	Grotenhuis AJ, Dudek AM, Verhaegh GW, Witjes JA, Aben KK, van der Marel SL, Vermeulen SH, Kiemeney LA.	2014	Yes (adjustment)	Bladder	OS	Analysis	1602
27376129	Independent Replication of Published Germline Polymorphisms Associated with Urinary Bladder Cancer Prognosis and Treatment Response	Grotenhuis AJ, Dudek AM, Verhaegh GW, Aben KK, Witjes JA, Kiemeney LA, Vermeulen SH.	2016	Yes (adjustment)	Bladder	OS	Analysis	1559
33919687	Genetic Analysis Reveals Rare Variants in T-Cell Response Gene MR1 Associated with Poor Overall Survival after Urothelial Cancer Diagnosis	Bang L, Shivakumar M, Garg T, Kim D.	2021	No	Bladder	OS	Analysis	446
30662871	The Prognostic Significance of Low-Frequency Somatic Mutations in Metastatic Cutaneous Melanoma	Zhao X, Little P, Hoyle AP, Pegna GJ, Hayward MC, Ivanova A, Parker JS, Marron DL, Soloway MG, Jo H, Salazar AH, Papakonstantinou MP, Bouchard DM, Jefferys SR, Hoadley KA, Ollila DW, Frank JS, Thomas NE, Googe PB, Ezzell AJ, Collichio FA, Lee CB, Earp HS, Sharpless NE, Hugo W, Wilmott JS, Quek C, Waddell N, Johansson PA, Thompson JF, Hayward NK, Mann GJ, Lo RS, Johnson DB, Scolyer RA, Hayes DN, M…	2019	Yes (adjustment)	Melanoma	OS	Analysis	356
28720667	MAPK Pathway and TERT Promoter Gene Mutation Pattern and Its Prognostic Value in Melanoma Patients: A Retrospective Study of 2,793 Cases	Bai X, Kong Y, Chi Z, Sheng X, Cui C, Wang X, Mao L, Tang B, Li S, Lian B, Yan X, Zhou L, Dai J, Guo J, Si L	2017	Yes (adjustment)	Melanoma	OS	Analysis	2793
22289136	IGHV gene mutational status and 17p deletion are independent molecular predictors in a comprehensive clinical-biological prognostic model for overall survival prediction in chronic lymphocytic leukemia	Bulian P, Rossi D, Forconi F, Del Poeta G, Bertoni F, Zucca E, Montillo M, Pozzato G, D'Arena G, Efremov DG, Marasca R, Lauria F, Gaidano G, Gattei V, Laurenti L.	2012	Yes (adjustment)	Leukaemia	OS	Analysis	620
26230957	An international data set for CMML validates prognostic scoring systems and demonstrates a need for novel prognostication strategies	Padron E, Garcia-Manero G, Patnaik MM, Itzykson R, Lasho T, Nazha A, Rampal RK, Sanchez ME, Jabbour E, Al Ali NH, Thompson Z, Colla S, Fenaux P, Kantarjian HM, Killick S, Sekeres MA, List AF, Onida F, Komrokji RS, Tefferi A, Solary E.	2015	Yes	Leukaemia	OS	Analysis	1832
31808755	Presence of copy number aberration and clinical prognostic factors in patients with acute myeloid leukemia: an analysis of effect modification	Bănescu C, Tripon F, Trifa AP, Crauciuc AG, Bogliș A, Lazar E, Dima D, Macarie I, Duicu C, Iancu M.	2019	Yes	Leukaemia	OS	Analysis	283
32483590	Unsupervised machine learning and prognostic factors of survival in chronic lymphocytic leukemia	Coombes CE, Abrams ZB, Li S, Abruzzo LV, Coombes KR.	2020	Yes	Leukaemia	OS	Analysis	247
32970934	Characteristics and prognostic significance of genetic mutations in acute myeloid leukemia based on a targeted next-generation sequencing technique	Wang RQ, Chen CJ, Jing Y, Qin JY, Li Y, Chen GF, Zhou W, Li YH, Wang J, Li DW, Zhao HM, Wang BH, Wang LL, Wang H, Wang MZ, Gao XN, Yu L.	2020	Yes (adjustment)	Leukaemia	OS	Analysis	171
33054084	Prognostic and predictive role of gene mutations in chronic lymphocytic leukemia: results from the pivotal phase III study COMPLEMENT1	Tausch E, Beck P, Schlenk RF, Jebaraj BJ, Dolnik A, Yosifov DY, Hillmen P, Offner F, Janssens A, Babu GK, Grosicki S, Mayer J, Panagiotidis P, McKeown A, Gupta IV, Skorupa A, Pallaud C, Bullinger L, Mertens D, Döhner H, Stilgenbauer S.	2020	Yes (adjustment)	Leukaemia	OS	Analysis	383
18450602	Mutations and treatment outcome in cytogenetically normal acute myeloid leukemia	Schlenk RF, Döhner K, Krauter J, Fröhling S, Corbacioglu A, Bullinger L, Habdank M, Späth D, Morgan M, Benner A, Schlegelberger B, Heil G, Ganser A, Döhner H	2008	Yes (adjustment)	Leukaemia	OS	Analysis	521
21881046	Gene mutation patterns and their prognostic impact in a cohort of 1185 patients with acute myeloid leukemia	Shen Y, Zhu YM, Fan X, Shi JY, Wang QR, Yan XJ, Gu ZH, Wang YY, Chen B, Jiang CL, Yan H, Chen FF, Chen HM, Chen Z, Jin J, Chen SJ	2011	Yes (adjustment)	Leukaemia	OS	Analysis	605
24487413	Comprehensive analysis of genetic alterations and their prognostic impacts in adult acute myeloid leukemia patients	Kihara R, Nagata Y, Kiyoi H, Kato T, Yamamoto E, Suzuki K, Chen F, Asou N, Ohtake S, Miyawaki S, Miyazaki Y, Sakura T, Ozawa Y, Usui N, Kanamori H, Kiguchi T, Imai K, Uike N, Kimura F, Kitamura K, Nakaseko C, Onizuka M, Takeshita A, Ishida F, Suzushima H, Kato Y, Miwa H, Shiraishi Y, Chiba K, Tanaka H, Miyano S, Ogawa S, Naoe T	2014	Yes (adjustment)	Leukaemia	OS	Analysis	197
23690417	Prognostic score including gene mutations in chronic myelomonocytic leukemia	Itzykson R, Kosmider O, Renneville A, Gelsi-Boyer V, Meggendorfer M, Morabito M, Berthon C, Adès L, Fenaux P, Beyne-Rauzy O, Vey N, Braun T, Haferlach T, Dreyfus F, Cross NC, Preudhomme C, Bernard OA, Fontenay M, Vainchenker W, Schnittger S, Birnbaum D, Droin N, Solary E	2013	Yes (adjustment)	Leukaemia	OS	Analysis	312		1
30704450	Development of somatic mutation signatures for risk stratification and prognosis in lung and colorectal adenocarcinomas	Menor M, Zhu Y, Wang Y, Zhang J, Jiang B, Deng Y.	2019	No	Lung	OS	Analysis	495
30704450	Development of somatic mutation signatures for risk stratification and prognosis in lung and colorectal adenocarcinomas	Menor M, Zhu Y, Wang Y, Zhang J, Jiang B, Deng Y.	2019	No	Colorectal	OS	Analysis	427
33081688	Cancer prognosis prediction using somatic point mutation and copy number variation data: a comparison of gene-level and pathway-based models	Zheng X, Amos CI, Frost HR.	2020	No	Glioma	OS	Analysis	511
preprint	Analysis of genome-wide mutation profile and establishment of risk signature for prognosis of bladder cancer	Zhao Y, Ma R, Liu F, Zhang L, Lv X, Su P, Fan Y, Zhang Y, Wei M, He M.	2015	No	Bladder	OS	Analysis	403
preprint	Genetic Variants in Histone Modification Regions Are Associated With the Prognosis of Lung Adenocarcinoma	Kang H, Lee YH, Lee SY, Choi JE, Do SK, Hong MJ, Lee JH, Jeong JY, Do YW, Lee EB, Shin KM, Lee WK, Choi SH, Seo H, Yoo SS, Lee J, Cha SI, Kim CH, Cho S, Jheon S, Park JY.	2015	Yes	Lung	OS	Analysis	404
18507837	Effects of common germline genetic variation in cell cycle control genes on breast cancer survival: results from a population-based cohort	Azzato EM, Driver KE, Lesueur F, Shah M, Greenberg D, Easton DF, Teschendorff AE, Caldas C, Caporaso NE, Pharoah PD.	2008	Yes (adjustment)	Breast	OS	Analysis	4470
22232737	Novel genetic markers of breast cancer survival identified by a genome-wide association study	Shu XO, Long J, Lu W, Li C, Chen WY, Delahanty R, Cheng J, Cai H, Zheng Y, Shi J, Gu K, Wang WJ, Kraft P, Gao YT, Cai Q, Zheng W.	2012	Yes (adjustment)	Breast	OS	Analysis	6110
23555554	Discovery analysis of TCGA data reveals association between germline genotype and survival in ovarian cancer patients	Braun R, Finney R, Yan C, Chen QR, Hu Y, Edmonson M, Meerzaman D, Buetow K.	2013	Yes (adjustment)	Ovarian	OS	Analysis	489																																	2
23946871	Distinct cancer-specific survival in metastatic prostate cancer patients classified by a panel of single nucleotide polymorphisms of cancer-associated genes	Tsuchiya N, Matsui S, Narita S, Kamba T, Mitsuzuka K, Hatakeyama S, Horikawa Y, Inoue T, Saito S, Ohyama C, Arai Y, Ogawa O, Habuchi T.	2013	Yes (adjustment)	Prostate	CSS	Analysis	185
24525039	Replication of results of a genome-wide association study on lung cancer survival in a Korean population	Yoo SS, Hong MJ, Jeon HS, Lee WK, Lee SY, Lee J, Cha SI, Kim CH, Lee E, Park JY.	2014	Yes (adjustment)	Lung	OS	Analysis	363
25611573	Association of breast cancer risk loci with breast cancer survival	Barrdahl M, Canzian F, Lindström S, Shui I, Black A, Hoover RN, Ziegler RG, Buring JE, Chanock SJ, Diver WR, Gapstur SM, Gaudet MM, Giles GG, Haiman C, Henderson BE, Hankinson S, Hunter DJ, Joshi AD, Kraft P, Lee IM, Le Marchand L, Milne RL, Southey MC, Willett W, Gunter M, Panico S, Sund M, Weiderpass E, Sánchez MJ, Overvad K, Dossus L, Peeters PH, Khaw KT, Trichopoulos D, Kaaks R, Campa D.	2015	Yes (adjustment)	Breast	OS	Analysis	10255
25897948	Common germline polymorphisms associated with breast cancer-specific survival	Pirie A, Guo Q, Kraft P, Canisius S, Eccles DM, Rahman N, Nevanlinna H, Chen C, Khan S, Tyrer J, Bolla MK, Wang Q, Dennis J, Michailidou K, Lush M, Dunning AM, Shah M, Czene K, Darabi H, Eriksson M, Lambrechts D, Weltens C, Leunen K, van Ongeval C, Nordestgaard BG, Nielsen SF, Flyger H, Rudolph A, Seibold P, Flesch-Janys D, Blomqvist C, Aittomäki K, Fagerholm R, Muranen TA, Olsen JE, Hallberg E, …	2015	No	Breast	OS	Analysis	37954
26379965	Associations of immunity-related single nucleotide polymorphisms with overall survival among prostate cancer patients	Miles FL, Rao JY, Eckhert C, Chang SC, Pantuck A, Zhang ZF.	2015	Yes (adjustment)	Prostate	OS	Analysis	164
27994469	Association between proto-oncogene mutations and clinicopathologic characteristics and overall survival in colorectal cancer in East Azerbaijan, Iran	Dolatkhah R, Somi MH, Asvadi Kermani I, Bonyadi M, Sepehri B, Boostani K, Azadbakht S, Fotouhi N, Farassati F, Dastgiri S.	2016	No	Colorectal	OS	Analysis	100
28567967	Evaluation of genetic variants in association with colorectal cancer risk and survival in Asians	Wang N, Lu Y, Khankari NK, Long J, Li HL, Gao J, Gao YT, Xiang YB, Shu XO, Zheng W.	2017	Yes (adjustment)	Colorectal	OS	Analysis	731
28619829	Germline Genetic Variants and Lung Cancer Survival in African Americans	Jones CC, Bush WS, Crawford DC, Wenzlaff AS, Schwartz AG, Wiencke JK, Wrensch MR, Blot WJ, Chanock SJ, Grogan EL, Aldrich MC.	2017	Yes (adjustment)	Lung	OS	Analysis	275
29088810	Genetic variants of PDGF signaling pathway genes predict cutaneous melanoma survival	Li H, Wang Y, Liu H, Shi Q, Li H, Wu W, Zhu D, Amos CI, Fang S, Lee JE, Li Y, Han J, Wei Q.	2017	Yes (adjustment)	Melanoma	CSS	Analysis	858
29100434	Oncogenic driver mutations, treatment, and EGFR-TKI resistance in a Caucasian population with non-small cell lung cancer: survival in clinical practice	Faehling M, Schwenk B, Kramberg S, Eckert R, Volckmar AL, Stenzinger A, Sträter J.	2017	No	Lung	OS	Analysis	265
29285301	GSTT1, GSTP1, and GSTM1 genetic variants are associated with survival in previously untreated metastatic breast cancer	Zhang J, Wu Y, Hu X, Wang B, Wang L, Zhang S, Cao J, Wang Z.	2017	Yes (adjustment)	Breast	OS	Analysis	170
29289609	Regulatory variants in cancer-related pathway genes predict survival of patients with surgically resected non-small cell lung cancer	Shin KM, Hong MJ, Lee SY, Jin CC, Baek SA, Lee JH, Choi JE, Kang HG, Lee WK, Seok Y, Lee EB, Jeong JY, Yoo SS, Lee J, Cha SI, Kim CH, Kim YC, Oh IJ, Na KJ, Cho S, Jheon S, Park JY.	2018	Yes (adjustment)	Lung	OS	Analysis	1126
29845757	Pathway analysis of genetic variants in folate-mediated one-carbon metabolism-related genes and survival in a prospectively followed cohort of colorectal cancer patients	Ose J, Botma A, Balavarca Y, Buck K, Scherer D, Habermann N, Beyerle J, Pfütze K, Seibold P, Kap EJ, Benner A, Jansen L, Butterbach K, Hoffmeister M, Brenner H, Ulrich A, Schneider M, Chang-Claude J, Burwinkel B, Ulrich CM.	2018	Yes (adjustment)	Colorectal	OS	Analysis	1739
30350386	Colorectal cancer susceptibility loci and influence on survival	Song N, Kim K, Shin A, Park JW, Chang HJ, Shi J, Cai Q, Kim DY, Zheng W, Oh JH.	2018	Yes (adjustment)	Colorectal	OS	Analysis	1374
30596980	Genetic variants in the calcium signaling pathway genes are associated with cutaneous melanoma-specific survival	Wang X, Liu H, Xu Y, Xie J, Zhu D, Amos CI, Fang S, Lee JE, Li X, Nan H, Song Y, Wei Q.	2019	Yes (adjustment)	Melanoma	CSS	Analysis	1267
31991610	Novel Genetic Variants of ALG6 and GALNTL4 of the Glycosylation Pathway Predict Cutaneous Melanoma-Specific Survival	Zhou B, Zhao YC, Liu H, Luo S, Amos CI, Lee JE, Li X, Nan H, Wei Q.	2020	Yes (adjustment) - results not added to clinical table, because it is based on the same patients as 30596980 article	Melanoma	CSS	Analysis	1267
32116467	A Pan-Cancer and Polygenic Bayesian Hierarchical Model for the Effect of Somatic Mutations on Survival	Samorodnitsky S, Hoadley KA, Lock EF.	2020	Yes (adjustment)	Pan-cancer	OS	Analysis	5698
32676321	Novel genetic variants in genes of the Fc gamma receptor-mediated phagocytosis pathway predict non-small cell lung cancer survival	Qian D, Liu H, Zhao L, Wang X, Luo S, Moorman PG, Patz EF Jr, Su L, Shen S, Christiani DC, Wei Q.	2020	Yes (adjustment)	Lung	OS	Analysis	2097
32905523	Genetic variants of BIRC3 and NRG1 in the NLRP3 inflammasome pathway are associated with non-small cell lung cancer survival	Tang D, Liu H, Zhao Y, Qian D, Luo S, Patz EF Jr, Su L, Shen S, ChristianI DC, Gao W, Wei Q	2020	Yes (adjustment)	Lung	OS	Analysis	2169
32905494	Novel genetic variants of SYK and ITGA1 related lymphangiogenesis signaling pathway predict non-small cell lung cancer survival	Liu L, Liu H, Luo S, Patz EF Jr, Glass C, Su L, Lin L, Christiani DC, Wei Q.	2020	Yes (adjustment) - results not added to clinical table, because it is based on the same patients as 32905523 article	Lung	OS	Analysis	2169
32964118	Association of germline variation with the survival of women with BRCA1/2 pathogenic variants and breast cancer	Muranen TA, Khan S, Fagerholm R, Aittomäki K, Cunningham JM, Dennis J, Leslie G, McGuffog L, Parsons MT, Simard J, Slager S, Soucy P, Easton DF, Tischkowitz M, Spurdle AB; kConFab Investigators, Schmutzler RK, Wappenschmidt B, Hahnen E, Hooning MJ; HEBON Investigators, Singer CF, Wagner G, Thomassen M, Pedersen IS, Domchek SM, Nathanson KL, Lazaro C, Rossing CM, Andrulis IL, Teixeira MR, James P,…	2020	Yes (adjustment)	Breast	OS	Analysis	5017
33163277	Novel genetic variants of PIP5K1C and MVB12B of the endosome-related pathway predict cutaneous melanoma-specific survival	Lu G, Zhou B, He Y, Liu H, Luo S, Amos CI, Lee JE, Yang K, Qureshi A, Han J, Wei Q.	2020	Yes (adjustment) - results not added to clinical table, because it is based on the same patients as 30596980 article	Melanoma	CSS	Analysis	1267
33400994	Potentially functional variants of HBEGF and ITPR3 in GnRH signaling pathway genes predict survival of non-small cell lung cancer patients	Wu Y, Liu Z, Tang D, Liu H, Luo S, Stinchcombe TE, Glass C, Su L, Lin L, Christiani DC, Wang Q, Wei Q.	2021	Yes (adjustment) - results not added to clinical table, because it is based on the same patients as 32905523 article	Lung	OS	Analysis	2169
33651148	Potentially functional variants of ERAP1, PSMF1 and NCF2 in the MHC-I-related pathway predict non-small cell lung cancer survival	Yang S, Tang D, Zhao YC, Liu H, Luo S, Stinchcombe TE, Glass C, Su L, Shen S, Christiani DC, Wang Q, Wei Q.	2021	Yes (adjustment) - results not added to clinical table, because it is based on the same patients as 32905523 article	Lung	OS	Analysis	2169
33842617	Association of genetic variants of TMEM135 and PEX5 in the peroxisome pathway with cutaneous melanoma-specific survival	Wang H, Liu H, Dai W, Luo S, Amos CI, Lee JE, Li X, Yue Y, Nan H, Wei Q.	2021	Yes (adjustment) - results not added to clinical table, because it is based on the same patients as 30596980 article	Melanoma	CSS	Analysis	1267
34094683	Genetic variants of DOCK2, EPHB1 and VAV2 in the natural killer cell-related pathway are associated with non-small cell lung cancer survival	Du H, Liu L, Liu H, Luo S, Patz EF Jr, Glass C, Su L, Du M, Christiani DC, Wei Q.	2021	Yes (adjustment) - results not added to clinical table, because it is based on the same patients as 32905523 article	Lung	OS	Analysis	2169
Preprint	Potentially functional genetic variants in the c-Myb signaling pathway genes are associated with survival of non-small cell lung cancer patients in the PLCO Cancer Screening Trial	Guo Y, Feng Y, Liu H, Luo S, Moorman PG, Patz EF, Su L, Shen S, Christiani DC, Wei Q.	2015	Yes (adjustment) - results not added to clinical table, because it is based on the same patients as 32905523 article	Lung	OS	Analysis	2169
Preprint	Effect of¬†BRCA1¬†and¬†BRCA2¬†mutations on endometrial carcinoma survival rates	Wang A, Holloway RW, Zhao Z, Zhang Z.	2015	Yes (adjustment)	Endometrial	OS	Analysis	636
32275806	Prognostic Value of DNA Damage Response Genomic Alterations in Relapsed/Advanced Urothelial Cancer	Yin M, Grivas P, Wang QE, Mortazavi A, Emamekhoo H, Holder SL, Drabick JJ, Woo MS, Pal S, Vasekar M, Folefac E, Clinton SK, Monk P, Joshi M.	2020	Yes (adjustment)	Bladder	OS	Analysis	301
[truncated: 399 more columns]
